# Supplementary material for: Temporally Selective Modification of the Tomato Rhizosphere and Root Microbiome by Volcanic Ash Fertilizer Containing Micronutrients
Source: Appl Environ Microbiol. 2022 Mar 21;88(7):e00049-22. doi: 10.1128/aem.00049-22 (PMC9004379; doi:10.1128/aem.00049-22)
Supplement: Supplemental file 2 — Table S2. Download aem.00049-22-s0002.csv, CSV file, 0.2 MB [file aem.00049-22-s0002.csv]

Supplemental Table 2.
List of taxa (grouped at genus level) that have either lower or higher occupancy than would be predicted by their fit to the Sloan neutral model.
	p	freq	freq.pred	pred.lwr	pred.upr	Kingdom	Phylum	Class	Order	Family	Genus	fit_class	Sample
ASV2437	0.000125	0.166666667	0.539539425	0.212318192	0.835893472	Bacteria	Bdellovibrionota	Bdellovibrionia	Bdellovibrionales	Bdellovibrionaceae	OM27_clade	Below prediction	Rhizosphere: 18 Weeks Azomite
ASV5974	0.000133333	0.166666667	0.564563559	0.228570311	0.850154065	Bacteria	Verrucomicrobiota	Verrucomicrobiae	Chthoniobacterales	Chthoniobacteraceae	LD29	Below prediction	Rhizosphere: 18 Weeks Azomite
ASV1018	0.000158333	1	0.632768469	0.27534873	0.886540036	Bacteria	Verrucomicrobiota	Verrucomicrobiae	Chthoniobacterales	Terrimicrobiaceae	Terrimicrobium	Above prediction	Rhizosphere: 18 Weeks Azomite
ASV196	0.000208333	1	0.741785375	0.358147807	0.936668698	Bacteria	Proteobacteria	Alphaproteobacteria	Rhizobiales	Beijerinckiaceae	Methylobacterium-Methylorubrum	Above prediction	Rhizosphere: 18 Weeks Azomite
ASV1176	0.0002125	0.333333333	0.749417326	0.364346955	0.939775429	Bacteria	Proteobacteria	Gammaproteobacteria	Burkholderiales	Comamonadaceae	Ideonella	Below prediction	Rhizosphere: 18 Weeks Azomite
ASV1728	0.000225	1	0.771117655	0.382286921	0.948295355	Bacteria	Proteobacteria	Gammaproteobacteria	Cellvibrionales	Spongiibacteraceae	BD1-7_clade	Above prediction	Rhizosphere: 18 Weeks Azomite
ASV179	0.000229167	1	0.777967048	0.388048441	0.950885515	Bacteria	Bacteroidota	Bacteroidia	Cytophagales	Spirosomaceae	Emticicia	Above prediction	Rhizosphere: 18 Weeks Azomite
ASV1290	0.0002375	1	0.7911152	0.399246033	0.955719879	Bacteria	Bacteroidota	Bacteroidia	Chitinophagales	Chitinophagaceae	Chitinophaga	Above prediction	Rhizosphere: 18 Weeks Azomite
ASV383	0.0002375	1	0.7911152	0.399246033	0.955719879	Bacteria	Firmicutes	Bacilli	Paenibacillales	Paenibacillaceae	Paenibacillus	Above prediction	Rhizosphere: 18 Weeks Azomite
ASV276	0.000254167	0.333333333	0.815323628	0.420355789	0.964128219	Bacteria	Bacteroidota	Bacteroidia	Chitinophagales	Chitinophagaceae	Flavihumibacter	Below prediction	Rhizosphere: 18 Weeks Azomite
ASV629	0.000266667	1	0.831777294	0.435087224	0.969459257	Bacteria	Acidobacteriota	Acidobacteriae	Acidobacteriales	Acidobacteriaceae_(Subgroup_1)	Granulicella	Above prediction	Rhizosphere: 18 Weeks Azomite
ASV1001	0.000279167	1	0.846884306	0.448902941	0.974063994	Bacteria	Deinococcota	Deinococci	Deinococcales	Deinococcaceae	Deinococcus	Above prediction	Rhizosphere: 18 Weeks Azomite
ASV1087	0.000283333	1	0.851637458	0.453309628	0.975452974	Bacteria	Proteobacteria	Gammaproteobacteria	Oceanospirillales	Pseudohongiellaceae	BIyi10	Above prediction	Rhizosphere: 18 Weeks Azomite
ASV1231	0.0003	1	0.869328502	0.46997454	0.980359308	Bacteria	Actinobacteriota	Actinobacteria	Corynebacteriales	Mycobacteriaceae	Mycobacterium	Above prediction	Rhizosphere: 18 Weeks Azomite
ASV2119	0.0003	1	0.869328502	0.46997454	0.980359308	Bacteria	Proteobacteria	Alphaproteobacteria	Azospirillales	Inquilinaceae	Inquilinus	Above prediction	Rhizosphere: 18 Weeks Azomite
ASV2482	0.000304167	1	0.873437235	0.473906436	0.981437319	Bacteria	Myxococcota	Polyangia	Polyangiales	Polyangiaceae	Pajaroellobacter	Above prediction	Rhizosphere: 18 Weeks Azomite
ASV2394	0.000308333	1	0.877426683	0.477747134	0.982461081	Bacteria	Bacteroidota	Bacteroidia	Chitinophagales	Chitinophagaceae	Heliimonas	Above prediction	Rhizosphere: 18 Weeks Azomite
ASV912	0.000329167	1	0.895689479	0.495628795	0.986847821	Bacteria	Proteobacteria	Gammaproteobacteria	Burkholderiales	Comamonadaceae	Inhella	Above prediction	Rhizosphere: 18 Weeks Azomite
ASV1135	0.00035	1	0.911402894	0.511431497	0.990204979	Bacteria	Proteobacteria	Alphaproteobacteria	Ferrovibrionales	Ferrovibrionales_fa	Taonella	Above prediction	Rhizosphere: 18 Weeks Azomite
ASV2091	0.000354167	0.166666667	0.914268685	0.514357692	0.990773134	Bacteria	Proteobacteria	Gammaproteobacteria	Burkholderiales	Rhodocyclaceae	Uliginosibacterium	Below prediction	Rhizosphere: 18 Weeks Azomite
ASV1128	0.000370833	1	0.924889818	0.525327456	0.992754051	Bacteria	Proteobacteria	Alphaproteobacteria	Sphingomonadales	Sphingomonadaceae	Sphingoaurantiacus	Above prediction	Rhizosphere: 18 Weeks Azomite
ASV1061	0.000375	1	0.927345989	0.527893036	0.993183357	Bacteria	Proteobacteria	Alphaproteobacteria	Sphingomonadales	Sphingomonadaceae	Plot4-2H12	Above prediction	Rhizosphere: 18 Weeks Azomite
ASV2150	0.000375	1	0.927345989	0.527893036	0.993183357	Bacteria	Myxococcota	Myxococcia	Myxococcales	Anaeromyxobacteraceae	Anaeromyxobacter	Above prediction	Rhizosphere: 18 Weeks Azomite
ASV858	0.000379167	1	0.929726889	0.530390612	0.993588888	Bacteria	Bacteroidota	Bacteroidia	Chitinophagales	Chitinophagaceae	Dinghuibacter	Above prediction	Rhizosphere: 18 Weeks Azomite
ASV1259	0.000391667	1	0.936438708	0.537488866	0.994674566	Bacteria	Myxococcota	Polyangia	Polyangiales	Phaselicystidaceae	Phaselicystis	Above prediction	Rhizosphere: 18 Weeks Azomite
ASV218	0.0004125	0.166666667	0.946305926	0.54808428	0.99611056	Bacteria	Proteobacteria	Gammaproteobacteria	Enterobacterales	Enterobacteriaceae	Klebsiella	Below prediction	Rhizosphere: 18 Weeks Azomite
ASV444	0.000420833	1	0.949833677	0.551920555	0.996575783	Bacteria	Actinobacteriota	Actinobacteria	Micrococcales	Microbacteriaceae	Amnibacterium	Above prediction	Rhizosphere: 18 Weeks Azomite
ASV391	0.000429167	1	0.953142212	0.55554233	0.996988208	Bacteria	Fibrobacterota	Fibrobacteria	Fibrobacterales	Fibrobacteraceae	possible_genus_04	Above prediction	Rhizosphere: 18 Weeks Azomite
ASV1334	0.000441667	0.5	0.957721373	0.560594145	0.997519909	Bacteria	Proteobacteria	Gammaproteobacteria	Burkholderiales	Comamonadaceae	Polaromonas	Below prediction	Rhizosphere: 18 Weeks Azomite
ASV2015	0.0004875	0.5	0.971144828	0.575678004	0.99880369	Bacteria	Firmicutes	Clostridia	Clostridiales	Clostridiaceae	Clostridium_sensu_stricto_13	Below prediction	Rhizosphere: 18 Weeks Azomite
ASV374	0.0004875	0.333333333	0.971144828	0.575678004	0.99880369	Bacteria	Proteobacteria	Gammaproteobacteria	Burkholderiales	Oxalobacteraceae	Undibacterium	Below prediction	Rhizosphere: 18 Weeks Azomite
ASV486	0.000491667	1	0.972140066	0.576813421	0.998881799	Bacteria	Myxococcota	Myxococcia	Myxococcales	Myxococcaceae	P3OB-42	Above prediction	Rhizosphere: 18 Weeks Azomite
ASV480	0.000508333	1	0.97580399	0.581014641	0.999148116	Bacteria	Bacteroidota	Bacteroidia	Cytophagales	Spirosomaceae	Runella	Above prediction	Rhizosphere: 18 Weeks Azomite
ASV435	0.000520833	1	0.978245684	0.583833282	0.999306709	Bacteria	Bacteroidota	Bacteroidia	Chitinophagales	Chitinophagaceae	Flavitalea	Above prediction	Rhizosphere: 18 Weeks Azomite
ASV927	0.000525	1	0.979006004	0.584714119	0.999352955	Bacteria	Verrucomicrobiota	Verrucomicrobiae	Pedosphaerales	Pedosphaeraceae	ADurb.Bin063-1	Above prediction	Rhizosphere: 18 Weeks Azomite
ASV679	0.000545833	1	0.98244229	0.58871401	0.999543034	Bacteria	Actinobacteriota	Acidimicrobiia	Microtrichales	Iamiaceae	Iamia	Above prediction	Rhizosphere: 18 Weeks Azomite
ASV222	0.000575	1	0.986361653	0.593314888	0.999721159	Bacteria	Spirochaetota	Spirochaetia	Spirochaetales	Spirochaetaceae	Salinispira	Above prediction	Rhizosphere: 18 Weeks Azomite
ASV673	0.000591667	1	0.988209056	0.595498184	0.999790459	Bacteria	Myxococcota	Myxococcia	Myxococcales	Myxococcaceae	KD3-10	Above prediction	Rhizosphere: 18 Weeks Azomite
ASV2192	0.000616667	0.5	0.990536879	0.598262931	0.9998641	Bacteria	Proteobacteria	Gammaproteobacteria	Xanthomonadales	Rhodanobacteraceae	Tahibacter	Below prediction	Rhizosphere: 18 Weeks Azomite
ASV95	0.000620833	1	0.99087914	0.598670736	0.999873625	Bacteria	Proteobacteria	Gammaproteobacteria	Burkholderiales	Comamonadaceae	Aquabacterium	Above prediction	Rhizosphere: 18 Weeks Azomite
ASV1656	0.000658333	1	0.993467928	0.601766273	0.999934679	Bacteria	Proteobacteria	Gammaproteobacteria	Coxiellales	Coxiellaceae	Coxiella	Above prediction	Rhizosphere: 18 Weeks Azomite
ASV23	0.000658333	1	0.993467928	0.601766273	0.999934679	Bacteria	Proteobacteria	Gammaproteobacteria	Burkholderiales	Methylophilaceae	Methylotenera	Above prediction	Rhizosphere: 18 Weeks Azomite
ASV608	0.000658333	1	0.993467928	0.601766273	0.999934679	Bacteria	Proteobacteria	Alphaproteobacteria	Acetobacterales	Acetobacteraceae	Roseomonas	Above prediction	Rhizosphere: 18 Weeks Azomite
ASV577	0.000679167	1	0.994583161	0.603105862	0.999954928	Bacteria	Verrucomicrobiota	Verrucomicrobiae	Pedosphaerales	Pedosphaeraceae	DEV114	Above prediction	Rhizosphere: 18 Weeks Azomite
ASV191	0.000691667	1	0.99516151	0.603802014	0.999963975	Bacteria	Proteobacteria	Gammaproteobacteria	Burkholderiales	Nitrosomonadaceae	Nitrosospira	Above prediction	Rhizosphere: 18 Weeks Azomite
ASV328	0.000704167	1	0.995679969	0.604426926	0.999971237	Bacteria	Proteobacteria	Alphaproteobacteria	Sphingomonadales	Sphingomonadaceae	Ellin6055	Above prediction	Rhizosphere: 18 Weeks Azomite
ASV1353	0.00075	1	0.997159179	0.606214305	0.999987505	Bacteria	Proteobacteria	Gammaproteobacteria	Salinisphaerales	Solimonadaceae	Alkanibacter	Above prediction	Rhizosphere: 18 Weeks Azomite
ASV37	0.0007625	1	0.997468483	0.606588886	0.999990069	Bacteria	Actinobacteriota	Actinobacteria	Streptomycetales	Streptomycetaceae	Streptomyces	Above prediction	Rhizosphere: 18 Weeks Azomite
ASV1198	0.000766667	1	0.997564128	0.606704775	0.999990802	Bacteria	Bacteroidota	Bacteroidia	Chitinophagales	Chitinophagaceae	Parafilimonas	Above prediction	Rhizosphere: 18 Weeks Azomite
ASV460	0.000770833	1	0.997656263	0.606816438	0.999991482	Bacteria	Verrucomicrobiota	Verrucomicrobiae	Pedosphaerales	Pedosphaeraceae	SH3-11	Above prediction	Rhizosphere: 18 Weeks Azomite
ASV420	0.000783333	1	0.997912832	0.607127522	0.99999324	Bacteria	Spirochaetota	Spirochaetia	Spirochaetales	Spirochaetaceae	Spirochaeta_2	Above prediction	Rhizosphere: 18 Weeks Azomite
ASV840	0.000783333	1	0.997912832	0.607127522	0.99999324	Bacteria	Proteobacteria	Alphaproteobacteria	Rhizobiales	Rhizobiales_Incertae_Sedis	Nordella	Above prediction	Rhizosphere: 18 Weeks Azomite
ASV1282	0.0007875	1	0.997992129	0.60722371	0.999993742	Bacteria	Proteobacteria	Alphaproteobacteria	Rhizobiales	Beijerinckiaceae	alphaI_cluster	Above prediction	Rhizosphere: 18 Weeks Azomite
ASV4380	0.000825	0.333333333	0.998585827	0.607944477	0.99999689	Bacteria	Proteobacteria	Gammaproteobacteria	Salinisphaerales	Solimonadaceae	Nevskia	Below prediction	Rhizosphere: 18 Weeks Azomite
ASV1387	0.000904167	1	0.999332658	0.608852695	0.999999306	Bacteria	Sumerlaeota	Sumerlaeia	Sumerlaeales	Sumerlaeaceae	Sumerlaea	Above prediction	Rhizosphere: 18 Weeks Azomite
ASV393	0.00095	1	0.999570756	0.609142609	0.999999713	Bacteria	Proteobacteria	Alphaproteobacteria	Micropepsales	Micropepsaceae	Micropepsis	Above prediction	Rhizosphere: 18 Weeks Azomite
ASV169	0.0009875	1	0.999701849	0.609302306	0.999999861	Bacteria	Verrucomicrobiota	Verrucomicrobiae	Verrucomicrobiales	Verrucomicrobiaceae	Prosthecobacter	Above prediction	Rhizosphere: 18 Weeks Azomite
ASV362	0.001029167	1	0.999801807	0.609424111	0.999999939	Bacteria	Verrucomicrobiota	Verrucomicrobiae	Chthoniobacterales	Chthoniobacteraceae	Chthoniobacter	Above prediction	Rhizosphere: 18 Weeks Azomite
ASV685	0.001029167	1	0.999801807	0.609424111	0.999999939	Bacteria	Actinobacteriota	Actinobacteria	Propionibacteriales	Nocardioidaceae	Nocardioides	Above prediction	Rhizosphere: 18 Weeks Azomite
ASV266	0.001041667	1	0.99982478	0.609452109	0.999999952	Bacteria	Verrucomicrobiota	Verrucomicrobiae	Opitutales	Opitutaceae	IMCC26134	Above prediction	Rhizosphere: 18 Weeks Azomite
ASV1057	0.001054167	1	0.999845139	0.609476922	0.999999963	Bacteria	Proteobacteria	Gammaproteobacteria	Burkholderiales	Nitrosomonadaceae	Nitrosomonas	Above prediction	Rhizosphere: 18 Weeks Azomite
ASV948	0.001079167	1	0.999879146	0.609518374	0.999999977	Bacteria	Proteobacteria	Gammaproteobacteria	Burkholderiales	Comamonadaceae	Caenimonas	Above prediction	Rhizosphere: 18 Weeks Azomite
ASV1143	0.0011125	0.333333333	0.999913331	0.609560045	0.999999988	Bacteria	Proteobacteria	Gammaproteobacteria	Burkholderiales	Comamonadaceae	Azohydromonas	Below prediction	Rhizosphere: 18 Weeks Azomite
ASV1150	0.001220833	1	0.999971002	0.609630355	0.999999999	Bacteria	Proteobacteria	Gammaproteobacteria	Steroidobacterales	Steroidobacteraceae	Steroidobacter	Above prediction	Rhizosphere: 18 Weeks Azomite
ASV573	0.001241667	1	0.999976564	0.609637137	0.999999999	Bacteria	Verrucomicrobiota	Verrucomicrobiae	Pedosphaerales	Pedosphaeraceae	Pedosphaera	Above prediction	Rhizosphere: 18 Weeks Azomite
ASV940	0.001345833	1	0.999992009	0.609655968	1	Bacteria	Proteobacteria	Gammaproteobacteria	Burkholderiales	Oxalobacteraceae	Noviherbaspirillum	Above prediction	Rhizosphere: 18 Weeks Azomite
ASV461	0.001366667	1	0.99999357	0.609657871	1	Bacteria	Actinobacteriota	Acidimicrobiia	Microtrichales	Ilumatobacteraceae	CL500-29_marine_group	Above prediction	Rhizosphere: 18 Weeks Azomite
ASV149	0.001391667	1	0.99999505	0.609659677	1	Bacteria	Bacteroidota	Bacteroidia	Flavobacteriales	Weeksellaceae	Chryseobacterium	Above prediction	Rhizosphere: 18 Weeks Azomite
ASV182	0.001391667	1	0.99999505	0.609659677	1	Bacteria	Proteobacteria	Gammaproteobacteria	Burkholderiales	Comamonadaceae	Acidovorax	Above prediction	Rhizosphere: 18 Weeks Azomite
ASV352	0.0015125	1	0.999998622	0.609664031	1	Bacteria	Proteobacteria	Alphaproteobacteria	Rhizobiales	Xanthobacteraceae	Rhodopseudomonas	Above prediction	Rhizosphere: 18 Weeks Azomite
ASV719	0.0015125	1	0.999998622	0.609664031	1	Bacteria	Planctomycetota	Phycisphaerae	Phycisphaerales	Phycisphaeraceae	SM1A02	Above prediction	Rhizosphere: 18 Weeks Azomite
ASV296	0.001525	1	0.999998794	0.609664241	1	Bacteria	Proteobacteria	Alphaproteobacteria	Sphingomonadales	Sphingomonadaceae	Sphingopyxis	Above prediction	Rhizosphere: 18 Weeks Azomite
ASV371	0.001529167	1	0.999998846	0.609664306	1	Bacteria	Proteobacteria	Alphaproteobacteria	Rhizobiales	Rhizobiaceae	Mesorhizobium	Above prediction	Rhizosphere: 18 Weeks Azomite
ASV581	0.001575	1	0.999999295	0.609664852	1	Bacteria	Proteobacteria	Gammaproteobacteria	Xanthomonadales	Rhodanobacteraceae	Dyella	Above prediction	Rhizosphere: 18 Weeks Azomite
ASV257	0.001579167	1	0.999999325	0.60966489	1	Bacteria	Verrucomicrobiota	Verrucomicrobiae	Opitutales	Puniceicoccaceae	Cerasicoccus	Above prediction	Rhizosphere: 18 Weeks Azomite
ASV246	0.001616667	1	0.99999955	0.609665163	1	Bacteria	Bacteroidota	Bacteroidia	Chitinophagales	Chitinophagaceae	Flavisolibacter	Above prediction	Rhizosphere: 18 Weeks Azomite
ASV10	0.001745833	1	0.99999989	0.609665578	1	Bacteria	Proteobacteria	Gammaproteobacteria	Cellvibrionales	Cellvibrionaceae	Cellvibrio	Above prediction	Rhizosphere: 18 Weeks Azomite
ASV1560	0.001758333	1	0.999999904	0.609665595	1	Bacteria	Acidobacteriota	Blastocatellia	Blastocatellales	Blastocatellaceae	Blastocatella	Above prediction	Rhizosphere: 18 Weeks Azomite
ASV159	0.001775	1	0.99999992	0.609665615	1	Bacteria	Proteobacteria	Alphaproteobacteria	Ferrovibrionales	Ferrovibrionaceae	Ferrovibrio	Above prediction	Rhizosphere: 18 Weeks Azomite
ASV606	0.0018875	1	0.999999977	0.609665684	1	Bacteria	Proteobacteria	Gammaproteobacteria	Burkholderiales	Nitrosomonadaceae	MND1	Above prediction	Rhizosphere: 18 Weeks Azomite
ASV1211	0.0019	1	0.99999998	0.609665688	1	Bacteria	Proteobacteria	Alphaproteobacteria	Acetobacterales	Acetobacteraceae	Acidiphilium	Above prediction	Rhizosphere: 18 Weeks Azomite
ASV134	0.001995833	1	0.999999993	0.609665704	1	Bacteria	Proteobacteria	Gammaproteobacteria	Burkholderiales	Methylophilaceae	Methylobacillus	Above prediction	Rhizosphere: 18 Weeks Azomite
ASV496	0.002108333	1	0.999999998	0.60966571	1	Bacteria	Proteobacteria	Gammaproteobacteria	Burkholderiales	Oxalobacteraceae	Herminiimonas	Above prediction	Rhizosphere: 18 Weeks Azomite
ASV319	0.002154167	1	0.999999999	0.609665711	1	Bacteria	Proteobacteria	Alphaproteobacteria	Acetobacterales	Acetobacteraceae	Rhodovastum	Above prediction	Rhizosphere: 18 Weeks Azomite
ASV931	0.002233333	1	1	0.609665712	1	Bacteria	Verrucomicrobiota	Verrucomicrobiae	Pedosphaerales	Pedosphaeraceae	Ellin516	Above prediction	Rhizosphere: 18 Weeks Azomite
ASV118	0.002541667	1	1	0.609665712	1	Bacteria	Proteobacteria	Alphaproteobacteria	Rhizobiales	Rhizobiaceae	Shinella	Above prediction	Rhizosphere: 18 Weeks Azomite
ASV640	0.002933333	0.5	1	0.609665712	1	Bacteria	Proteobacteria	Gammaproteobacteria	Xanthomonadales	Rhodanobacteraceae	Ahniella	Below prediction	Rhizosphere: 18 Weeks Azomite
ASV178	0.0032	1	1	0.609665712	1	Bacteria	Proteobacteria	Alphaproteobacteria	Sphingomonadales	Sphingomonadaceae	Porphyrobacter	Above prediction	Rhizosphere: 18 Weeks Azomite
ASV90	0.0034875	1	1	0.609665712	1	Bacteria	Proteobacteria	Gammaproteobacteria	Xanthomonadales	Xanthomonadaceae	Luteimonas	Above prediction	Rhizosphere: 18 Weeks Azomite
ASV111	0.0091875	0.333333333	1	0.609665712	1	Bacteria	Bacteroidota	Bacteroidia	Cytophagales	Spirosomaceae	Arcicella	Below prediction	Rhizosphere: 18 Weeks Azomite
ASV2385	0.000075	0.8	0.323520331	0.082442968	0.717952337	Bacteria	Proteobacteria	Gammaproteobacteria	Xanthomonadales	Rhodanobacteraceae	Chujaibacter	Above prediction	Rhizosphere: 8 Weeks Azomite
ASV3250	0.000145	1	0.542819577	0.195322978	0.853107465	Bacteria	Proteobacteria	Gammaproteobacteria	Burkholderiales	Nitrosomonadaceae	GOUTA6	Above prediction	Rhizosphere: 8 Weeks Azomite
ASV2202	0.00015	0.2	0.555832745	0.203162044	0.859986749	Bacteria	Proteobacteria	Gammaproteobacteria	Burkholderiales	Comamonadaceae	Pseudacidovorax	Below prediction	Rhizosphere: 8 Weeks Azomite
ASV10947	0.00016	0.2	0.580898818	0.218621966	0.872877434	Bacteria	Actinobacteriota	Actinobacteria	Streptosporangiales	Streptosporangiaceae	Microbispora	Below prediction	Rhizosphere: 8 Weeks Azomite
ASV705	0.00018	0.2	0.627355189	0.248547633	0.895495552	Bacteria	Actinobacteriota	Actinobacteria	Micrococcales	Microbacteriaceae	Leifsonia	Below prediction	Rhizosphere: 8 Weeks Azomite
ASV12400	0.000185	0.2	0.63823764	0.25580144	0.900550179	Bacteria	Proteobacteria	Gammaproteobacteria	Methylococcales	Methylomonadaceae	Methylobacter	Below prediction	Rhizosphere: 8 Weeks Azomite
ASV3692	0.00022	1	0.706861027	0.303764079	0.930202997	Bacteria	Abditibacteriota	Abditibacteria	Abditibacteriales	Abditibacteriaceae	Abditibacterium	Above prediction	Rhizosphere: 8 Weeks Azomite
ASV3665	0.00023	1	0.724206081	0.31651952	0.937065421	Bacteria	Gemmatimonadota	Gemmatimonadetes	Gemmatimonadales	Gemmatimonadaceae	Roseisolibacter	Above prediction	Rhizosphere: 8 Weeks Azomite
ASV1415	0.000235	1	0.732528593	0.322734806	0.940263188	Bacteria	Proteobacteria	Gammaproteobacteria	Salinisphaerales	Solimonadaceae	Fontimonas	Above prediction	Rhizosphere: 8 Weeks Azomite
ASV922	0.000275	0.2	0.791379559	0.368537865	0.961022634	Bacteria	Proteobacteria	Alphaproteobacteria	Caedibacterales	Caedibacteraceae	Candidatus_Nucleicultrix	Below prediction	Rhizosphere: 8 Weeks Azomite
ASV2299	0.000285	1	0.804123149	0.37890863	0.965065317	Bacteria	Nitrospirota	Nitrospiria	Nitrospirales	Nitrospiraceae	Nitrospira	Above prediction	Rhizosphere: 8 Weeks Azomite
ASV958	0.00033	1	0.853123849	0.42044557	0.978949888	Bacteria	Bacteroidota	Bacteroidia	Cytophagales	Cytophagaceae	Sporocytophaga	Above prediction	Rhizosphere: 8 Weeks Azomite
ASV2371	0.00034	1	0.862352248	0.428584439	0.981248662	Bacteria	Actinobacteriota	Actinobacteria	Streptosporangiales	Nocardiopsaceae	Thermobifida	Above prediction	Rhizosphere: 8 Weeks Azomite
ASV2388	0.00034	1	0.862352248	0.428584439	0.981248662	Bacteria	Acidobacteriota	Acidobacteriae	Acidobacteriales	Acidobacteriaceae_(Subgroup_1)	Occallatibacter	Above prediction	Rhizosphere: 8 Weeks Azomite
ASV1968	0.000345	1	0.866762796	0.4325121	0.982309484	Bacteria	Proteobacteria	Gammaproteobacteria	Burkholderiales	Nitrosomonadaceae	Ellin6067	Above prediction	Rhizosphere: 8 Weeks Azomite
ASV1713	0.00036	1	0.879222046	0.443743613	0.985169821	Bacteria	Actinobacteriota	Actinobacteria	Propionibacteriales	Nocardioidaceae	Kribbella	Above prediction	Rhizosphere: 8 Weeks Azomite
ASV10015	0.000405	1	0.910408104	0.472795992	0.991389967	Bacteria	Deinococcota	Deinococci	Deinococcales	Deinococcaceae	Deinococcus	Above prediction	Rhizosphere: 8 Weeks Azomite
ASV5491	0.000405	0.4	0.910408104	0.472795992	0.991389967	Bacteria	Proteobacteria	Alphaproteobacteria	Paracaedibacterales	Paracaedibacteraceae	Candidatus_Finniella	Below prediction	Rhizosphere: 8 Weeks Azomite
ASV1333	0.000415	1	0.916230382	0.478379048	0.992392112	Bacteria	Proteobacteria	Gammaproteobacteria	Legionellales	Legionellaceae	Legionella	Above prediction	Rhizosphere: 8 Weeks Azomite
ASV955	0.00042	0.2	0.919006856	0.481060124	0.992851325	Bacteria	Proteobacteria	Gammaproteobacteria	Burkholderiales	Comamonadaceae	Aquabacterium	Below prediction	Rhizosphere: 8 Weeks Azomite
ASV21508	0.000425	1	0.921696926	0.483669475	0.993284538	Bacteria	Myxococcota	Myxococcia	Myxococcales	Anaeromyxobacteraceae	Anaeromyxobacter	Above prediction	Rhizosphere: 8 Weeks Azomite
ASV976	0.00043	1	0.924303046	0.486208526	0.993693099	Bacteria	Actinobacteriota	Actinobacteria	Micrococcales	Demequinaceae	Lysinimicrobium	Above prediction	Rhizosphere: 8 Weeks Azomite
ASV12111	0.000485	1	0.948073654	0.50989827	0.996888747	Bacteria	Proteobacteria	Alphaproteobacteria	Acetobacterales	Acetobacteraceae	Acidiphilium	Above prediction	Rhizosphere: 8 Weeks Azomite
ASV4446	0.00053	1	0.962079994	0.524338239	0.998290439	Bacteria	Actinobacteriota	Actinobacteria	Micrococcales	Microbacteriaceae	Amnibacterium	Above prediction	Rhizosphere: 8 Weeks Azomite
ASV1876	0.00055	1	0.967078414	0.529585013	0.998697054	Bacteria	Actinobacteriota	Actinobacteria	Micromonosporales	Micromonosporaceae	Dactylosporangium	Above prediction	Rhizosphere: 8 Weeks Azomite
ASV24824	0.000555	1	0.968226342	0.530797216	0.998783198	Bacteria	Myxococcota	Polyangia	Polyangiales	Polyangiaceae	Pajaroellobacter	Above prediction	Rhizosphere: 8 Weeks Azomite
ASV2653	0.000625	1	0.980787743	0.544245806	0.999541993	Bacteria	Planctomycetota	Planctomycetes	Pirellulales	Pirellulaceae	Pirellula	Above prediction	Rhizosphere: 8 Weeks Azomite
ASV10574	0.00063	1	0.981473863	0.5449904	0.999573425	Bacteria	Proteobacteria	Gammaproteobacteria	Burkholderiales	Nitrosomonadaceae	Nitrosomonas	Above prediction	Rhizosphere: 8 Weeks Azomite
ASV472	0.00064	1	0.982776349	0.546406836	0.999630146	Bacteria	Proteobacteria	Alphaproteobacteria	Sphingomonadales	Sphingomonadaceae	Altererythrobacter	Above prediction	Rhizosphere: 8 Weeks Azomite
ASV11356	0.000655	1	0.984566795	0.548360279	0.99970176	Bacteria	Proteobacteria	Alphaproteobacteria	Ferrovibrionales	Ferrovibrionales_fa	Taonella	Above prediction	Rhizosphere: 8 Weeks Azomite
ASV10616	0.00069	1	0.988076399	0.552211075	0.999820449	Bacteria	Proteobacteria	Alphaproteobacteria	Sphingomonadales	Sphingomonadaceae	Plot4-2H12	Above prediction	Rhizosphere: 8 Weeks Azomite
ASV1249	0.00069	1	0.988076399	0.552211075	0.999820449	Bacteria	Proteobacteria	Alphaproteobacteria	Rhizobiales	Rhizobiaceae	Pseudaminobacter	Above prediction	Rhizosphere: 8 Weeks Azomite
ASV1754	0.00072	1	0.990461601	0.554844852	0.999884419	Bacteria	Proteobacteria	Alphaproteobacteria	Rhizobiales	Labraceae	Labrys	Above prediction	Rhizosphere: 8 Weeks Azomite
ASV1036	0.00076	1	0.992936856	0.557592643	0.99993623	Bacteria	Bacteroidota	Bacteroidia	Chitinophagales	Saprospiraceae	Phaeodactylibacter	Above prediction	Rhizosphere: 8 Weeks Azomite
ASV690	0.000795	1	0.994583601	0.559429055	0.999962342	Bacteria	Proteobacteria	Alphaproteobacteria	Caulobacterales	Caulobacteraceae	PMMR1	Above prediction	Rhizosphere: 8 Weeks Azomite
ASV12828	0.0008	1	0.994786158	0.559655409	0.999965088	Bacteria	Proteobacteria	Alphaproteobacteria	Rhizobiales	Beijerinckiaceae	alphaI_cluster	Above prediction	Rhizosphere: 8 Weeks Azomite
ASV1489	0.000815	0.4	0.995350817	0.560286945	0.999972201	Bacteria	Cyanobacteria	Cyanobacteriia	Cyanobacteriales	Cyanobacteriaceae	Geminocystis_PCC-6308	Below prediction	Rhizosphere: 8 Weeks Azomite
ASV846	0.00083	0.2	0.995856062	0.560852709	0.999977886	Bacteria	Proteobacteria	Gammaproteobacteria	Enterobacterales	Pectobacteriaceae	Pectobacterium	Below prediction	Rhizosphere: 8 Weeks Azomite
ASV9315	0.00084	1	0.996162889	0.561196603	0.999981025	Bacteria	Verrucomicrobiota	Verrucomicrobiae	Pedosphaerales	Pedosphaeraceae	Ellin516	Above prediction	Rhizosphere: 8 Weeks Azomite
ASV1009	0.00085	1	0.996447646	0.561515973	0.999983725	Bacteria	Proteobacteria	Gammaproteobacteria	Xanthomonadales	Rhodanobacteraceae	Luteibacter	Above prediction	Rhizosphere: 8 Weeks Azomite
ASV6798	0.00085	1	0.996447646	0.561515973	0.999983725	Bacteria	Actinobacteriota	Acidimicrobiia	Microtrichales	Iamiaceae	Iamia	Above prediction	Rhizosphere: 8 Weeks Azomite
ASV277	0.00087	1	0.996956977	0.562087728	0.999988042	Bacteria	Bacteroidota	Bacteroidia	Cytophagales	Microscillaceae	Ohtaekwangia	Above prediction	Rhizosphere: 8 Weeks Azomite
ASV9407	0.00087	1	0.996956977	0.562087728	0.999988042	Bacteria	Proteobacteria	Gammaproteobacteria	Burkholderiales	Oxalobacteraceae	Noviherbaspirillum	Above prediction	Rhizosphere: 8 Weeks Azomite
ASV3719	0.0009	1	0.997590586	0.562799912	0.999992491	Bacteria	Proteobacteria	Alphaproteobacteria	Rhizobiales	Rhizobiaceae	Mesorhizobium	Above prediction	Rhizosphere: 8 Weeks Azomite
ASV708	0.000905	1	0.997682892	0.562903751	0.999993054	Bacteria	Verrucomicrobiota	Verrucomicrobiae	Opitutales	Opitutaceae	Cephaloticoccus	Above prediction	Rhizosphere: 8 Weeks Azomite
ASV1826	0.000985	1	0.998766877	0.564124803	0.999998027	Bacteria	Proteobacteria	Gammaproteobacteria	Burkholderiales	Comamonadaceae	Acidovorax	Above prediction	Rhizosphere: 8 Weeks Azomite
ASV6067	0.001005	1	0.998948504	0.564329692	0.999998565	Bacteria	Proteobacteria	Gammaproteobacteria	Burkholderiales	Nitrosomonadaceae	MND1	Above prediction	Rhizosphere: 8 Weeks Azomite
ASV539	0.001015	1	0.999029258	0.564420815	0.999998777	Bacteria	Proteobacteria	Gammaproteobacteria	Xanthomonadales	Xanthomonadaceae	Thermomonas	Above prediction	Rhizosphere: 8 Weeks Azomite
ASV2072	0.001065	1	0.999350518	0.564783496	0.999999452	Bacteria	Proteobacteria	Alphaproteobacteria	Rhizobiales	Xanthobacteraceae	Pseudorhodoplanes	Above prediction	Rhizosphere: 8 Weeks Azomite
ASV9125	0.00107	1	0.999376234	0.56481254	0.999999494	Bacteria	Proteobacteria	Gammaproteobacteria	Burkholderiales	Comamonadaceae	Inhella	Above prediction	Rhizosphere: 8 Weeks Azomite
ASV38	0.001075	1	0.999400955	0.56484046	0.999999534	Bacteria	Proteobacteria	Gammaproteobacteria	Gammaproteobacteria_Incertae_Sedis	Unknown_Family	Acidibacter	Above prediction	Rhizosphere: 8 Weeks Azomite
ASV462	0.001115	1	0.99956711	0.565028165	0.999999756	Bacteria	Bacteroidota	Bacteroidia	Sphingobacteriales	Sphingobacteriaceae	Pedobacter	Above prediction	Rhizosphere: 8 Weeks Azomite
ASV24375	0.001125	1	0.999601025	0.565066487	0.999999793	Bacteria	Bdellovibrionota	Bdellovibrionia	Bdellovibrionales	Bdellovibrionaceae	OM27_clade	Above prediction	Rhizosphere: 8 Weeks Azomite
ASV1381	0.001285	1	0.999893898	0.565397545	0.999999985	Bacteria	Bacteroidota	Bacteroidia	Cytophagales	Spirosomaceae	Flectobacillus	Above prediction	Rhizosphere: 8 Weeks Azomite
ASV6295	0.00133	1	0.999927348	0.56543537	0.999999993	Bacteria	Acidobacteriota	Acidobacteriae	Acidobacteriales	Acidobacteriaceae_(Subgroup_1)	Granulicella	Above prediction	Rhizosphere: 8 Weeks Azomite
ASV13536	0.001335	1	0.999930353	0.565438768	0.999999994	Bacteria	Proteobacteria	Gammaproteobacteria	Salinisphaerales	Solimonadaceae	Alkanibacter	Above prediction	Rhizosphere: 8 Weeks Azomite
ASV2123	0.001345	1	0.999936001	0.565445156	0.999999995	Bacteria	Proteobacteria	Gammaproteobacteria	Burkholderiales	Alcaligenaceae	Pusillimonas	Above prediction	Rhizosphere: 8 Weeks Azomite
ASV605	0.001425	1	0.999967612	0.565480905	0.999999999	Bacteria	Proteobacteria	Gammaproteobacteria	Gammaproteobacteria_Incertae_Sedis	Unknown_Family	Candidatus_Ovatusbacter	Above prediction	Rhizosphere: 8 Weeks Azomite
ASV2228	0.00143	1	0.99996897	0.56548244	0.999999999	Bacteria	Spirochaetota	Spirochaetia	Spirochaetales	Spirochaetaceae	Salinispira	Above prediction	Rhizosphere: 8 Weeks Azomite
ASV11984	0.001535	1	0.999987462	0.565503354	1	Bacteria	Bacteroidota	Bacteroidia	Chitinophagales	Chitinophagaceae	Parafilimonas	Above prediction	Rhizosphere: 8 Weeks Azomite
ASV224	0.001535	1	0.999987462	0.565503354	1	Bacteria	Bdellovibrionota	Oligoflexia	Oligoflexales	Oligoflexales_fa	Oligoflexus	Above prediction	Rhizosphere: 8 Weeks Azomite
ASV505	0.001555	1	0.999989465	0.565505619	1	Bacteria	Verrucomicrobiota	Verrucomicrobiae	Pedosphaerales	Pedosphaeraceae	DEV008	Above prediction	Rhizosphere: 8 Weeks Azomite
ASV2668	0.00156	1	0.999989914	0.565506128	1	Bacteria	Verrucomicrobiota	Verrucomicrobiae	Opitutales	Opitutaceae	IMCC26134	Above prediction	Rhizosphere: 8 Weeks Azomite
ASV318	0.001615	1	0.999993766	0.565510485	1	Bacteria	Actinobacteriota	Actinobacteria	Micrococcales	Microbacteriaceae	Parafrigoribacterium	Above prediction	Rhizosphere: 8 Weeks Azomite
ASV735	0.001735	1	0.999997843	0.565515095	1	Bacteria	Proteobacteria	Gammaproteobacteria	Salinisphaerales	Solimonadaceae	Panacagrimonas	Above prediction	Rhizosphere: 8 Weeks Azomite
ASV6857	0.001765	1	0.999998349	0.565515668	1	Bacteria	Actinobacteriota	Actinobacteria	Propionibacteriales	Nocardioidaceae	Nocardioides	Above prediction	Rhizosphere: 8 Weeks Azomite
ASV12318	0.00179	1	0.99999868	0.565516042	1	Bacteria	Actinobacteriota	Actinobacteria	Corynebacteriales	Mycobacteriaceae	Mycobacterium	Above prediction	Rhizosphere: 8 Weeks Azomite
ASV1918	0.00179	1	0.99999868	0.565516042	1	Bacteria	Proteobacteria	Gammaproteobacteria	Burkholderiales	Nitrosomonadaceae	Nitrosospira	Above prediction	Rhizosphere: 8 Weeks Azomite
ASV7196	0.0019	1	0.99999951	0.565516981	1	Bacteria	Planctomycetota	Phycisphaerae	Phycisphaerales	Phycisphaeraceae	SM1A02	Above prediction	Rhizosphere: 8 Weeks Azomite
ASV71	0.00199	1	0.999999784	0.565517291	1	Bacteria	Proteobacteria	Gammaproteobacteria	Burkholderiales	Chitinimonadaceae	Chitinimonas	Above prediction	Rhizosphere: 8 Weeks Azomite
ASV4617	0.00207	1	0.999999897	0.565517418	1	Bacteria	Actinobacteriota	Acidimicrobiia	Microtrichales	Ilumatobacteraceae	CL500-29_marine_group	Above prediction	Rhizosphere: 8 Weeks Azomite
ASV141	0.00215	1	0.999999951	0.565517479	1	Bacteria	Actinobacteriota	Actinobacteria	Micrococcales	Microbacteriaceae	Galbitalea	Above prediction	Rhizosphere: 8 Weeks Azomite
ASV400	0.002155	1	0.999999953	0.565517482	1	Bacteria	Proteobacteria	Alphaproteobacteria	Azospirillales	Azospirillaceae	Niveispirillum	Above prediction	Rhizosphere: 8 Weeks Azomite
ASV890	0.002155	1	0.999999953	0.565517482	1	Bacteria	Bacteroidota	Bacteroidia	Sphingobacteriales	Sphingobacteriaceae	Solitalea	Above prediction	Rhizosphere: 8 Weeks Azomite
ASV4606	0.00218	1	0.999999963	0.565517493	1	Bacteria	Verrucomicrobiota	Verrucomicrobiae	Pedosphaerales	Pedosphaeraceae	SH3-11	Above prediction	Rhizosphere: 8 Weeks Azomite
ASV11505	0.00222	1	0.999999974	0.565517506	1	Bacteria	Proteobacteria	Gammaproteobacteria	Steroidobacterales	Steroidobacteraceae	Steroidobacter	Above prediction	Rhizosphere: 8 Weeks Azomite
ASV12599	0.00224	1	0.999999979	0.565517511	1	Bacteria	Myxococcota	Polyangia	Polyangiales	Phaselicystidaceae	Phaselicystis	Above prediction	Rhizosphere: 8 Weeks Azomite
ASV10187	0.00227	1	0.999999984	0.565517517	1	Bacteria	Verrucomicrobiota	Verrucomicrobiae	Chthoniobacterales	Terrimicrobiaceae	Terrimicrobium	Above prediction	Rhizosphere: 8 Weeks Azomite
ASV117	0.00266	1	1	0.565517535	1	Bacteria	Bacteroidota	Bacteroidia	Flavobacteriales	Crocinitomicaceae	Fluviicola	Above prediction	Rhizosphere: 8 Weeks Azomite
ASV6087	0.002715	1	1	0.565517535	1	Bacteria	Proteobacteria	Alphaproteobacteria	Acetobacterales	Acetobacteraceae	Roseomonas	Above prediction	Rhizosphere: 8 Weeks Azomite
ASV1697	0.00273	1	1	0.565517535	1	Bacteria	Verrucomicrobiota	Verrucomicrobiae	Verrucomicrobiales	Verrucomicrobiaceae	Prosthecobacter	Above prediction	Rhizosphere: 8 Weeks Azomite
ASV271	0.002815	1	1	0.565517535	1	Bacteria	Proteobacteria	Gammaproteobacteria	Burkholderiales	Oxalobacteraceae	Massilia	Above prediction	Rhizosphere: 8 Weeks Azomite
ASV4358	0.002955	1	1	0.565517535	1	Bacteria	Bacteroidota	Bacteroidia	Chitinophagales	Chitinophagaceae	Flavitalea	Above prediction	Rhizosphere: 8 Weeks Azomite
ASV1186	0.003695	1	1	0.565517535	1	Bacteria	Proteobacteria	Alphaproteobacteria	Rhizobiales	Rhizobiaceae	Shinella	Above prediction	Rhizosphere: 8 Weeks Azomite
ASV107	0.00422	1	1	0.565517535	1	Bacteria	Proteobacteria	Alphaproteobacteria	Sphingomonadales	Sphingomonadaceae	Sphingomonas	Above prediction	Rhizosphere: 8 Weeks Azomite
ASV4868	0.00437	1	1	0.565517535	1	Bacteria	Myxococcota	Myxococcia	Myxococcales	Myxococcaceae	P3OB-42	Above prediction	Rhizosphere: 8 Weeks Azomite
ASV292	0.00438	1	1	0.565517535	1	Bacteria	Proteobacteria	Alphaproteobacteria	Caulobacterales	Hyphomonadaceae	Hirschia	Above prediction	Rhizosphere: 8 Weeks Azomite
ASV216	0.004705	1	1	0.565517535	1	Bacteria	Bacteroidota	Bacteroidia	Cytophagales	Cytophagaceae	Cytophaga	Above prediction	Rhizosphere: 8 Weeks Azomite
ASV906	0.004725	1	1	0.565517535	1	Bacteria	Proteobacteria	Gammaproteobacteria	Xanthomonadales	Xanthomonadaceae	Luteimonas	Above prediction	Rhizosphere: 8 Weeks Azomite
ASV307	0.00487	1	1	0.565517535	1	Bacteria	Proteobacteria	Alphaproteobacteria	Reyranellales	Reyranellaceae	Reyranella	Above prediction	Rhizosphere: 8 Weeks Azomite
ASV2467	0.00498	1	1	0.565517535	1	Bacteria	Bacteroidota	Bacteroidia	Chitinophagales	Chitinophagaceae	Flavisolibacter	Above prediction	Rhizosphere: 8 Weeks Azomite
ASV122	0.00553	1	1	0.565517535	1	Bacteria	Proteobacteria	Alphaproteobacteria	Caulobacterales	Hyphomonadaceae	SWB02	Above prediction	Rhizosphere: 8 Weeks Azomite
ASV161	0.005535	1	1	0.565517535	1	Bacteria	Bacteroidota	Bacteroidia	Chitinophagales	Chitinophagaceae	Terrimonas	Above prediction	Rhizosphere: 8 Weeks Azomite
ASV239	0.00571	1	1	0.565517535	1	Bacteria	Bdellovibrionota	Bdellovibrionia	Bdellovibrionales	Bdellovibrionaceae	Bdellovibrio	Above prediction	Rhizosphere: 8 Weeks Azomite
ASV131	0.00592	1	1	0.565517535	1	Bacteria	Proteobacteria	Alphaproteobacteria	Rhizobiales	Rhizobiaceae	Allorhizobium-Neorhizobium-Pararhizobium-Rhizobium	Above prediction	Rhizosphere: 8 Weeks Azomite
ASV5816	0.00596	1	1	0.565517535	1	Bacteria	Proteobacteria	Gammaproteobacteria	Xanthomonadales	Rhodanobacteraceae	Dyella	Above prediction	Rhizosphere: 8 Weeks Azomite
ASV330	0.006115	1	1	0.565517535	1	Bacteria	Proteobacteria	Alphaproteobacteria	Caulobacterales	Caulobacteraceae	Phenylobacterium	Above prediction	Rhizosphere: 8 Weeks Azomite
ASV92	0.006225	1	1	0.565517535	1	Bacteria	Bacteroidota	Bacteroidia	Chitinophagales	Saprospiraceae	Haliscomenobacter	Above prediction	Rhizosphere: 8 Weeks Azomite
ASV3720	0.00632	1	1	0.565517535	1	Bacteria	Actinobacteriota	Actinobacteria	Streptomycetales	Streptomycetaceae	Streptomyces	Above prediction	Rhizosphere: 8 Weeks Azomite
ASV459	0.006495	1	1	0.565517535	1	Bacteria	Proteobacteria	Alphaproteobacteria	Rhizobiales	Xanthobacteraceae	Afipia	Above prediction	Rhizosphere: 8 Weeks Azomite
ASV204	0.00655	1	1	0.565517535	1	Bacteria	Proteobacteria	Alphaproteobacteria	Sphingomonadales	Sphingomonadaceae	Novosphingobium	Above prediction	Rhizosphere: 8 Weeks Azomite
ASV137	0.0075	1	1	0.565517535	1	Bacteria	Proteobacteria	Gammaproteobacteria	Burkholderiales	Comamonadaceae	Methylibium	Above prediction	Rhizosphere: 8 Weeks Azomite
ASV79	0.007775	1	1	0.565517535	1	Bacteria	Bacteroidota	Bacteroidia	Chitinophagales	Chitinophagaceae	Lacibacter	Above prediction	Rhizosphere: 8 Weeks Azomite
ASV108	0.007785	1	1	0.565517535	1	Bacteria	Proteobacteria	Gammaproteobacteria	Burkholderiales	Methylophilaceae	Methylophilus	Above prediction	Rhizosphere: 8 Weeks Azomite
ASV3916	0.00795	1	1	0.565517535	1	Bacteria	Fibrobacterota	Fibrobacteria	Fibrobacterales	Fibrobacteraceae	possible_genus_04	Above prediction	Rhizosphere: 8 Weeks Azomite
ASV32	0.008515	1	1	0.565517535	1	Bacteria	Proteobacteria	Gammaproteobacteria	Burkholderiales	Nitrosomonadaceae	IS-44	Above prediction	Rhizosphere: 8 Weeks Azomite
ASV1793	0.00909	1	1	0.565517535	1	Bacteria	Bacteroidota	Bacteroidia	Cytophagales	Spirosomaceae	Emticicia	Above prediction	Rhizosphere: 8 Weeks Azomite
ASV76	0.00911	1	1	0.565517535	1	Bacteria	Verrucomicrobiota	Verrucomicrobiae	Opitutales	Opitutaceae	Lacunisphaera	Above prediction	Rhizosphere: 8 Weeks Azomite
ASV395	0.00912	1	1	0.565517535	1	Bacteria	Bacteroidota	Bacteroidia	Chitinophagales	Chitinophagaceae	Edaphobaculum	Above prediction	Rhizosphere: 8 Weeks Azomite
ASV1595	0.009475	1	1	0.565517535	1	Bacteria	Proteobacteria	Alphaproteobacteria	Ferrovibrionales	Ferrovibrionaceae	Ferrovibrio	Above prediction	Rhizosphere: 8 Weeks Azomite
ASV177	0.009635	1	1	0.565517535	1	Bacteria	Acidobacteriota	Acidobacteriae	Acidobacteriae_or	Acidobacteriae_fa	Paludibaculum	Above prediction	Rhizosphere: 8 Weeks Azomite
ASV69	0.00982	1	1	0.565517535	1	Bacteria	Proteobacteria	Alphaproteobacteria	Rhodobacterales	Rhodobacteraceae	Rhodobacter	Above prediction	Rhizosphere: 8 Weeks Azomite
ASV77	0.010485	1	1	0.565517535	1	Bacteria	Proteobacteria	Alphaproteobacteria	Rhizobiales	Xanthobacteraceae	Bradyrhizobium	Above prediction	Rhizosphere: 8 Weeks Azomite
ASV87	0.01068	1	1	0.565517535	1	Bacteria	Proteobacteria	Alphaproteobacteria	Sphingomonadales	Sphingomonadaceae	Sphingobium	Above prediction	Rhizosphere: 8 Weeks Azomite
ASV81	0.0111	1	1	0.565517535	1	Bacteria	Proteobacteria	Gammaproteobacteria	Burkholderiales	Comamonadaceae	Ramlibacter	Above prediction	Rhizosphere: 8 Weeks Azomite
ASV9	0.011115	1	1	0.565517535	1	Bacteria	Proteobacteria	Gammaproteobacteria	Burkholderiales	Comamonadaceae	Pelomonas	Above prediction	Rhizosphere: 8 Weeks Azomite
ASV126	0.01135	1	1	0.565517535	1	Bacteria	Proteobacteria	Alphaproteobacteria	Caulobacterales	Caulobacteraceae	Caulobacter	Above prediction	Rhizosphere: 8 Weeks Azomite
ASV44	0.01242	1	1	0.565517535	1	Bacteria	Proteobacteria	Gammaproteobacteria	Xanthomonadales	Rhodanobacteraceae	Dokdonella	Above prediction	Rhizosphere: 8 Weeks Azomite
ASV105	0.013645	1	1	0.565517535	1	Bacteria	Acidobacteriota	Acidobacteriae	Bryobacterales	Bryobacteraceae	Bryobacter	Above prediction	Rhizosphere: 8 Weeks Azomite
ASV114	0.01444	1	1	0.565517535	1	Bacteria	Myxococcota	Polyangia	Haliangiales	Haliangiaceae	Haliangium	Above prediction	Rhizosphere: 8 Weeks Azomite
ASV200	0.01614	1	1	0.565517535	1	Bacteria	Proteobacteria	Alphaproteobacteria	Rhizobiales	Rhizobiales_Incertae_Sedis	Bauldia	Above prediction	Rhizosphere: 8 Weeks Azomite
ASV233	0.016585	1	1	0.565517535	1	Bacteria	Proteobacteria	Gammaproteobacteria	Burkholderiales	Methylophilaceae	Methylotenera	Above prediction	Rhizosphere: 8 Weeks Azomite
ASV93	0.016595	1	1	0.565517535	1	Bacteria	Bacteroidota	Bacteroidia	Chitinophagales	Chitinophagaceae	Sediminibacterium	Above prediction	Rhizosphere: 8 Weeks Azomite
ASV156	0.017015	1	1	0.565517535	1	Bacteria	Proteobacteria	Gammaproteobacteria	Xanthomonadales	Rhodanobacteraceae	Rhodanobacter	Above prediction	Rhizosphere: 8 Weeks Azomite
ASV185	0.01822	1	1	0.565517535	1	Bacteria	Bacteroidota	Bacteroidia	Chitinophagales	Chitinophagaceae	Ferruginibacter	Above prediction	Rhizosphere: 8 Weeks Azomite
ASV66	0.019625	1	1	0.565517535	1	Bacteria	Bacteroidota	Bacteroidia	Chitinophagales	Chitinophagaceae	Niastella	Above prediction	Rhizosphere: 8 Weeks Azomite
ASV35	0.02026	1	1	0.565517535	1	Bacteria	Proteobacteria	Alphaproteobacteria	Caulobacterales	Caulobacteraceae	Asticcacaulis	Above prediction	Rhizosphere: 8 Weeks Azomite
ASV28	0.02497	1	1	0.565517535	1	Bacteria	Bacteroidota	Bacteroidia	Chitinophagales	Chitinophagaceae	Puia	Above prediction	Rhizosphere: 8 Weeks Azomite
ASV25	0.025495	1	1	0.565517535	1	Bacteria	Bacteroidota	Bacteroidia	Flavobacteriales	Flavobacteriaceae	Flavobacterium	Above prediction	Rhizosphere: 8 Weeks Azomite
ASV42	0.0256	1	1	0.565517535	1	Bacteria	Proteobacteria	Alphaproteobacteria	Dongiales	Dongiaceae	Dongia	Above prediction	Rhizosphere: 8 Weeks Azomite
ASV148	0.028655	1	1	0.565517535	1	Bacteria	Gemmatimonadota	Gemmatimonadetes	Gemmatimonadales	Gemmatimonadaceae	Gemmatimonas	Above prediction	Rhizosphere: 8 Weeks Azomite
ASV99	0.03353	1	1	0.565517535	1	Bacteria	Proteobacteria	Alphaproteobacteria	Rhizobiales	Xanthobacteraceae	Pseudolabrys	Above prediction	Rhizosphere: 8 Weeks Azomite
ASV129	0.034125	1	1	0.565517535	1	Bacteria	Verrucomicrobiota	Verrucomicrobiae	Opitutales	Opitutaceae	Opitutus	Above prediction	Rhizosphere: 8 Weeks Azomite
ASV109	0.037735	1	1	0.565517535	1	Bacteria	Proteobacteria	Gammaproteobacteria	Cellvibrionales	Cellvibrionaceae	Cellvibrio	Above prediction	Rhizosphere: 8 Weeks Azomite
ASV18	0.044065	1	1	0.565517535	1	Bacteria	Proteobacteria	Gammaproteobacteria	Burkholderiales	Comamonadaceae	Leptothrix	Above prediction	Rhizosphere: 8 Weeks Azomite
ASV7	0.149845	1	1	0.565517535	1	Bacteria	Proteobacteria	Alphaproteobacteria	Rhizobiales	Devosiaceae	Devosia	Above prediction	Rhizosphere: 8 Weeks Azomite
ASV2621	1.66667E-05	0.5	0.085248692	0.009132567	0.48514813	Bacteria	Proteobacteria	Alphaproteobacteria	Azospirillales	Azospirillales_Incertae_Sedis	Stella	Above prediction	Rhizosphere: 18 Weeks Control
ASV10184	2.91667E-05	0.666666667	0.145527026	0.023732431	0.544047532	Bacteria	Actinobacteriota	Actinobacteria	Micrococcales	Cellulomonadaceae	Actinotalea	Above prediction	Rhizosphere: 18 Weeks Control
ASV1960	2.91667E-05	0.666666667	0.145527026	0.023732431	0.544047532	Bacteria	Planctomycetota	Phycisphaerae	Tepidisphaerales	Tepidisphaeraceae	Tepidisphaera	Above prediction	Rhizosphere: 18 Weeks Control
ASV2038	0.00005	0.666666667	0.239148033	0.055676477	0.626258523	Bacteria	Firmicutes	Clostridia	Peptostreptococcales-Tissierellales	Peptostreptococcales-Tissierellales_fa	Tepidimicrobium	Above prediction	Rhizosphere: 18 Weeks Control
ASV7129	5.83333E-05	0.666666667	0.274253608	0.070041404	0.654698926	Bacteria	Proteobacteria	Gammaproteobacteria	Diplorickettsiales	Diplorickettsiaceae	Aquicella	Above prediction	Rhizosphere: 18 Weeks Control
ASV2883	0.000108333	0.833333333	0.458367781	0.162895459	0.786341067	Bacteria	Proteobacteria	Gammaproteobacteria	Xanthomonadales	Rhodanobacteraceae	Rudaea	Above prediction	Rhizosphere: 18 Weeks Control
ASV17284	0.000120833	0.833333333	0.497741987	0.186241615	0.811005118	Bacteria	Proteobacteria	Gammaproteobacteria	Cellvibrionales	Spongiibacteraceae	BD1-7_clade	Above prediction	Rhizosphere: 18 Weeks Control
ASV2391	0.000129167	0.833333333	0.522620699	0.201602337	0.825979793	Bacteria	Myxococcota	Polyangia	Polyangiales	Sandaracinaceae	Sandaracinus	Above prediction	Rhizosphere: 18 Weeks Control
ASV3765	0.000158333	0.166666667	0.601564095	0.253490555	0.870349738	Bacteria	Proteobacteria	Alphaproteobacteria	Acetobacterales	Acetobacteraceae	Rhodovarius	Below prediction	Rhizosphere: 18 Weeks Control
ASV14893	0.0001625	1	0.611862715	0.260618389	0.875779334	Bacteria	Cyanobacteria	Cyanobacteriia	Cyanobacteriales	Cyanobacteriaceae	Geminocystis_PCC-6308	Above prediction	Rhizosphere: 18 Weeks Control
ASV2101	0.0001625	1	0.611862715	0.260618389	0.875779334	Bacteria	Verrucomicrobiota	Verrucomicrobiae	Verrucomicrobiales	Verrucomicrobiaceae	Roseimicrobium	Above prediction	Rhizosphere: 18 Weeks Control
ASV11765	0.000166667	0.166666667	0.621928629	0.267666961	0.881004448	Bacteria	Proteobacteria	Gammaproteobacteria	Burkholderiales	Comamonadaceae	Ideonella	Below prediction	Rhizosphere: 18 Weeks Control
ASV1792	0.000175	1	0.641378285	0.281518253	0.890868733	Bacteria	Bacteroidota	Bacteroidia	Cytophagales	Spirosomaceae	Emticicia	Above prediction	Rhizosphere: 18 Weeks Control
ASV10014	0.000179167	1	0.650769953	0.288317459	0.895521083	Bacteria	Deinococcota	Deinococci	Deinococcales	Deinococcaceae	Deinococcus	Above prediction	Rhizosphere: 18 Weeks Control
ASV20153	0.000195833	0.166666667	0.686207003	0.314638917	0.912409133	Bacteria	Firmicutes	Clostridia	Clostridiales	Clostridiaceae	Clostridium_sensu_stricto_13	Below prediction	Rhizosphere: 18 Weeks Control
ASV6907	0.0002125	1	0.718421175	0.339513802	0.926814001	Bacteria	Proteobacteria	Alphaproteobacteria	Caulobacterales	Caulobacteraceae	PMMR1	Above prediction	Rhizosphere: 18 Weeks Control
ASV11504	0.000229167	1	0.74765174	0.36290782	0.939061729	Bacteria	Proteobacteria	Gammaproteobacteria	Steroidobacterales	Steroidobacteraceae	Steroidobacter	Above prediction	Rhizosphere: 18 Weeks Control
ASV1888	0.0002375	1	0.761220363	0.374046302	0.944467895	Bacteria	Proteobacteria	Alphaproteobacteria	Parvibaculales	Parvibaculaceae	Parvibaculum	Above prediction	Rhizosphere: 18 Weeks Control
ASV1671	0.000266667	1	0.803684315	0.410124694	0.960167134	Bacteria	Actinobacteriota	Thermoleophilia	Solirubrobacterales	Solirubrobacteraceae	Conexibacter	Above prediction	Rhizosphere: 18 Weeks Control
ASV6055	0.000291667	1	0.834487428	0.437544836	0.970306196	Bacteria	Proteobacteria	Gammaproteobacteria	Gammaproteobacteria_Incertae_Sedis	Unknown_Family	Candidatus_Ovatusbacter	Above prediction	Rhizosphere: 18 Weeks Control
ASV11355	0.0003	1	0.843728575	0.445993273	0.973125779	Bacteria	Proteobacteria	Alphaproteobacteria	Ferrovibrionales	Ferrovibrionales_fa	Taonella	Above prediction	Rhizosphere: 18 Weeks Control
ASV2485	0.000304167	1	0.848169443	0.450091523	0.97444242	Bacteria	Bacteroidota	Bacteroidia	Chitinophagales	Chitinophagaceae	Parasegetibacter	Above prediction	Rhizosphere: 18 Weeks Control
ASV1	0.000308333	0.166666667	0.852494136	0.454106982	0.975700194	Bacteria	Actinobacteriota	Actinobacteria	Micrococcales	Micrococcaceae	Arthrobacter	Below prediction	Rhizosphere: 18 Weeks Control
ASV1081	0.000308333	1	0.852494136	0.454106982	0.975700194	Bacteria	Bdellovibrionota	Bdellovibrionia	Bacteriovoracales	Bacteriovoracaceae	Peredibacter	Above prediction	Rhizosphere: 18 Weeks Control
ASV3747	0.000325	0.333333333	0.868683713	0.469359654	0.980187983	Bacteria	Proteobacteria	Gammaproteobacteria	Burkholderiales	Oxalobacteraceae	Undibacterium	Below prediction	Rhizosphere: 18 Weeks Control
ASV736	0.000341667	1	0.883219193	0.48336471	0.983906495	Bacteria	Firmicutes	Bacilli	Bacillales	Bacillaceae	Pseudogracilibacillus	Above prediction	Rhizosphere: 18 Weeks Control
ASV2245	0.000345833	1	0.886612603	0.486678649	0.984730247	Bacteria	Bdellovibrionota	Oligoflexia	Oligoflexales	Oligoflexales_fa	Oligoflexus	Above prediction	Rhizosphere: 18 Weeks Control
ASV422	0.000358333	0.166666667	0.896251972	0.496187629	0.986974853	Bacteria	Proteobacteria	Gammaproteobacteria	Alteromonadales	Alteromonadaceae	Rheinheimera	Below prediction	Rhizosphere: 18 Weeks Control
ASV9586	0.0003625	1	0.899292032	0.49921655	0.987652772	Bacteria	Bacteroidota	Bacteroidia	Cytophagales	Cytophagaceae	Sporocytophaga	Above prediction	Rhizosphere: 18 Weeks Control
ASV9124	0.000375	0.333333333	0.907922171	0.507896089	0.989496233	Bacteria	Proteobacteria	Gammaproteobacteria	Burkholderiales	Comamonadaceae	Inhella	Below prediction	Rhizosphere: 18 Weeks Control
ASV24	0.0003875	1	0.915858793	0.515987389	0.991082306	Bacteria	Firmicutes	Bacilli	Bacillales	Bacillaceae	Bacillus	Above prediction	Rhizosphere: 18 Weeks Control
ASV21507	0.0004	1	0.923152597	0.523519486	0.992443773	Bacteria	Myxococcota	Myxococcia	Myxococcales	Anaeromyxobacteraceae	Anaeromyxobacter	Above prediction	Rhizosphere: 18 Weeks Control
ASV12317	0.000408333	1	0.927681619	0.528244478	0.99324116	Bacteria	Actinobacteriota	Actinobacteria	Corynebacteriales	Mycobacteriaceae	Mycobacterium	Above prediction	Rhizosphere: 18 Weeks Control
ASV1208	0.000416667	1	0.931959479	0.532742233	0.993959533	Bacteria	Actinobacteriota	Actinobacteria	Frankiales	Geodermatophilaceae	Blastococcus	Above prediction	Rhizosphere: 18 Weeks Control
ASV10573	0.000429167	1	0.937933098	0.539081095	0.994904493	Bacteria	Proteobacteria	Gammaproteobacteria	Burkholderiales	Nitrosomonadaceae	Nitrosomonas	Above prediction	Rhizosphere: 18 Weeks Control
ASV1917	0.000429167	1	0.937933098	0.539081095	0.994904493	Bacteria	Proteobacteria	Gammaproteobacteria	Burkholderiales	Nitrosomonadaceae	Nitrosospira	Above prediction	Rhizosphere: 18 Weeks Control
ASV24823	0.0004375	1	0.941637656	0.54304717	0.995455503	Bacteria	Myxococcota	Polyangia	Polyangiales	Polyangiaceae	Pajaroellobacter	Above prediction	Rhizosphere: 18 Weeks Control
ASV10615	0.000454167	1	0.948430902	0.550391983	0.996393908	Bacteria	Proteobacteria	Alphaproteobacteria	Sphingomonadales	Sphingomonadaceae	Plot4-2H12	Above prediction	Rhizosphere: 18 Weeks Control
ASV1931	0.000479167	0.5	0.957236865	0.560057443	0.997465835	Bacteria	Proteobacteria	Gammaproteobacteria	Burkholderiales	Comamonadaceae	Paucibacter	Below prediction	Rhizosphere: 18 Weeks Control
ASV9273	0.000483333	1	0.958558489	0.561522673	0.997612102	Bacteria	Verrucomicrobiota	Verrucomicrobiae	Pedosphaerales	Pedosphaeraceae	ADurb.Bin063-1	Above prediction	Rhizosphere: 18 Weeks Control
ASV1696	0.000529167	1	0.970759137	0.575238643	0.998772767	Bacteria	Verrucomicrobiota	Verrucomicrobiae	Verrucomicrobiales	Verrucomicrobiaceae	Prosthecobacter	Above prediction	Rhizosphere: 18 Weeks Control
ASV2178	0.000533333	1	0.971680106	0.576288373	0.998846003	Bacteria	Proteobacteria	Alphaproteobacteria	Rhizobiales	Kaistiaceae	Kaistia	Above prediction	Rhizosphere: 18 Weeks Control
ASV4867	0.000533333	1	0.971680106	0.576288373	0.998846003	Bacteria	Myxococcota	Myxococcia	Myxococcales	Myxococcaceae	P3OB-42	Above prediction	Rhizosphere: 18 Weeks Control
ASV9765	0.000575	1	0.979490686	0.585276412	0.999381649	Bacteria	Actinobacteriota	Actinobacteria	Micrococcales	Demequinaceae	Lysinimicrobium	Above prediction	Rhizosphere: 18 Weeks Control
ASV6086	0.0005875	1	0.981400173	0.587497667	0.999488691	Bacteria	Proteobacteria	Alphaproteobacteria	Acetobacterales	Acetobacteraceae	Roseomonas	Above prediction	Rhizosphere: 18 Weeks Control
ASV3833	0.000595833	1	0.982577359	0.588871873	0.999549865	Bacteria	Firmicutes	Bacilli	Paenibacillales	Paenibacillaceae	Paenibacillus	Above prediction	Rhizosphere: 18 Weeks Control
ASV1091	0.000629167	1	0.986610954	0.593608962	0.999731065	Bacteria	Acidobacteriota	Thermoanaerobaculia	Thermoanaerobaculales	Thermoanaerobaculaceae	Subgroup_10	Above prediction	Rhizosphere: 18 Weeks Control
ASV7357	0.0006625	1	0.989739602	0.597314273	0.999840613	Bacteria	Proteobacteria	Gammaproteobacteria	Salinisphaerales	Solimonadaceae	Panacagrimonas	Above prediction	Rhizosphere: 18 Weeks Control
ASV1603	0.0006875	1	0.991611199	0.599544119	0.999892864	Bacteria	Proteobacteria	Alphaproteobacteria	Acetobacterales	Acetobacteraceae	Roseococcus	Above prediction	Rhizosphere: 18 Weeks Control
ASV1228	0.000691667	1	0.991889281	0.599876292	0.999899766	Bacteria	Proteobacteria	Gammaproteobacteria	Xanthomonadales	Xanthomonadaceae	Lysobacter	Above prediction	Rhizosphere: 18 Weeks Control
ASV1062	0.000704167	1	0.992671235	0.600811549	0.999917969	Bacteria	Acidobacteriota	Blastocatellia	Blastocatellales	Blastocatellaceae	Aridibacter	Above prediction	Rhizosphere: 18 Weeks Control
ASV8583	0.000704167	1	0.992671235	0.600811549	0.999917969	Bacteria	Bacteroidota	Bacteroidia	Chitinophagales	Chitinophagaceae	Dinghuibacter	Above prediction	Rhizosphere: 18 Weeks Control
ASV2615	0.000716667	0.5	0.993380218	0.601661073	0.99993293	Bacteria	Proteobacteria	Gammaproteobacteria	Burkholderiales	Comamonadaceae	Curvibacter	Below prediction	Rhizosphere: 18 Weeks Control
ASV8406	0.000716667	1	0.993380218	0.601661073	0.99993293	Bacteria	Proteobacteria	Alphaproteobacteria	Rhizobiales	Rhizobiales_Incertae_Sedis	Nordella	Above prediction	Rhizosphere: 18 Weeks Control
ASV2830	0.000725	1	0.993815587	0.602183477	0.999941385	Bacteria	Acidobacteriota	Acidobacteriae	Acidobacteriales	Acidobacteriaceae_(Subgroup_1)	Terriglobus	Above prediction	Rhizosphere: 18 Weeks Control
ASV3710	0.0007375	1	0.994417207	0.60290629	0.999952148	Bacteria	Actinobacteriota	Actinobacteria	Streptomycetales	Streptomycetaceae	Streptomyces	Above prediction	Rhizosphere: 18 Weeks Control
ASV717	0.0007375	1	0.994417207	0.60290629	0.999952148	Bacteria	Proteobacteria	Gammaproteobacteria	Burkholderiales	Chitinimonadaceae	Chitinimonas	Above prediction	Rhizosphere: 18 Weeks Control
ASV15604	0.000754167	1	0.995132	0.603766469	0.999963538	Bacteria	Acidobacteriota	Blastocatellia	Blastocatellales	Blastocatellaceae	Blastocatella	Above prediction	Rhizosphere: 18 Weeks Control
ASV9222	0.0007875	0.5	0.996305565	0.605182047	0.999978924	Bacteria	Proteobacteria	Alphaproteobacteria	Caedibacterales	Caedibacteraceae	Candidatus_Nucleicultrix	Below prediction	Rhizosphere: 18 Weeks Control
ASV1734	0.000791667	1	0.996431391	0.605334067	0.999980327	Bacteria	Acidobacteriota	Blastocatellia	Blastocatellales	Blastocatellaceae	JGI_0001001-H03	Above prediction	Rhizosphere: 18 Weeks Control
ASV664	0.000825	1	0.997298971	0.606383562	0.9999887	Bacteria	Bacteroidota	Bacteroidia	Chitinophagales	Chitinophagaceae	Niastella	Above prediction	Rhizosphere: 18 Weeks Control
ASV6403	0.0008375	0.333333333	0.997568327	0.606709863	0.999990834	Bacteria	Proteobacteria	Gammaproteobacteria	Xanthomonadales	Rhodanobacteraceae	Ahniella	Below prediction	Rhizosphere: 18 Weeks Control
ASV4445	0.000845833	1	0.99773321	0.606909713	0.999992031	Bacteria	Actinobacteriota	Actinobacteria	Micrococcales	Microbacteriaceae	Amnibacterium	Above prediction	Rhizosphere: 18 Weeks Control
ASV12598	0.0008875	1	0.998407689	0.607728098	0.999996059	Bacteria	Myxococcota	Polyangia	Polyangiales	Phaselicystidaceae	Phaselicystis	Above prediction	Rhizosphere: 18 Weeks Control
ASV1966	0.000908333	1	0.998667166	0.608043309	0.999997237	Bacteria	Proteobacteria	Alphaproteobacteria	Rhizobiales	Beijerinckiaceae	Methylobacterium-Methylorubrum	Above prediction	Rhizosphere: 18 Weeks Control
ASV1978	0.000933333	1	0.998924542	0.608356173	0.9999982	Bacteria	Proteobacteria	Alphaproteobacteria	Rhizobiales	Rhizobiales_Incertae_Sedis	Alsobacter	Above prediction	Rhizosphere: 18 Weeks Control
ASV10364	0.000966667	1	0.999193597	0.608683453	0.999998987	Bacteria	Bacteroidota	Bacteroidia	Chitinophagales	Saprospiraceae	Phaeodactylibacter	Above prediction	Rhizosphere: 18 Weeks Control
ASV13535	0.000979167	1	0.999276513	0.608784357	0.999999184	Bacteria	Proteobacteria	Gammaproteobacteria	Salinisphaerales	Solimonadaceae	Alkanibacter	Above prediction	Rhizosphere: 18 Weeks Control
ASV5397	0.001016667	0.5	0.999478409	0.609030144	0.999999576	Bacteria	Proteobacteria	Gammaproteobacteria	Xanthomonadales	Xanthomonadaceae	Thermomonas	Below prediction	Rhizosphere: 18 Weeks Control
ASV6797	0.001033333	1	0.999549365	0.609116556	0.999999683	Bacteria	Actinobacteriota	Acidimicrobiia	Microtrichales	Iamiaceae	Iamia	Above prediction	Rhizosphere: 18 Weeks Control
ASV7056	0.001054167	1	0.9996249	0.60920856	0.99999978	Bacteria	Actinobacteriota	Actinobacteria	Micrococcales	Microbacteriaceae	Leifsonia	Above prediction	Rhizosphere: 18 Weeks Control
ASV561	0.001108333	1	0.999768005	0.609382917	0.999999916	Bacteria	Bacteroidota	Bacteroidia	Chitinophagales	Chitinophagaceae	Taibaiella	Above prediction	Rhizosphere: 18 Weeks Control
ASV2667	0.001120833	1	0.999792498	0.609412765	0.999999933	Bacteria	Verrucomicrobiota	Verrucomicrobiae	Opitutales	Opitutaceae	IMCC26134	Above prediction	Rhizosphere: 18 Weeks Control
ASV568	0.00115	1	0.999840218	0.609470925	0.99999996	Bacteria	Proteobacteria	Alphaproteobacteria	Rhizobiales	Rhizobiales_Incertae_Sedis	Phreatobacter	Above prediction	Rhizosphere: 18 Weeks Control
ASV1825	0.001229167	1	0.999921924	0.609570522	0.99999999	Bacteria	Proteobacteria	Gammaproteobacteria	Burkholderiales	Comamonadaceae	Acidovorax	Above prediction	Rhizosphere: 18 Weeks Control
ASV1045	0.001291667	1	0.99995594	0.609611991	0.999999997	Bacteria	Proteobacteria	Gammaproteobacteria	Burkholderiales	Burkholderiaceae	Burkholderia-Caballeronia-Paraburkholderia	Above prediction	Rhizosphere: 18 Weeks Control
ASV9314	0.001308333	1	0.999962211	0.609619637	0.999999998	Bacteria	Verrucomicrobiota	Verrucomicrobiae	Pedosphaerales	Pedosphaeraceae	Ellin516	Above prediction	Rhizosphere: 18 Weeks Control
ASV4616	0.001354167	1	0.999975277	0.609635568	0.999999999	Bacteria	Actinobacteriota	Acidimicrobiia	Microtrichales	Ilumatobacteraceae	CL500-29_marine_group	Above prediction	Rhizosphere: 18 Weeks Control
ASV11983	0.001366667	1	0.99997799	0.609638875	0.999999999	Bacteria	Bacteroidota	Bacteroidia	Chitinophagales	Chitinophagaceae	Parafilimonas	Above prediction	Rhizosphere: 18 Weeks Control
ASV4357	0.001366667	1	0.99997799	0.609638875	0.999999999	Bacteria	Bacteroidota	Bacteroidia	Chitinophagales	Chitinophagaceae	Flavitalea	Above prediction	Rhizosphere: 18 Weeks Control
ASV3188	0.001404167	1	0.999984489	0.6096468	1	Bacteria	Actinobacteriota	Actinobacteria	Micrococcales	Microbacteriaceae	Parafrigoribacterium	Above prediction	Rhizosphere: 18 Weeks Control
ASV445	0.001425	1	0.999987241	0.609650155	1	Bacteria	Verrucomicrobiota	Verrucomicrobiae	Verrucomicrobiales	Rubritaleaceae	Luteolibacter	Above prediction	Rhizosphere: 18 Weeks Control
ASV4205	0.001445833	1	0.99998951	0.609652922	1	Bacteria	Spirochaetota	Spirochaetia	Spirochaetales	Spirochaetaceae	Spirochaeta_2	Above prediction	Rhizosphere: 18 Weeks Control
ASV12827	0.001479167	1	0.999992341	0.609656374	1	Bacteria	Proteobacteria	Alphaproteobacteria	Rhizobiales	Beijerinckiaceae	alphaI_cluster	Above prediction	Rhizosphere: 18 Weeks Control
ASV3525	0.0016625	1	0.999998676	0.609664098	1	Bacteria	Proteobacteria	Alphaproteobacteria	Rhizobiales	Xanthobacteraceae	Rhodopseudomonas	Above prediction	Rhizosphere: 18 Weeks Control
ASV2227	0.001683333	1	0.999998918	0.609664393	1	Bacteria	Spirochaetota	Spirochaetia	Spirochaetales	Spirochaetaceae	Salinispira	Above prediction	Rhizosphere: 18 Weeks Control
ASV21195	0.0017	1	0.99999908	0.60966459	1	Bacteria	Proteobacteria	Alphaproteobacteria	Azospirillales	Inquilinaceae	Inquilinus	Above prediction	Rhizosphere: 18 Weeks Control
ASV2749	0.001720833	1	0.999999249	0.609664796	1	Bacteria	Bacteroidota	Bacteroidia	Cytophagales	Spirosomaceae	Spirosoma	Above prediction	Rhizosphere: 18 Weeks Control
ASV1786	0.0019125	1	0.999999886	0.609665574	1	Bacteria	Proteobacteria	Alphaproteobacteria	Sphingomonadales	Sphingomonadaceae	Porphyrobacter	Above prediction	Rhizosphere: 18 Weeks Control
ASV2966	0.001945833	1	0.999999919	0.609665613	1	Bacteria	Proteobacteria	Alphaproteobacteria	Sphingomonadales	Sphingomonadaceae	Sphingopyxis	Above prediction	Rhizosphere: 18 Weeks Control
ASV6066	0.002008333	1	0.999999957	0.609665659	1	Bacteria	Proteobacteria	Gammaproteobacteria	Burkholderiales	Nitrosomonadaceae	MND1	Above prediction	Rhizosphere: 18 Weeks Control
ASV6856	0.002020833	1	0.999999962	0.609665665	1	Bacteria	Actinobacteriota	Actinobacteria	Propionibacteriales	Nocardioidaceae	Nocardioides	Above prediction	Rhizosphere: 18 Weeks Control
ASV2466	0.002233333	1	0.999999996	0.609665707	1	Bacteria	Bacteroidota	Bacteroidia	Chitinophagales	Chitinophagaceae	Flavisolibacter	Above prediction	Rhizosphere: 18 Weeks Control
ASV2926	0.002433333	1	0.999999999	0.609665711	1	Bacteria	Proteobacteria	Alphaproteobacteria	Caulobacterales	Hyphomonadaceae	Hirschia	Above prediction	Rhizosphere: 18 Weeks Control
ASV1774	0.0026125	1	1	0.609665712	1	Bacteria	Acidobacteriota	Acidobacteriae	Acidobacteriae_or	Acidobacteriae_fa	Paludibaculum	Above prediction	Rhizosphere: 18 Weeks Control
ASV1493	0.002883333	1	1	0.609665712	1	Bacteria	Bacteroidota	Bacteroidia	Flavobacteriales	Weeksellaceae	Chryseobacterium	Above prediction	Rhizosphere: 18 Weeks Control
ASV549	0.002895833	1	1	0.609665712	1	Bacteria	Proteobacteria	Alphaproteobacteria	Rhizobiales	Hyphomicrobiaceae	Pedomicrobium	Above prediction	Rhizosphere: 18 Weeks Control
ASV286	0.0030125	1	1	0.609665712	1	Bacteria	Verrucomicrobiota	Verrucomicrobiae	Pedosphaerales	Pedosphaeraceae	Ellin517	Above prediction	Rhizosphere: 18 Weeks Control
ASV2395	0.003241667	1	1	0.609665712	1	Bacteria	Bdellovibrionota	Bdellovibrionia	Bdellovibrionales	Bdellovibrionaceae	Bdellovibrio	Above prediction	Rhizosphere: 18 Weeks Control
ASV3718	0.003245833	1	1	0.609665712	1	Bacteria	Proteobacteria	Alphaproteobacteria	Rhizobiales	Rhizobiaceae	Mesorhizobium	Above prediction	Rhizosphere: 18 Weeks Control
ASV3286	0.003266667	1	1	0.609665712	1	Bacteria	Proteobacteria	Alphaproteobacteria	Sphingomonadales	Sphingomonadaceae	Ellin6055	Above prediction	Rhizosphere: 18 Weeks Control
ASV2044	0.003270833	1	1	0.609665712	1	Bacteria	Proteobacteria	Alphaproteobacteria	Sphingomonadales	Sphingomonadaceae	Novosphingobium	Above prediction	Rhizosphere: 18 Weeks Control
ASV285	0.003375	1	1	0.609665712	1	Bacteria	Bacteroidota	Bacteroidia	Chitinophagales	Chitinophagaceae	Puia	Above prediction	Rhizosphere: 18 Weeks Control
ASV4597	0.003383333	1	1	0.609665712	1	Bacteria	Proteobacteria	Alphaproteobacteria	Rhizobiales	Xanthobacteraceae	Afipia	Above prediction	Rhizosphere: 18 Weeks Control
ASV1377	0.003504167	1	1	0.609665712	1	Bacteria	Proteobacteria	Gammaproteobacteria	Burkholderiales	Comamonadaceae	Methylibium	Above prediction	Rhizosphere: 18 Weeks Control
ASV794	0.003808333	1	1	0.609665712	1	Bacteria	Bacteroidota	Bacteroidia	Chitinophagales	Chitinophagaceae	Lacibacter	Above prediction	Rhizosphere: 18 Weeks Control
ASV11747	4.16667E-05	0.666666667	0.220061998	0.048378171	0.610284626	Bacteria	Armatimonadota	Armatimonadia	Armatimonadales	Armatimonadaceae	Armatimonas	Above prediction	Rhizosphere: 8 Weeks Control
ASV6654	0.000104167	1	0.477880289	0.1743171	0.798711641	Bacteria	Acidobacteriota	Vicinamibacteria	Vicinamibacterales	Vicinamibacteraceae	Luteitalea	Above prediction	Rhizosphere: 8 Weeks Control
ASV26155	0.0001375	0.166666667	0.583616175	0.241268791	0.860687039	Bacteria	Proteobacteria	Gammaproteobacteria	Burkholderiales	Comamonadaceae	Curvibacter	Below prediction	Rhizosphere: 8 Weeks Control
ASV21194	0.000166667	1	0.660547303	0.295473666	0.900286705	Bacteria	Proteobacteria	Alphaproteobacteria	Azospirillales	Inquilinaceae	Inquilinus	Above prediction	Rhizosphere: 8 Weeks Control
ASV21014	0.000175	1	0.680116854	0.310039126	0.909583014	Bacteria	Verrucomicrobiota	Verrucomicrobiae	Verrucomicrobiales	Verrucomicrobiaceae	Roseimicrobium	Above prediction	Rhizosphere: 8 Weeks Control
ASV13875	0.000191667	1	0.716305039	0.337851144	0.925896387	Bacteria	Sumerlaeota	Sumerlaeia	Sumerlaeales	Sumerlaeaceae	Sumerlaea	Above prediction	Rhizosphere: 8 Weeks Control
ASV17	0.000191667	0.333333333	0.716305039	0.337851144	0.925896387	Bacteria	Proteobacteria	Gammaproteobacteria	Enterobacterales	Erwiniaceae	Pantoea	Below prediction	Rhizosphere: 8 Weeks Control
ASV1944	0.0002	0.166666667	0.733002826	0.351083184	0.933024484	Bacteria	Verrucomicrobiota	Verrucomicrobiae	Verrucomicrobiales	Verrucomicrobiaceae	Brevifollis	Below prediction	Rhizosphere: 8 Weeks Control
ASV1398	0.000204167	1	0.741019623	0.357528916	0.936353885	Bacteria	Proteobacteria	Gammaproteobacteria	Burkholderiales	Alcaligenaceae	Achromobacter	Above prediction	Rhizosphere: 8 Weeks Control
ASV6788	0.00025	0.333333333	0.816014122	0.420967606	0.964358343	Bacteria	Proteobacteria	Alphaproteobacteria	Rhizobiales	Devosiaceae	Pelagibacterium	Below prediction	Rhizosphere: 8 Weeks Control
ASV2943	0.0002625	1	0.832728594	0.435948862	0.969757568	Bacteria	Actinobacteriota	Actinobacteria	Frankiales	Frankiaceae	Jatrophihabitans	Above prediction	Rhizosphere: 8 Weeks Control
ASV36922	0.000275	1	0.848048834	0.449979885	0.974406995	Bacteria	Abditibacteriota	Abditibacteria	Abditibacteriales	Abditibacteriaceae	Abditibacterium	Above prediction	Rhizosphere: 8 Weeks Control
ASV6065	0.000316667	1	0.89030526	0.49030451	0.985606958	Bacteria	Proteobacteria	Gammaproteobacteria	Burkholderiales	Nitrosomonadaceae	MND1	Above prediction	Rhizosphere: 8 Weeks Control
ASV47	0.000320833	1	0.893871238	0.493825769	0.986433809	Bacteria	Proteobacteria	Gammaproteobacteria	Burkholderiales	Comamonadaceae	Comamonas	Above prediction	Rhizosphere: 8 Weeks Control
ASV379	0.000329167	1	0.900683466	0.500607788	0.987958153	Bacteria	Actinobacteriota	Actinobacteria	Streptomycetales	Streptomycetaceae	Streptomyces	Above prediction	Rhizosphere: 8 Weeks Control
ASV2168	0.000333333	1	0.903935434	0.503871454	0.988659714	Bacteria	Deinococcota	Deinococci	Deinococcales	Trueperaceae	Truepera	Above prediction	Rhizosphere: 8 Weeks Control
ASV741	0.000333333	0.5	0.903935434	0.503871454	0.988659714	Bacteria	Bacteroidota	Bacteroidia	Cytophagales	Microscillaceae	Chryseolinea	Below prediction	Rhizosphere: 8 Weeks Control
ASV2925	0.0003375	1	0.907088346	0.507052169	0.989323444	Bacteria	Proteobacteria	Alphaproteobacteria	Caulobacterales	Hyphomonadaceae	Hirschia	Above prediction	Rhizosphere: 8 Weeks Control
ASV26533	0.000341667	1	0.910144909	0.510151401	0.989951175	Bacteria	Planctomycetota	Planctomycetes	Pirellulales	Pirellulaceae	Pirellula	Above prediction	Rhizosphere: 8 Weeks Control
ASV954	0.000341667	1	0.910144909	0.510151401	0.989951175	Bacteria	Proteobacteria	Gammaproteobacteria	Burkholderiales	Comamonadaceae	Aquabacterium	Above prediction	Rhizosphere: 8 Weeks Control
ASV2298	0.000345833	1	0.913107766	0.513170615	0.990544665	Bacteria	Bacteroidota	Bacteroidia	Cytophagales	Spirosomaceae	Larkinella	Above prediction	Rhizosphere: 8 Weeks Control
ASV2495	0.000358333	1	0.921459655	0.521762831	0.992136171	Bacteria	Proteobacteria	Gammaproteobacteria	Salinisphaerales	Solimonadaceae	Solimonas	Above prediction	Rhizosphere: 8 Weeks Control
ASV11354	0.000370833	1	0.929057747	0.529687614	0.99347598	Bacteria	Proteobacteria	Alphaproteobacteria	Ferrovibrionales	Ferrovibrionales_fa	Taonella	Above prediction	Rhizosphere: 8 Weeks Control
ASV17283	0.000370833	1	0.929057747	0.529687614	0.99347598	Bacteria	Proteobacteria	Gammaproteobacteria	Cellvibrionales	Spongiibacteraceae	BD1-7_clade	Above prediction	Rhizosphere: 8 Weeks Control
ASV2284	0.000383333	0.5	0.935964104	0.536984099	0.994600633	Bacteria	Myxococcota	Myxococcia	Myxococcales	Myxococcaceae	Cystobacter	Below prediction	Rhizosphere: 8 Weeks Control
ASV97	0.0004125	0.5	0.949705174	0.551780356	0.996559295	Bacteria	Proteobacteria	Gammaproteobacteria	Enterobacterales	Enterobacteriaceae	Enterobacter	Below prediction	Rhizosphere: 8 Weeks Control
ASV21233	0.000416667	1	0.951424904	0.553659516	0.996777056	Bacteria	Proteobacteria	Gammaproteobacteria	Burkholderiales	Alcaligenaceae	Pusillimonas	Above prediction	Rhizosphere: 8 Weeks Control
ASV19601	0.000420833	1	0.953089115	0.555484021	0.996981775	Bacteria	Planctomycetota	Phycisphaerae	Tepidisphaerales	Tepidisphaeraceae	Tepidisphaera	Above prediction	Rhizosphere: 8 Weeks Control
ASV24852	0.000420833	1	0.953089115	0.555484021	0.996981775	Bacteria	Bacteroidota	Bacteroidia	Chitinophagales	Chitinophagaceae	Parasegetibacter	Above prediction	Rhizosphere: 8 Weeks Control
ASV1965	0.000425	1	0.954699459	0.557255163	0.997174176	Bacteria	Proteobacteria	Alphaproteobacteria	Rhizobiales	Beijerinckiaceae	Methylobacterium-Methylorubrum	Above prediction	Rhizosphere: 8 Weeks Control
ASV3398	0.000429167	0.333333333	0.956257547	0.558974216	0.997354949	Bacteria	Bacteroidota	Bacteroidia	Cytophagales	Hymenobacteraceae	Adhaeribacter	Below prediction	Rhizosphere: 8 Weeks Control
ASV7083	0.000429167	1	0.956257547	0.558974216	0.997354949	Bacteria	Verrucomicrobiota	Verrucomicrobiae	Opitutales	Opitutaceae	Cephaloticoccus	Above prediction	Rhizosphere: 8 Weeks Control
ASV19782	0.000445833	1	0.961998078	0.565354439	0.997974335	Bacteria	Proteobacteria	Alphaproteobacteria	Rhizobiales	Rhizobiales_Incertae_Sedis	Alsobacter	Above prediction	Rhizosphere: 8 Weeks Control
ASV1481	0.000466667	0.5	0.968174176	0.572303311	0.998556173	Bacteria	Proteobacteria	Alphaproteobacteria	Rhizobiales	Rhizobiaceae	Ensifer	Below prediction	Rhizosphere: 8 Weeks Control
ASV1916	0.000466667	1	0.968174176	0.572303311	0.998556173	Bacteria	Proteobacteria	Gammaproteobacteria	Burkholderiales	Nitrosomonadaceae	Nitrosospira	Above prediction	Rhizosphere: 8 Weeks Control
ASV18882	0.000470833	1	0.969289351	0.573567655	0.998651597	Bacteria	Proteobacteria	Alphaproteobacteria	Parvibaculales	Parvibaculaceae	Parvibaculum	Above prediction	Rhizosphere: 8 Weeks Control
ASV11283	0.000483333	1	0.972416524	0.577129251	0.998903062	Bacteria	Proteobacteria	Alphaproteobacteria	Sphingomonadales	Sphingomonadaceae	Sphingoaurantiacus	Above prediction	Rhizosphere: 8 Weeks Control
ASV1862	0.000483333	0.333333333	0.972416524	0.577129251	0.998903062	Bacteria	Proteobacteria	Alphaproteobacteria	Rhizobiales	Devosiaceae	Arsenicitalea	Below prediction	Rhizosphere: 8 Weeks Control
ASV7195	0.0004875	0.166666667	0.973389878	0.578242737	0.998976417	Bacteria	Planctomycetota	Phycisphaerae	Phycisphaerales	Phycisphaeraceae	SM1A02	Below prediction	Rhizosphere: 8 Weeks Control
ASV17545	0.000525	1	0.980795204	0.586792882	0.999455819	Bacteria	Proteobacteria	Alphaproteobacteria	Rhizobiales	Labraceae	Labrys	Above prediction	Rhizosphere: 8 Weeks Control
ASV9406	0.000525	1	0.980795204	0.586792882	0.999455819	Bacteria	Proteobacteria	Gammaproteobacteria	Burkholderiales	Oxalobacteraceae	Noviherbaspirillum	Above prediction	Rhizosphere: 8 Weeks Control
ASV663	0.000570833	1	0.987193467	0.594296764	0.99975354	Bacteria	Bacteroidota	Bacteroidia	Chitinophagales	Chitinophagaceae	Niastella	Above prediction	Rhizosphere: 8 Weeks Control
ASV21506	0.000608333	1	0.99085422	0.598641032	0.999872942	Bacteria	Myxococcota	Myxococcia	Myxococcales	Anaeromyxobacteraceae	Anaeromyxobacter	Above prediction	Rhizosphere: 8 Weeks Control
ASV2939	0.000616667	1	0.99151861	0.599433571	0.999890516	Bacteria	Proteobacteria	Alphaproteobacteria	Rickettsiales	Rickettsiaceae	Candidatus_Megaira	Above prediction	Rhizosphere: 8 Weeks Control
ASV5683	0.00065	1	0.993740684	0.602093561	0.999939971	Bacteria	Proteobacteria	Alphaproteobacteria	Rhizobiales	Rhizobiales_Incertae_Sedis	Phreatobacter	Above prediction	Rhizosphere: 8 Weeks Control
ASV442	0.000654167	1	0.993975347	0.602375315	0.999944348	Bacteria	Proteobacteria	Gammaproteobacteria	Xanthomonadales	Rhodanobacteraceae	Dokdonella	Above prediction	Rhizosphere: 8 Weeks Control
ASV19313	0.000666667	0.333333333	0.994629511	0.603161617	0.99995569	Bacteria	Proteobacteria	Gammaproteobacteria	Burkholderiales	Comamonadaceae	Paucibacter	Below prediction	Rhizosphere: 8 Weeks Control
ASV3616	0.000683333	0.166666667	0.99539587	0.604084394	0.999967357	Bacteria	Myxococcota	Polyangia	Polyangiales	Polyangiaceae	Polyangium	Below prediction	Rhizosphere: 8 Weeks Control
ASV2158	0.0007	1	0.99605602	0.604880695	0.999975999	Bacteria	Proteobacteria	Gammaproteobacteria	Cellvibrionales	Cellvibrionaceae	Marinimicrobium	Above prediction	Rhizosphere: 8 Weeks Control
ASV12086	0.000704167	1	0.996206169	0.605061993	0.999977781	Bacteria	Actinobacteriota	Actinobacteria	Frankiales	Geodermatophilaceae	Blastococcus	Above prediction	Rhizosphere: 8 Weeks Control
ASV13534	0.000704167	1	0.996206169	0.605061993	0.999977781	Bacteria	Proteobacteria	Gammaproteobacteria	Salinisphaerales	Solimonadaceae	Alkanibacter	Above prediction	Rhizosphere: 8 Weeks Control
ASV716	0.000725	1	0.996877671	0.605873639	0.99998492	Bacteria	Proteobacteria	Gammaproteobacteria	Burkholderiales	Chitinimonadaceae	Chitinimonas	Above prediction	Rhizosphere: 8 Weeks Control
ASV10614	0.0007375	1	0.997223681	0.606292395	0.999988064	Bacteria	Proteobacteria	Alphaproteobacteria	Sphingomonadales	Sphingomonadaceae	Plot4-2H12	Above prediction	Rhizosphere: 8 Weeks Control
ASV12597	0.00075	1	0.997532393	0.606666319	0.999990562	Bacteria	Myxococcota	Polyangia	Polyangiales	Phaselicystidaceae	Phaselicystis	Above prediction	Rhizosphere: 8 Weeks Control
ASV16032	0.000820833	1	0.99874452	0.608137318	0.999997548	Bacteria	Proteobacteria	Alphaproteobacteria	Acetobacterales	Acetobacteraceae	Roseococcus	Above prediction	Rhizosphere: 8 Weeks Control
ASV12826	0.000841667	1	0.998973303	0.60841547	0.999998359	Bacteria	Proteobacteria	Alphaproteobacteria	Rhizobiales	Beijerinckiaceae	alphaI_cluster	Above prediction	Rhizosphere: 8 Weeks Control
ASV13334	0.000841667	1	0.998973303	0.60841547	0.999998359	Bacteria	Proteobacteria	Gammaproteobacteria	Legionellales	Legionellaceae	Legionella	Above prediction	Rhizosphere: 8 Weeks Control
ASV20723	0.000841667	1	0.998973303	0.60841547	0.999998359	Bacteria	Proteobacteria	Alphaproteobacteria	Rhizobiales	Xanthobacteraceae	Pseudorhodoplanes	Above prediction	Rhizosphere: 8 Weeks Control
ASV7365	0.00085	1	0.999052967	0.608512362	0.999998603	Bacteria	Firmicutes	Bacilli	Bacillales	Bacillaceae	Pseudogracilibacillus	Above prediction	Rhizosphere: 8 Weeks Control
ASV4444	0.000854167	1	0.999090508	0.608558028	0.999998712	Bacteria	Actinobacteriota	Actinobacteria	Micrococcales	Microbacteriaceae	Amnibacterium	Above prediction	Rhizosphere: 8 Weeks Control
ASV2226	0.000891667	1	0.999369202	0.608897181	0.99999938	Bacteria	Spirochaetota	Spirochaetia	Spirochaetales	Spirochaetaceae	Salinispira	Above prediction	Rhizosphere: 8 Weeks Control
ASV4605	0.000958333	1	0.999673502	0.609267769	0.999999834	Bacteria	Verrucomicrobiota	Verrucomicrobiae	Pedosphaerales	Pedosphaeraceae	SH3-11	Above prediction	Rhizosphere: 8 Weeks Control
ASV284	0.0009625	1	0.999686772	0.609283937	0.999999847	Bacteria	Bacteroidota	Bacteroidia	Chitinophagales	Chitinophagaceae	Puia	Above prediction	Rhizosphere: 8 Weeks Control
ASV1098	0.000995833	1	0.999775557	0.60939212	0.999999921	Bacteria	Proteobacteria	Alphaproteobacteria	Rhodobacterales	Rhodobacteraceae	Gemmobacter	Above prediction	Rhizosphere: 8 Weeks Control
ASV443	0.001008333	1	0.99980205	0.609424406	0.999999939	Bacteria	Bacteroidota	Bacteroidia	Cytophagales	Spirosomaceae	Dyadobacter	Above prediction	Rhizosphere: 8 Weeks Control
ASV6054	0.001083333	1	0.999907472	0.609552903	0.999999987	Bacteria	Proteobacteria	Gammaproteobacteria	Gammaproteobacteria_Incertae_Sedis	Unknown_Family	Candidatus_Ovatusbacter	Above prediction	Rhizosphere: 8 Weeks Control
ASV243	0.001108333	1	0.999928373	0.609578383	0.999999992	Bacteria	Firmicutes	Bacilli	Bacillales	Bacillaceae	Bacillus	Above prediction	Rhizosphere: 8 Weeks Control
ASV410	0.001116667	1	0.99993425	0.609585548	0.999999993	Bacteria	Proteobacteria	Gammaproteobacteria	Burkholderiales	Burkholderiaceae	Limnobacter	Above prediction	Rhizosphere: 8 Weeks Control
ASV2800	0.001191667	1	0.999969757	0.609628837	0.999999999	Bacteria	Proteobacteria	Alphaproteobacteria	Paracaedibacterales	Paracaedibacteraceae	Candidatus_Paracaedibacter	Above prediction	Rhizosphere: 8 Weeks Control
ASV642	0.001191667	1	0.999969757	0.609628837	0.999999999	Bacteria	Proteobacteria	Gammaproteobacteria	Burkholderiales	Comamonadaceae	Hydrogenophaga	Above prediction	Rhizosphere: 8 Weeks Control
ASV5613	0.001195833	1	0.999971043	0.609630405	0.999999999	Bacteria	Bacteroidota	Bacteroidia	Chitinophagales	Chitinophagaceae	Taibaiella	Above prediction	Rhizosphere: 8 Weeks Control
ASV695	0.0012	1	0.999972275	0.609631907	0.999999999	Bacteria	Proteobacteria	Alphaproteobacteria	Rhodobacterales	Rhodobacteraceae	Rhodobacter	Above prediction	Rhizosphere: 8 Weeks Control
ASV9764	0.001254167	0.5	0.999984292	0.60964656	1	Bacteria	Actinobacteriota	Actinobacteria	Micrococcales	Demequinaceae	Lysinimicrobium	Below prediction	Rhizosphere: 8 Weeks Control
ASV6906	0.001325	1	0.999992586	0.609656672	1	Bacteria	Proteobacteria	Alphaproteobacteria	Caulobacterales	Caulobacteraceae	PMMR1	Above prediction	Rhizosphere: 8 Weeks Control
ASV2244	0.0013375	1	0.999993512	0.609657801	1	Bacteria	Bdellovibrionota	Oligoflexia	Oligoflexales	Oligoflexales_fa	Oligoflexus	Above prediction	Rhizosphere: 8 Weeks Control
ASV10363	0.001445833	1	0.99999798	0.609663249	1	Bacteria	Bacteroidota	Bacteroidia	Chitinophagales	Saprospiraceae	Phaeodactylibacter	Above prediction	Rhizosphere: 8 Weeks Control
ASV1243	0.001458333	0.166666667	0.999998237	0.609663562	1	Bacteria	Verrucomicrobiota	Chlamydiae	Chlamydiales	Parachlamydiaceae	Neochlamydia	Below prediction	Rhizosphere: 8 Weeks Control
ASV223	0.001495833	1	0.999998828	0.609664284	1	Bacteria	Proteobacteria	Gammaproteobacteria	Burkholderiales	Comamonadaceae	Rhodoferax	Above prediction	Rhizosphere: 8 Weeks Control
ASV3717	0.001529167	1	0.999999187	0.609664721	1	Bacteria	Proteobacteria	Alphaproteobacteria	Rhizobiales	Rhizobiaceae	Mesorhizobium	Above prediction	Rhizosphere: 8 Weeks Control
ASV1854	0.001591667	0.5	0.999999592	0.609665215	1	Bacteria	Myxococcota	Myxococcia	Myxococcales	Myxococcaceae	Archangium	Below prediction	Rhizosphere: 8 Weeks Control
ASV3285	0.0017375	1	0.99999992	0.609665615	1	Bacteria	Proteobacteria	Alphaproteobacteria	Sphingomonadales	Sphingomonadaceae	Ellin6055	Above prediction	Rhizosphere: 8 Weeks Control
ASV12316	0.001775	1	0.999999948	0.609665648	1	Bacteria	Actinobacteriota	Actinobacteria	Corynebacteriales	Mycobacteriaceae	Mycobacterium	Above prediction	Rhizosphere: 8 Weeks Control
ASV3187	0.0018	1	0.999999961	0.609665664	1	Bacteria	Actinobacteriota	Actinobacteria	Micrococcales	Microbacteriaceae	Parafrigoribacterium	Above prediction	Rhizosphere: 8 Weeks Control
ASV2965	0.001804167	1	0.999999962	0.609665666	1	Bacteria	Proteobacteria	Alphaproteobacteria	Sphingomonadales	Sphingomonadaceae	Sphingopyxis	Above prediction	Rhizosphere: 8 Weeks Control
ASV1791	0.001908333	1	0.999999989	0.609665698	1	Bacteria	Bacteroidota	Bacteroidia	Cytophagales	Spirosomaceae	Emticicia	Above prediction	Rhizosphere: 8 Weeks Control
ASV4624	0.001958333	1	0.999999994	0.609665704	1	Bacteria	Bacteroidota	Bacteroidia	Sphingobacteriales	Sphingobacteriaceae	Pedobacter	Above prediction	Rhizosphere: 8 Weeks Control
ASV5396	0.002016667	1	0.999999997	0.609665708	1	Bacteria	Proteobacteria	Gammaproteobacteria	Xanthomonadales	Xanthomonadaceae	Thermomonas	Above prediction	Rhizosphere: 8 Weeks Control
ASV1085	0.002083333	1	0.999999999	0.60966571	1	Bacteria	Armatimonadota	Fimbriimonadia	Fimbriimonadales	Fimbriimonadaceae	Fimbriimonas	Above prediction	Rhizosphere: 8 Weeks Control
ASV6796	0.002179167	1	1	0.609665712	1	Bacteria	Actinobacteriota	Acidimicrobiia	Microtrichales	Iamiaceae	Iamia	Above prediction	Rhizosphere: 8 Weeks Control
ASV339	0.002208333	1	1	0.609665712	1	Bacteria	Proteobacteria	Alphaproteobacteria	Rhizobiales	Xanthobacteraceae	Rhodoplanes	Above prediction	Rhizosphere: 8 Weeks Control
ASV2167	0.002270833	1	1	0.609665712	1	Bacteria	Bacteroidota	Bacteroidia	Cytophagales	Cytophagaceae	Cytophaga	Above prediction	Rhizosphere: 8 Weeks Control
ASV7356	0.002404167	1	1	0.609665712	1	Bacteria	Proteobacteria	Gammaproteobacteria	Salinisphaerales	Solimonadaceae	Panacagrimonas	Above prediction	Rhizosphere: 8 Weeks Control
ASV5497	0.0024375	1	1	0.609665712	1	Bacteria	Proteobacteria	Alphaproteobacteria	Rhizobiales	Hyphomicrobiaceae	Pedomicrobium	Above prediction	Rhizosphere: 8 Weeks Control
ASV9484	0.002770833	1	1	0.609665712	1	Bacteria	Proteobacteria	Gammaproteobacteria	Burkholderiales	Comamonadaceae	Caenimonas	Above prediction	Rhizosphere: 8 Weeks Control
ASV6085	0.002916667	1	1	0.609665712	1	Bacteria	Proteobacteria	Alphaproteobacteria	Acetobacterales	Acetobacteraceae	Roseomonas	Above prediction	Rhizosphere: 8 Weeks Control
ASV4724	0.002920833	1	1	0.609665712	1	Bacteria	Proteobacteria	Alphaproteobacteria	Sphingomonadales	Sphingomonadaceae	Altererythrobacter	Above prediction	Rhizosphere: 8 Weeks Control
ASV1594	0.002929167	1	1	0.609665712	1	Bacteria	Proteobacteria	Alphaproteobacteria	Ferrovibrionales	Ferrovibrionaceae	Ferrovibrio	Above prediction	Rhizosphere: 8 Weeks Control
ASV9585	0.002929167	1	1	0.609665712	1	Bacteria	Bacteroidota	Bacteroidia	Cytophagales	Cytophagaceae	Sporocytophaga	Above prediction	Rhizosphere: 8 Weeks Control
ASV4596	0.00295	1	1	0.609665712	1	Bacteria	Proteobacteria	Alphaproteobacteria	Rhizobiales	Xanthobacteraceae	Afipia	Above prediction	Rhizosphere: 8 Weeks Control
ASV171	0.003029167	1	1	0.609665712	1	Bacteria	Proteobacteria	Alphaproteobacteria	Caulobacterales	Caulobacteraceae	Brevundimonas	Above prediction	Rhizosphere: 8 Weeks Control
ASV3746	0.0051875	0.5	1	0.609665712	1	Bacteria	Proteobacteria	Gammaproteobacteria	Burkholderiales	Oxalobacteraceae	Undibacterium	Below prediction	Rhizosphere: 8 Weeks Control
ASV826	3.33333E-05	0.5	0.088603938	0.009796392	0.488575461	Bacteria	Proteobacteria	Alphaproteobacteria	Azospirillales	Azospirillaceae	Azospirillum	Above prediction	Soil: 18 Weeks Azomite
ASV9400	0.0000375	0.5	0.099189022	0.012014017	0.499264562	Bacteria	Planctomycetota	Planctomycetes	Gemmatales	Gemmataceae	Fimbriiglobus	Above prediction	Soil: 18 Weeks Azomite
ASV36921	5.83333E-05	0.666666667	0.150533809	0.025177892	0.548707	Bacteria	Abditibacteriota	Abditibacteria	Abditibacteriales	Abditibacteriaceae	Abditibacterium	Above prediction	Soil: 18 Weeks Azomite
ASV4713	5.83333E-05	0.666666667	0.150533809	0.025177892	0.548707	Bacteria	Planctomycetota	Planctomycetes	Gemmatales	Gemmataceae	Gemmata	Above prediction	Soil: 18 Weeks Azomite
ASV54913	9.16667E-05	0.666666667	0.22739357	0.051137535	0.616464878	Bacteria	Proteobacteria	Alphaproteobacteria	Paracaedibacterales	Paracaedibacteraceae	Candidatus_Finniella	Above prediction	Soil: 18 Weeks Azomite
ASV7588	9.58333E-05	0.666666667	0.236559283	0.054664843	0.624113612	Bacteria	Acidobacteriota	Acidobacteriae	Acidobacteriales	Koribacteraceae	Candidatus_Koribacter	Above prediction	Soil: 18 Weeks Azomite
ASV7609	0.000108333	0.666666667	0.263485816	0.065509725	0.646101099	Bacteria	Proteobacteria	Gammaproteobacteria	Burkholderiales	Oxalobacteraceae	CM1G08	Above prediction	Soil: 18 Weeks Azomite
ASV21232	0.0001125	0.666666667	0.272273668	0.069199983	0.653126144	Bacteria	Proteobacteria	Gammaproteobacteria	Burkholderiales	Alcaligenaceae	Pusillimonas	Above prediction	Soil: 18 Weeks Azomite
ASV71291	0.000116667	0.666666667	0.280968955	0.072922305	0.660006259	Bacteria	Proteobacteria	Gammaproteobacteria	Diplorickettsiales	Diplorickettsiaceae	Aquicella	Above prediction	Soil: 18 Weeks Azomite
ASV3047	0.000141667	0.833333333	0.331239085	0.095771867	0.698452645	Bacteria	Actinobacteriota	Thermoleophilia	Solirubrobacterales	Solirubrobacteraceae	Solirubrobacter	Above prediction	Soil: 18 Weeks Azomite
ASV21193	0.000220833	1	0.470439874	0.169927519	0.79402889	Bacteria	Proteobacteria	Alphaproteobacteria	Azospirillales	Inquilinaceae	Inquilinus	Above prediction	Soil: 18 Weeks Azomite
ASV3791	0.000220833	0.166666667	0.470439874	0.169927519	0.79402889	Bacteria	Actinobacteriota	Actinobacteria	Frankiales	Acidothermaceae	Acidothermus	Below prediction	Soil: 18 Weeks Azomite
ASV36653	0.00025	0.833333333	0.514758104	0.196696788	0.821298232	Bacteria	Gemmatimonadota	Gemmatimonadetes	Gemmatimonadales	Gemmatimonadaceae	Roseisolibacter	Above prediction	Soil: 18 Weeks Azomite
ASV3771	0.000254167	0.166666667	0.520807752	0.200467038	0.824904508	Bacteria	Myxococcota	Polyangia	Polyangiales	Polyangiaceae	Jahnella	Below prediction	Soil: 18 Weeks Azomite
ASV2142	0.000279167	0.166666667	0.555691823	0.222753333	0.845153457	Bacteria	Actinobacteriota	Actinobacteria	Micrococcales	Dermacoccaceae	Flexivirga	Below prediction	Soil: 18 Weeks Azomite
ASV11353	0.0002875	1	0.566796598	0.230044041	0.85140315	Bacteria	Proteobacteria	Alphaproteobacteria	Ferrovibrionales	Ferrovibrionales_fa	Taonella	Above prediction	Soil: 18 Weeks Azomite
ASV731	0.00035	0.166666667	0.64234462	0.282214487	0.891350782	Bacteria	Deinococcota	Deinococci	Thermales	Thermaceae	Thermus	Below prediction	Soil: 18 Weeks Azomite
ASV17544	0.0003875	1	0.681664182	0.311204757	0.910304089	Bacteria	Proteobacteria	Alphaproteobacteria	Rhizobiales	Labraceae	Labrys	Above prediction	Soil: 18 Weeks Azomite
ASV3053	0.0003875	1	0.681664182	0.311204757	0.910304089	Bacteria	Bacteroidota	Bacteroidia	Chitinophagales	Chitinophagaceae	Segetibacter	Above prediction	Soil: 18 Weeks Azomite
ASV545	0.000416667	0.166666667	0.709447331	0.332491045	0.922894668	Bacteria	Firmicutes	Bacilli	Bacillales	Bacillaceae	Geobacillus	Below prediction	Soil: 18 Weeks Azomite
ASV6905	0.000445833	1	0.734972715	0.352661379	0.933848236	Bacteria	Proteobacteria	Alphaproteobacteria	Caulobacterales	Caulobacteraceae	PMMR1	Above prediction	Soil: 18 Weeks Azomite
ASV1088	0.000454167	0.333333333	0.741874184	0.358219621	0.936705173	Bacteria	Proteobacteria	Gammaproteobacteria	Burkholderiales	Methylophilaceae	Methylophilus	Below prediction	Soil: 18 Weeks Azomite
ASV232	0.000479167	0.333333333	0.761589931	0.374352233	0.94461259	Bacteria	Proteobacteria	Gammaproteobacteria	Burkholderiales	Methylophilaceae	Methylotenera	Below prediction	Soil: 18 Weeks Azomite
ASV28003	0.000483333	1	0.764736384	0.376962443	0.94583895	Bacteria	Proteobacteria	Alphaproteobacteria	Paracaedibacterales	Paracaedibacteraceae	Candidatus_Paracaedibacter	Above prediction	Soil: 18 Weeks Azomite
ASV227	0.000541667	0.166666667	0.804912568	0.411197116	0.96059236	Bacteria	Bacteroidota	Bacteroidia	Sphingobacteriales	Sphingobacteriaceae	Sphingobacterium	Below prediction	Soil: 18 Weeks Azomite
ASV23914	0.000558333	1	0.815154297	0.420205836	0.964071701	Bacteria	Myxococcota	Polyangia	Polyangiales	Sandaracinaceae	Sandaracinus	Above prediction	Soil: 18 Weeks Azomite
ASV1695	0.0005625	1	0.81763485	0.422405836	0.964896318	Bacteria	Verrucomicrobiota	Verrucomicrobiae	Verrucomicrobiales	Verrucomicrobiaceae	Prosthecobacter	Above prediction	Soil: 18 Weeks Azomite
ASV106	0.000583333	1	0.829576341	0.433097932	0.968764857	Bacteria	Proteobacteria	Gammaproteobacteria	Cellvibrionales	Cellvibrionaceae	Cellvibrio	Above prediction	Soil: 18 Weeks Azomite
ASV1112	0.000595833	0.333333333	0.836384768	0.439270753	0.970893765	Bacteria	Bacteroidota	Bacteroidia	Cytophagales	Spirosomaceae	Arcicella	Below prediction	Soil: 18 Weeks Azomite
ASV10621	0.000641667	0.333333333	0.859223571	0.460404079	0.97760851	Bacteria	Acidobacteriota	Blastocatellia	Blastocatellales	Blastocatellaceae	Aridibacter	Below prediction	Soil: 18 Weeks Azomite
ASV3745	0.00065	0.166666667	0.86303908	0.464001372	0.978663586	Bacteria	Proteobacteria	Gammaproteobacteria	Burkholderiales	Oxalobacteraceae	Undibacterium	Below prediction	Soil: 18 Weeks Azomite
ASV12901	0.000670833	1	0.872155549	0.472677357	0.981103598	Bacteria	Bacteroidota	Bacteroidia	Chitinophagales	Chitinophagaceae	Chitinophaga	Above prediction	Soil: 18 Weeks Azomite
ASV2292	0.000670833	1	0.872155549	0.472677357	0.981103598	Bacteria	Actinobacteriota	Actinobacteria	Frankiales	Sporichthyaceae	Sporichthya	Above prediction	Soil: 18 Weeks Azomite
ASV21505	0.000695833	1	0.882339081	0.482508005	0.983690051	Bacteria	Myxococcota	Myxococcia	Myxococcales	Anaeromyxobacteraceae	Anaeromyxobacter	Above prediction	Soil: 18 Weeks Azomite
ASV694	0.000741667	1	0.89904689	0.498971763	0.98759865	Bacteria	Proteobacteria	Alphaproteobacteria	Rhodobacterales	Rhodobacteraceae	Rhodobacter	Above prediction	Soil: 18 Weeks Azomite
ASV8405	0.000741667	1	0.89904689	0.498971763	0.98759865	Bacteria	Proteobacteria	Alphaproteobacteria	Rhizobiales	Rhizobiales_Incertae_Sedis	Nordella	Above prediction	Soil: 18 Weeks Azomite
ASV7364	0.000770833	0.5	0.90848004	0.508461357	0.989611191	Bacteria	Firmicutes	Bacilli	Bacillales	Bacillaceae	Pseudogracilibacillus	Below prediction	Soil: 18 Weeks Azomite
ASV15603	0.000829167	1	0.924893304	0.52533109	0.992754668	Bacteria	Acidobacteriota	Blastocatellia	Blastocatellales	Blastocatellaceae	Blastocatella	Above prediction	Soil: 18 Weeks Azomite
ASV10613	0.0008875	1	0.938478368	0.539663153	0.9949873	Bacteria	Proteobacteria	Alphaproteobacteria	Sphingomonadales	Sphingomonadaceae	Plot4-2H12	Above prediction	Soil: 18 Weeks Azomite
ASV18543	0.000916667	0.166666667	0.944357527	0.54597654	0.995842557	Bacteria	Myxococcota	Myxococcia	Myxococcales	Myxococcaceae	Archangium	Below prediction	Soil: 18 Weeks Azomite
ASV4866	0.000920833	1	0.94515223	0.546835293	0.99595281	Bacteria	Myxococcota	Myxococcia	Myxococcales	Myxococcaceae	P3OB-42	Above prediction	Soil: 18 Weeks Azomite
ASV21013	0.0009875	1	0.956481618	0.559221875	0.997380507	Bacteria	Verrucomicrobiota	Verrucomicrobiae	Verrucomicrobiales	Verrucomicrobiaceae	Roseimicrobium	Above prediction	Soil: 18 Weeks Azomite
ASV7355	0.000991667	1	0.957109621	0.559916578	0.997451548	Bacteria	Proteobacteria	Gammaproteobacteria	Salinisphaerales	Solimonadaceae	Panacagrimonas	Above prediction	Soil: 18 Weeks Azomite
ASV7194	0.001008333	1	0.959535805	0.562608699	0.997717749	Bacteria	Planctomycetota	Phycisphaerae	Phycisphaerales	Phycisphaeraceae	SM1A02	Above prediction	Soil: 18 Weeks Azomite
ASV11503	0.001025	1	0.96182999	0.565166561	0.997957259	Bacteria	Proteobacteria	Gammaproteobacteria	Steroidobacterales	Steroidobacteraceae	Steroidobacter	Above prediction	Soil: 18 Weeks Azomite
ASV10362	0.001041667	1	0.963999002	0.567595953	0.998172611	Bacteria	Bacteroidota	Bacteroidia	Chitinophagales	Saprospiraceae	Phaeodactylibacter	Above prediction	Soil: 18 Weeks Azomite
ASV2166	0.001170833	1	0.977224934	0.582653087	0.999242271	Bacteria	Bacteroidota	Bacteroidia	Cytophagales	Cytophagaceae	Cytophaga	Above prediction	Soil: 18 Weeks Azomite
ASV4604	0.0012625	1	0.983619274	0.590091268	0.99960091	Bacteria	Verrucomicrobiota	Verrucomicrobiae	Pedosphaerales	Pedosphaeraceae	SH3-11	Above prediction	Soil: 18 Weeks Azomite
ASV12315	0.001366667	1	0.988785507	0.596181402	0.999810126	Bacteria	Actinobacteriota	Actinobacteria	Corynebacteriales	Mycobacteriaceae	Mycobacterium	Above prediction	Soil: 18 Weeks Azomite
ASV1175	0.001425	1	0.990947294	0.598751983	0.999875481	Bacteria	Bacteroidota	Bacteroidia	Flavobacteriales	Crocinitomicaceae	Fluviicola	Above prediction	Soil: 18 Weeks Azomite
ASV12596	0.001483333	1	0.992702284	0.600848723	0.999918656	Bacteria	Myxococcota	Polyangia	Polyangiales	Phaselicystidaceae	Phaselicystis	Above prediction	Soil: 18 Weeks Azomite
ASV6294	0.001525	1	0.993748515	0.602102961	0.999940119	Bacteria	Acidobacteriota	Acidobacteriae	Acidobacteriales	Acidobacteriaceae_(Subgroup_1)	Granulicella	Above prediction	Soil: 18 Weeks Azomite
ASV4455	0.001595833	1	0.995201791	0.603850536	0.999964568	Bacteria	Verrucomicrobiota	Verrucomicrobiae	Verrucomicrobiales	Rubritaleaceae	Luteolibacter	Above prediction	Soil: 18 Weeks Azomite
ASV5733	0.0016125	1	0.995492613	0.604201008	0.999968706	Bacteria	Verrucomicrobiota	Verrucomicrobiae	Pedosphaerales	Pedosphaeraceae	Pedosphaera	Above prediction	Soil: 18 Weeks Azomite
ASV10572	0.001625	1	0.99569939	0.60445035	0.999971493	Bacteria	Proteobacteria	Gammaproteobacteria	Burkholderiales	Nitrosomonadaceae	Nitrosomonas	Above prediction	Soil: 18 Weeks Azomite
ASV5815	0.001725	1	0.997052257	0.606084885	0.999986552	Bacteria	Proteobacteria	Gammaproteobacteria	Xanthomonadales	Rhodanobacteraceae	Dyella	Above prediction	Soil: 18 Weeks Azomite
ASV1344	0.002	1	0.998975041	0.608417583	0.999998364	Bacteria	Proteobacteria	Gammaproteobacteria	Burkholderiales	Methylophilaceae	Methylobacillus	Above prediction	Soil: 18 Weeks Azomite
ASV1376	0.002016667	1	0.999039366	0.608495818	0.999998563	Bacteria	Proteobacteria	Gammaproteobacteria	Burkholderiales	Comamonadaceae	Methylibium	Above prediction	Soil: 18 Weeks Azomite
ASV3284	0.002066667	1	0.999209528	0.608702839	0.999999026	Bacteria	Proteobacteria	Alphaproteobacteria	Sphingomonadales	Sphingomonadaceae	Ellin6055	Above prediction	Soil: 18 Weeks Azomite
ASV1593	0.002083333	1	0.999259393	0.608763521	0.999999145	Bacteria	Proteobacteria	Alphaproteobacteria	Ferrovibrionales	Ferrovibrionaceae	Ferrovibrio	Above prediction	Soil: 18 Weeks Azomite
ASV9272	0.0021625	1	0.999457161	0.60900427	0.999999541	Bacteria	Verrucomicrobiota	Verrucomicrobiae	Pedosphaerales	Pedosphaeraceae	ADurb.Bin063-1	Above prediction	Soil: 18 Weeks Azomite
ASV2666	0.002179167	1	0.999491649	0.609046266	0.999999597	Bacteria	Verrucomicrobiota	Verrucomicrobiae	Opitutales	Opitutaceae	IMCC26134	Above prediction	Soil: 18 Weeks Azomite
ASV4595	0.002233333	1	0.999589541	0.609165489	0.999999737	Bacteria	Proteobacteria	Alphaproteobacteria	Rhizobiales	Xanthobacteraceae	Afipia	Above prediction	Soil: 18 Weeks Azomite
ASV225	0.002425	1	0.99980873	0.609432548	0.999999943	Bacteria	Proteobacteria	Alphaproteobacteria	Rhizobiales	Hyphomicrobiaceae	Hyphomicrobium	Above prediction	Soil: 18 Weeks Azomite
ASV3915	0.0024375	1	0.999818086	0.609443951	0.999999948	Bacteria	Fibrobacterota	Fibrobacteria	Fibrobacterales	Fibrobacteraceae	possible_genus_04	Above prediction	Soil: 18 Weeks Azomite
ASV6731	0.002458333	1	0.99983269	0.609461749	0.999999956	Bacteria	Myxococcota	Myxococcia	Myxococcales	Myxococcaceae	KD3-10	Above prediction	Soil: 18 Weeks Azomite
ASV378	0.002470833	1	0.999840892	0.609471746	0.99999996	Bacteria	Actinobacteriota	Actinobacteria	Streptomycetales	Streptomycetaceae	Streptomyces	Above prediction	Soil: 18 Weeks Azomite
ASV13874	0.002525	1	0.999872096	0.60950978	0.999999974	Bacteria	Sumerlaeota	Sumerlaeia	Sumerlaeales	Sumerlaeaceae	Sumerlaea	Above prediction	Soil: 18 Weeks Azomite
ASV60	0.0026375	1	0.999918921	0.60956686	0.99999999	Bacteria	Proteobacteria	Gammaproteobacteria	Burkholderiales	Oxalobacteraceae	Duganella	Above prediction	Soil: 18 Weeks Azomite
ASV3716	0.002725	1	0.999943251	0.609596522	0.999999995	Bacteria	Proteobacteria	Alphaproteobacteria	Rhizobiales	Rhizobiaceae	Mesorhizobium	Above prediction	Soil: 18 Weeks Azomite
ASV13533	0.0027375	1	0.99994608	0.60959997	0.999999995	Bacteria	Proteobacteria	Gammaproteobacteria	Salinisphaerales	Solimonadaceae	Alkanibacter	Above prediction	Soil: 18 Weeks Azomite
ASV6064	0.002795833	1	0.999957547	0.60961395	0.999999997	Bacteria	Proteobacteria	Gammaproteobacteria	Burkholderiales	Nitrosomonadaceae	MND1	Above prediction	Soil: 18 Weeks Azomite
ASV4615	0.002845833	1	0.999965436	0.609623569	0.999999998	Bacteria	Actinobacteriota	Acidimicrobiia	Microtrichales	Ilumatobacteraceae	CL500-29_marine_group	Above prediction	Soil: 18 Weeks Azomite
ASV1413	0.003041667	1	0.999984639	0.609646982	1	Bacteria	Actinobacteriota	Actinobacteria	Micrococcales	Microbacteriaceae	Galbitalea	Above prediction	Soil: 18 Weeks Azomite
ASV3625	0.0030875	1	0.999987311	0.60965024	1	Bacteria	Verrucomicrobiota	Verrucomicrobiae	Chthoniobacterales	Chthoniobacteraceae	Chthoniobacter	Above prediction	Soil: 18 Weeks Azomite
ASV6795	0.003104167	1	0.999988164	0.60965128	1	Bacteria	Actinobacteriota	Acidimicrobiia	Microtrichales	Iamiaceae	Iamia	Above prediction	Soil: 18 Weeks Azomite
ASV3933	0.003358333	1	0.999995936	0.609660757	1	Bacteria	Proteobacteria	Alphaproteobacteria	Micropepsales	Micropepsaceae	Micropepsis	Above prediction	Soil: 18 Weeks Azomite
ASV3524	0.003370833	1	0.999996145	0.609661012	1	Bacteria	Proteobacteria	Alphaproteobacteria	Rhizobiales	Xanthobacteraceae	Rhodopseudomonas	Above prediction	Soil: 18 Weeks Azomite
ASV2465	0.003445833	1	0.999997196	0.609662293	1	Bacteria	Bacteroidota	Bacteroidia	Chitinophagales	Chitinophagaceae	Flavisolibacter	Above prediction	Soil: 18 Weeks Azomite
ASV3196	0.003629167	1	0.999998718	0.609664149	1	Bacteria	Proteobacteria	Alphaproteobacteria	Acetobacterales	Acetobacteraceae	Rhodovastum	Above prediction	Soil: 18 Weeks Azomite
ASV1785	0.0039125	1	0.999999623	0.609665252	1	Bacteria	Proteobacteria	Alphaproteobacteria	Sphingomonadales	Sphingomonadaceae	Porphyrobacter	Above prediction	Soil: 18 Weeks Azomite
ASV11982	0.003958333	1	0.999999691	0.609665335	1	Bacteria	Bacteroidota	Bacteroidia	Chitinophagales	Chitinophagaceae	Parafilimonas	Above prediction	Soil: 18 Weeks Azomite
ASV793	0.0040625	1	0.999999804	0.609665473	1	Bacteria	Bacteroidota	Bacteroidia	Chitinophagales	Chitinophagaceae	Lacibacter	Above prediction	Soil: 18 Weeks Azomite
ASV4204	0.004379167	1	0.999999951	0.609665653	1	Bacteria	Spirochaetota	Spirochaetia	Spirochaetales	Spirochaetaceae	Spirochaeta_2	Above prediction	Soil: 18 Weeks Azomite
ASV94	0.004604167	1	0.999999982	0.60966569	1	Bacteria	Proteobacteria	Gammaproteobacteria	Burkholderiales	Comamonadaceae	Pelomonas	Above prediction	Soil: 18 Weeks Azomite
ASV6855	0.0047375	1	0.99999999	0.6096657	1	Bacteria	Actinobacteriota	Actinobacteria	Propionibacteriales	Nocardioidaceae	Nocardioides	Above prediction	Soil: 18 Weeks Azomite
ASV905	0.004758333	1	0.999999991	0.609665701	1	Bacteria	Proteobacteria	Gammaproteobacteria	Xanthomonadales	Xanthomonadaceae	Luteimonas	Above prediction	Soil: 18 Weeks Azomite
ASV10914	0.0050125	1	0.999999997	0.609665709	1	Bacteria	Acidobacteriota	Thermoanaerobaculia	Thermoanaerobaculales	Thermoanaerobaculaceae	Subgroup_10	Above prediction	Soil: 18 Weeks Azomite
ASV2232	0.005095833	1	0.999999998	0.60966571	1	Bacteria	Proteobacteria	Gammaproteobacteria	Burkholderiales	Comamonadaceae	Rhodoferax	Above prediction	Soil: 18 Weeks Azomite
ASV1263	0.005120833	1	0.999999998	0.60966571	1	Bacteria	Proteobacteria	Alphaproteobacteria	Caulobacterales	Caulobacteraceae	Caulobacter	Above prediction	Soil: 18 Weeks Azomite
ASV315	0.005158333	1	0.999999999	0.60966571	1	Bacteria	Bacteroidota	Bacteroidia	Sphingobacteriales	Sphingobacteriaceae	Mucilaginibacter	Above prediction	Soil: 18 Weeks Azomite
ASV2043	0.005325	1	0.999999999	0.609665711	1	Bacteria	Proteobacteria	Alphaproteobacteria	Sphingomonadales	Sphingomonadaceae	Novosphingobium	Above prediction	Soil: 18 Weeks Azomite
ASV2225	0.005879167	1	1	0.609665712	1	Bacteria	Spirochaetota	Spirochaetia	Spirochaetales	Spirochaetaceae	Salinispira	Above prediction	Soil: 18 Weeks Azomite
ASV5054	0.005954167	1	1	0.609665712	1	Bacteria	Verrucomicrobiota	Verrucomicrobiae	Pedosphaerales	Pedosphaeraceae	DEV008	Above prediction	Soil: 18 Weeks Azomite
ASV5496	0.006358333	1	1	0.609665712	1	Bacteria	Proteobacteria	Alphaproteobacteria	Rhizobiales	Hyphomicrobiaceae	Pedomicrobium	Above prediction	Soil: 18 Weeks Azomite
ASV3	0.007920833	1	1	0.609665712	1	Bacteria	Proteobacteria	Gammaproteobacteria	Pseudomonadales	Pseudomonadaceae	Pseudomonas	Above prediction	Soil: 18 Weeks Azomite
ASV3304	0.008225	1	1	0.609665712	1	Bacteria	Proteobacteria	Alphaproteobacteria	Caulobacterales	Caulobacteraceae	Phenylobacterium	Above prediction	Soil: 18 Weeks Azomite
ASV4051	2.91667E-05	0.5	0.065387819	0.005612356	0.464451354	Bacteria	Acidobacteriota	Acidobacteriae	Acidobacteriales	Acidobacteriaceae_(Subgroup_1)	Edaphobacter	Above prediction	Soil: 8 Weeks Azomite
ASV84	4.16667E-05	0.5	0.092242478	0.010537795	0.492270645	Bacteria	Proteobacteria	Gammaproteobacteria	Burkholderiales	Comamonadaceae	Delftia	Above prediction	Soil: 8 Weeks Azomite
ASV13873	0.000075	0.666666667	0.160558594	0.028169027	0.557939399	Bacteria	Sumerlaeota	Sumerlaeia	Sumerlaeales	Sumerlaeaceae	Sumerlaea	Above prediction	Soil: 8 Weeks Azomite
ASV30472	8.33333E-05	0.666666667	0.176909904	0.033315447	0.572730647	Bacteria	Actinobacteriota	Thermoleophilia	Solirubrobacterales	Solirubrobacteraceae	Solirubrobacter	Above prediction	Soil: 8 Weeks Azomite
ASV9584	0.00015	0.833333333	0.29784771	0.08034507	0.673164291	Bacteria	Bacteroidota	Bacteroidia	Cytophagales	Cytophagaceae	Sporocytophaga	Above prediction	Soil: 8 Weeks Azomite
ASV1492	0.000216667	0.833333333	0.402597693	0.131868278	0.749366029	Bacteria	Bacteroidota	Bacteroidia	Flavobacteriales	Weeksellaceae	Chryseobacterium	Above prediction	Soil: 8 Weeks Azomite
ASV760	0.000283333	0.166666667	0.492992474	0.183362763	0.80809274	Bacteria	Actinobacteriota	Actinobacteria	Propionibacteriales	Nocardioidaceae	Aeromicrobium	Below prediction	Soil: 8 Weeks Azomite
ASV1416	0.000325	0.166666667	0.542960699	0.21451176	0.83787157	Bacteria	Firmicutes	Clostridia	Lachnospirales	Lachnospiraceae	Lachnoclostridium	Below prediction	Soil: 8 Weeks Azomite
ASV474	0.000370833	0.166666667	0.592680557	0.247409585	0.865598731	Bacteria	Proteobacteria	Gammaproteobacteria	Burkholderiales	Comamonadaceae	Comamonas	Below prediction	Soil: 8 Weeks Azomite
ASV1060	0.0005375	0.333333333	0.734359547	0.352169741	0.933592219	Bacteria	Proteobacteria	Alphaproteobacteria	Rhodobacterales	Rhodobacteraceae	Pseudorhodobacter	Below prediction	Soil: 8 Weeks Azomite
ASV2243	0.000558333	1	0.748408346	0.36352416	0.939367942	Bacteria	Bdellovibrionota	Oligoflexia	Oligoflexales	Oligoflexales_fa	Oligoflexus	Above prediction	Soil: 8 Weeks Azomite
ASV6402	0.000570833	0.333333333	0.756500911	0.370151487	0.942608134	Bacteria	Proteobacteria	Gammaproteobacteria	Xanthomonadales	Rhodanobacteraceae	Ahniella	Below prediction	Soil: 8 Weeks Azomite
ASV10013	0.0005875	1	0.766912384	0.378773431	0.946681227	Bacteria	Deinococcota	Deinococci	Deinococcales	Deinococcaceae	Deinococcus	Above prediction	Soil: 8 Weeks Azomite
ASV1454	0.000591667	0.166666667	0.769449295	0.380890854	0.947657138	Bacteria	Actinobacteriota	Actinobacteria	Micrococcales	Micrococcaceae	Micrococcus	Below prediction	Soil: 8 Weeks Azomite
ASV6854	0.000708333	1	0.830802663	0.434205596	0.969152486	Bacteria	Actinobacteriota	Actinobacteria	Propionibacteriales	Nocardioidaceae	Nocardioides	Above prediction	Soil: 8 Weeks Azomite
ASV12493	0.000766667	1	0.855355654	0.456777328	0.976518988	Bacteria	Proteobacteria	Alphaproteobacteria	Rhizobiales	Rhizobiaceae	Pseudaminobacter	Above prediction	Soil: 8 Weeks Azomite
ASV1197	0.000791667	0.166666667	0.86481098	0.465678662	0.97914683	Bacteria	Firmicutes	Bacilli	Lactobacillales	Streptococcaceae	Streptococcus	Below prediction	Soil: 8 Weeks Azomite
ASV4435	0.0008375	1	0.880643967	0.480861192	0.983269958	Bacteria	Bacteroidota	Bacteroidia	Cytophagales	Spirosomaceae	Dyadobacter	Above prediction	Soil: 8 Weeks Azomite
ASV14892	0.000858333	1	0.887243622	0.487296792	0.984881526	Bacteria	Cyanobacteria	Cyanobacteriia	Cyanobacteriales	Cyanobacteriaceae	Geminocystis_PCC-6308	Above prediction	Soil: 8 Weeks Azomite
ASV5053	0.000858333	1	0.887243622	0.487296792	0.984881526	Bacteria	Verrucomicrobiota	Verrucomicrobiae	Pedosphaerales	Pedosphaeraceae	DEV008	Above prediction	Soil: 8 Weeks Azomite
ASV3394	0.000883333	1	0.894705676	0.494652584	0.98662445	Bacteria	Proteobacteria	Alphaproteobacteria	Rhizobiales	Xanthobacteraceae	Rhodoplanes	Above prediction	Soil: 8 Weeks Azomite
ASV6063	0.001020833	1	0.928036141	0.528615927	0.993301991	Bacteria	Proteobacteria	Gammaproteobacteria	Burkholderiales	Nitrosomonadaceae	MND1	Above prediction	Soil: 8 Weeks Azomite
ASV4107	0.001054167	0.5	0.934443634	0.535369932	0.994360843	Bacteria	Acidobacteriota	Acidobacteriae	Acidobacteriales	Acidobacteriaceae_(Subgroup_1)	Acidipila	Below prediction	Soil: 8 Weeks Azomite
ASV10816	0.001070833	1	0.937438919	0.538554079	0.994828942	Bacteria	Bdellovibrionota	Bdellovibrionia	Bacteriovoracales	Bacteriovoracaceae	Peredibacter	Above prediction	Soil: 8 Weeks Azomite
ASV11282	0.001075	1	0.938167002	0.539330709	0.994940086	Bacteria	Proteobacteria	Alphaproteobacteria	Sphingomonadales	Sphingomonadaceae	Sphingoaurantiacus	Above prediction	Soil: 8 Weeks Azomite
ASV1623	0.001133333	1	0.947545267	0.54942905	0.996276958	Bacteria	Proteobacteria	Alphaproteobacteria	Caulobacterales	Hyphomonadaceae	UKL13-1	Above prediction	Soil: 8 Weeks Azomite
ASV5395	0.001141667	1	0.948768114	0.550759057	0.996438006	Bacteria	Proteobacteria	Gammaproteobacteria	Xanthomonadales	Xanthomonadaceae	Thermomonas	Above prediction	Soil: 8 Weeks Azomite
ASV11764	0.001166667	1	0.952274626	0.554590338	0.996882325	Bacteria	Proteobacteria	Gammaproteobacteria	Burkholderiales	Comamonadaceae	Ideonella	Above prediction	Soil: 8 Weeks Azomite
ASV2894	0.0011875	0.333333333	0.955019502	0.557607834	0.997211743	Bacteria	Firmicutes	Bacilli	Lactobacillales	Streptococcaceae	Lactococcus	Below prediction	Soil: 8 Weeks Azomite
ASV385	0.0012	1	0.956592906	0.559344918	0.99739316	Bacteria	Proteobacteria	Gammaproteobacteria	Gammaproteobacteria_Incertae_Sedis	Unknown_Family	Acidibacter	Above prediction	Soil: 8 Weeks Azomite
ASV10186	0.0012375	1	0.961001921	0.564241939	0.99787219	Bacteria	Verrucomicrobiota	Verrucomicrobiae	Chthoniobacterales	Terrimicrobiaceae	Terrimicrobium	Above prediction	Soil: 8 Weeks Azomite
ASV1343	0.001483333	1	0.980875762	0.586886675	0.999460252	Bacteria	Proteobacteria	Gammaproteobacteria	Burkholderiales	Methylophilaceae	Methylobacillus	Above prediction	Soil: 8 Weeks Azomite
ASV12825	0.001654167	1	0.988459799	0.595795253	0.999799129	Bacteria	Proteobacteria	Alphaproteobacteria	Rhizobiales	Beijerinckiaceae	alphaI_cluster	Above prediction	Soil: 8 Weeks Azomite
ASV3186	0.001779167	1	0.992063836	0.600084914	0.999903984	Bacteria	Actinobacteriota	Actinobacteria	Micrococcales	Microbacteriaceae	Parafrigoribacterium	Above prediction	Soil: 8 Weeks Azomite
ASV2253	0.001908333	1	0.994631768	0.603164331	0.999955727	Bacteria	Proteobacteria	Alphaproteobacteria	Rhizobiales	Hyphomicrobiaceae	Hyphomicrobium	Above prediction	Soil: 8 Weeks Azomite
ASV4454	0.0019625	1	0.995448845	0.604148246	0.999968099	Bacteria	Verrucomicrobiota	Verrucomicrobiae	Verrucomicrobiales	Rubritaleaceae	Luteolibacter	Above prediction	Soil: 8 Weeks Azomite
ASV4002	0.002216667	1	0.997921278	0.607137766	0.999993294	Bacteria	Proteobacteria	Alphaproteobacteria	Azospirillales	Azospirillaceae	Niveispirillum	Above prediction	Soil: 8 Weeks Azomite
ASV4865	0.002245833	1	0.998101754	0.607356716	0.999994405	Bacteria	Myxococcota	Myxococcia	Myxococcales	Myxococcaceae	P3OB-42	Above prediction	Soil: 8 Weeks Azomite
ASV715	0.002383333	1	0.998765849	0.608163243	0.99999763	Bacteria	Proteobacteria	Gammaproteobacteria	Burkholderiales	Chitinimonadaceae	Chitinimonas	Above prediction	Soil: 8 Weeks Azomite
ASV2464	0.002445833	1	0.998986499	0.608431517	0.999998401	Bacteria	Bacteroidota	Bacteroidia	Chitinophagales	Chitinophagaceae	Flavisolibacter	Above prediction	Soil: 8 Weeks Azomite
ASV1915	0.002483333	1	0.999099805	0.608569338	0.999998738	Bacteria	Proteobacteria	Gammaproteobacteria	Burkholderiales	Nitrosomonadaceae	Nitrosospira	Above prediction	Soil: 8 Weeks Azomite
ASV7354	0.002495833	1	0.999134739	0.608611838	0.999998834	Bacteria	Proteobacteria	Gammaproteobacteria	Salinisphaerales	Solimonadaceae	Panacagrimonas	Above prediction	Soil: 8 Weeks Azomite
ASV9123	0.002633333	1	0.999441267	0.608984918	0.999999513	Bacteria	Proteobacteria	Gammaproteobacteria	Burkholderiales	Comamonadaceae	Inhella	Above prediction	Soil: 8 Weeks Azomite
ASV6293	0.002754167	1	0.999620674	0.609203412	0.999999776	Bacteria	Acidobacteriota	Acidobacteriae	Acidobacteriales	Acidobacteriaceae_(Subgroup_1)	Granulicella	Above prediction	Soil: 8 Weeks Azomite
ASV4623	0.002920833	1	0.999778615	0.609395847	0.999999924	Bacteria	Bacteroidota	Bacteroidia	Sphingobacteriales	Sphingobacteriaceae	Pedobacter	Above prediction	Soil: 8 Weeks Azomite
ASV2165	0.002933333	1	0.99978742	0.609406577	0.999999929	Bacteria	Bacteroidota	Bacteroidia	Cytophagales	Cytophagaceae	Cytophaga	Above prediction	Soil: 8 Weeks Azomite
ASV3195	0.002933333	1	0.99978742	0.609406577	0.999999929	Bacteria	Proteobacteria	Alphaproteobacteria	Acetobacterales	Acetobacteraceae	Rhodovastum	Above prediction	Soil: 8 Weeks Azomite
ASV1174	0.003045833	1	0.999852642	0.609486068	0.999999966	Bacteria	Bacteroidota	Bacteroidia	Flavobacteriales	Crocinitomicaceae	Fluviicola	Above prediction	Soil: 8 Weeks Azomite
ASV4356	0.003208333	1	0.999913529	0.609560287	0.999999988	Bacteria	Bacteroidota	Bacteroidia	Chitinophagales	Chitinophagaceae	Flavitalea	Above prediction	Soil: 8 Weeks Azomite
ASV102	0.00335	1	0.999945858	0.6095997	0.999999995	Bacteria	Acidobacteriota	Acidobacteriae	Solibacterales	Solibacteraceae	Candidatus_Solibacter	Above prediction	Soil: 8 Weeks Azomite
ASV377	0.003420833	1	0.999957209	0.609613538	0.999999997	Bacteria	Actinobacteriota	Actinobacteria	Streptomycetales	Streptomycetaceae	Streptomyces	Above prediction	Soil: 8 Weeks Azomite
ASV5814	0.0036	1	0.999976481	0.609637035	0.999999999	Bacteria	Proteobacteria	Gammaproteobacteria	Xanthomonadales	Rhodanobacteraceae	Dyella	Above prediction	Soil: 8 Weeks Azomite
ASV2713	0.003683333	1	0.999982224	0.609644038	1	Bacteria	Proteobacteria	Gammaproteobacteria	Burkholderiales	Oxalobacteraceae	Massilia	Above prediction	Soil: 8 Weeks Azomite
ASV6084	0.003891667	1	0.999991211	0.609654996	1	Bacteria	Proteobacteria	Alphaproteobacteria	Acetobacterales	Acetobacteraceae	Roseomonas	Above prediction	Soil: 8 Weeks Azomite
ASV3624	0.003904167	1	0.999991576	0.609655441	1	Bacteria	Verrucomicrobiota	Verrucomicrobiae	Chthoniobacterales	Chthoniobacteraceae	Chthoniobacter	Above prediction	Soil: 8 Weeks Azomite
ASV771	0.004083333	1	0.999995427	0.609660136	1	Bacteria	Proteobacteria	Alphaproteobacteria	Rhizobiales	Xanthobacteraceae	Bradyrhizobium	Above prediction	Soil: 8 Weeks Azomite
ASV1694	0.004295833	1	0.999997796	0.609663025	1	Bacteria	Verrucomicrobiota	Verrucomicrobiae	Verrucomicrobiales	Verrucomicrobiaceae	Prosthecobacter	Above prediction	Soil: 8 Weeks Azomite
ASV1784	0.004325	1	0.999998007	0.609663282	1	Bacteria	Proteobacteria	Alphaproteobacteria	Sphingomonadales	Sphingomonadaceae	Porphyrobacter	Above prediction	Soil: 8 Weeks Azomite
ASV1223	0.0046625	1	0.999999383	0.60966496	1	Bacteria	Proteobacteria	Alphaproteobacteria	Caulobacterales	Hyphomonadaceae	SWB02	Above prediction	Soil: 8 Weeks Azomite
ASV3914	0.004666667	1	0.999999392	0.609664971	1	Bacteria	Fibrobacterota	Fibrobacteria	Fibrobacterales	Fibrobacteraceae	possible_genus_04	Above prediction	Soil: 8 Weeks Azomite
ASV2924	0.004895833	1	0.999999728	0.60966538	1	Bacteria	Proteobacteria	Alphaproteobacteria	Caulobacterales	Hyphomonadaceae	Hirschia	Above prediction	Soil: 8 Weeks Azomite
ASV1612	0.005225	1	0.999999915	0.609665609	1	Bacteria	Bacteroidota	Bacteroidia	Chitinophagales	Chitinophagaceae	Terrimonas	Above prediction	Soil: 8 Weeks Azomite
ASV34	0.006329167	1	0.999999998	0.60966571	1	Bacteria	Proteobacteria	Gammaproteobacteria	Pseudomonadales	Pseudomonadaceae	Pseudomonas	Above prediction	Soil: 8 Weeks Azomite
ASV904	0.006475	1	0.999999999	0.609665711	1	Bacteria	Proteobacteria	Gammaproteobacteria	Xanthomonadales	Xanthomonadaceae	Luteimonas	Above prediction	Soil: 8 Weeks Azomite
ASV1142	0.0072875	1	1	0.609665712	1	Bacteria	Myxococcota	Polyangia	Haliangiales	Haliangiaceae	Haliangium	Above prediction	Soil: 8 Weeks Azomite
ASV323	0.007325	1	1	0.609665712	1	Bacteria	Proteobacteria	Gammaproteobacteria	Burkholderiales	Nitrosomonadaceae	IS-44	Above prediction	Soil: 8 Weeks Azomite
ASV1071	0.00765	1	1	0.609665712	1	Bacteria	Proteobacteria	Alphaproteobacteria	Sphingomonadales	Sphingomonadaceae	Sphingomonas	Above prediction	Soil: 8 Weeks Azomite
ASV6423	0.007745833	1	1	0.609665712	1	Bacteria	Proteobacteria	Gammaproteobacteria	Burkholderiales	Comamonadaceae	Hydrogenophaga	Above prediction	Soil: 8 Weeks Azomite
ASV3074	0.007870833	1	1	0.609665712	1	Bacteria	Proteobacteria	Alphaproteobacteria	Reyranellales	Reyranellaceae	Reyranella	Above prediction	Soil: 8 Weeks Azomite
ASV814	0.008079167	1	1	0.609665712	1	Bacteria	Proteobacteria	Gammaproteobacteria	Burkholderiales	Comamonadaceae	Ramlibacter	Above prediction	Soil: 8 Weeks Azomite
ASV23941	0.008204167	1	1	0.609665712	1	Bacteria	Bdellovibrionota	Bdellovibrionia	Bdellovibrionales	Bdellovibrionaceae	Bdellovibrio	Above prediction	Soil: 8 Weeks Azomite
ASV762	0.00865	1	1	0.609665712	1	Bacteria	Verrucomicrobiota	Verrucomicrobiae	Opitutales	Opitutaceae	Lacunisphaera	Above prediction	Soil: 8 Weeks Azomite
ASV1086	0.009758333	1	1	0.609665712	1	Bacteria	Proteobacteria	Gammaproteobacteria	Burkholderiales	Methylophilaceae	Methylophilus	Above prediction	Soil: 8 Weeks Azomite
ASV1375	0.010029167	1	1	0.609665712	1	Bacteria	Proteobacteria	Gammaproteobacteria	Burkholderiales	Comamonadaceae	Methylibium	Above prediction	Soil: 8 Weeks Azomite
ASV2964	0.010145833	1	1	0.609665712	1	Bacteria	Proteobacteria	Alphaproteobacteria	Sphingomonadales	Sphingomonadaceae	Sphingopyxis	Above prediction	Soil: 8 Weeks Azomite
ASV872	0.010225	1	1	0.609665712	1	Bacteria	Proteobacteria	Alphaproteobacteria	Sphingomonadales	Sphingomonadaceae	Sphingobium	Above prediction	Soil: 8 Weeks Azomite
ASV3303	0.010416667	1	1	0.609665712	1	Bacteria	Proteobacteria	Alphaproteobacteria	Caulobacterales	Caulobacteraceae	Phenylobacterium	Above prediction	Soil: 8 Weeks Azomite
ASV10185	2.08333E-05	0.5	0.094295585	0.01096588	0.494345978	Bacteria	Verrucomicrobiota	Verrucomicrobiae	Chthoniobacterales	Terrimicrobiaceae	Terrimicrobium	Above prediction	Soil: 18 Weeks Control
ASV2377	4.16667E-05	0.666666667	0.181493538	0.034815627	0.576819436	Bacteria	Bdellovibrionota	Oligoflexia	Silvanigrellales	Silvanigrellaceae	Silvanigrella	Above prediction	Soil: 18 Weeks Control
ASV1964	5.41667E-05	0.666666667	0.230503955	0.052324939	0.619070064	Bacteria	Proteobacteria	Alphaproteobacteria	Rhizobiales	Beijerinckiaceae	Methylobacterium-Methylorubrum	Above prediction	Soil: 18 Weeks Control
ASV6884	0.000104167	0.833333333	0.403150906	0.132164141	0.749744715	Bacteria	Bacteroidota	Bacteroidia	Flavobacteriales	Cryomorphaceae	NS10_marine_group	Above prediction	Soil: 18 Weeks Control
ASV8264	0.000108333	1	0.415939922	0.139070926	0.75843198	Bacteria	Proteobacteria	Alphaproteobacteria	Azospirillales	Azospirillaceae	Azospirillum	Above prediction	Soil: 18 Weeks Control
ASV2814	0.000133333	0.833333333	0.487884741	0.180285962	0.804941522	Bacteria	Patescibacteria	Saccharimonadia	Saccharimonadales	Saccharimonadaceae	TM7a	Above prediction	Soil: 18 Weeks Control
ASV4211	0.000133333	0.166666667	0.487884741	0.180285962	0.804941522	Bacteria	Proteobacteria	Alphaproteobacteria	Rhizobiales	Beijerinckiaceae	Bosea	Below prediction	Soil: 18 Weeks Control
ASV551	0.000133333	0.166666667	0.487884741	0.180285962	0.804941522	Bacteria	Bacteroidota	Bacteroidia	Sphingobacteriales	Sphingobacteriaceae	Nubsella	Below prediction	Soil: 18 Weeks Control
ASV30532	0.0001375	0.833333333	0.499104447	0.187070624	0.8118374	Bacteria	Bacteroidota	Bacteroidia	Chitinophagales	Chitinophagaceae	Segetibacter	Above prediction	Soil: 18 Weeks Control
ASV7321	0.000141667	0.833333333	0.510111631	0.193819969	0.818509461	Bacteria	Verrucomicrobiota	Verrucomicrobiae	Chthoniobacterales	Chthoniobacteraceae	Candidatus_Udaeobacter	Above prediction	Soil: 18 Weeks Control
ASV4126	0.000166667	0.166666667	0.571855628	0.23339712	0.854218705	Bacteria	Myxococcota	Polyangia	Nannocystales	Nannocystaceae	Nannocystis	Below prediction	Soil: 18 Weeks Control
ASV4521	0.000179167	0.166666667	0.600094936	0.252480585	0.869568316	Bacteria	Patescibacteria	Saccharimonadia	Saccharimonadales	S32	TM7	Below prediction	Soil: 18 Weeks Control
ASV3863	0.0002375	1	0.711260234	0.333903891	0.923692351	Bacteria	Myxococcota	Myxococcia	Myxococcales	Vulgatibacteraceae	Vulgatibacter	Above prediction	Soil: 18 Weeks Control
ASV7413	0.000258333	0.333333333	0.743674644	0.35967715	0.937443001	Bacteria	Bacteroidota	Bacteroidia	Cytophagales	Microscillaceae	Chryseolinea	Below prediction	Soil: 18 Weeks Control
ASV3153	0.000345833	0.333333333	0.846786378	0.448812457	0.974035071	Bacteria	Myxococcota	Polyangia	Polyangiales	Polyangiaceae	Minicystis	Below prediction	Soil: 18 Weeks Control
ASV533	0.000345833	0.166666667	0.846786378	0.448812457	0.974035071	Bacteria	Proteobacteria	Gammaproteobacteria	Burkholderiales	Comamonadaceae	Rubrivivax	Below prediction	Soil: 18 Weeks Control
ASV3095	0.000370833	1	0.868266469	0.468962069	0.980076809	Bacteria	Actinobacteriota	Thermoleophilia	Gaiellales	Gaiellaceae	Gaiella	Above prediction	Soil: 18 Weeks Control
ASV5394	0.000379167	1	0.874782017	0.475198531	0.98178496	Bacteria	Proteobacteria	Gammaproteobacteria	Xanthomonadales	Xanthomonadaceae	Thermomonas	Above prediction	Soil: 18 Weeks Control
ASV11352	0.000395833	1	0.886924362	0.486983971	0.984805062	Bacteria	Proteobacteria	Alphaproteobacteria	Ferrovibrionales	Ferrovibrionales_fa	Taonella	Above prediction	Soil: 18 Weeks Control
ASV1521	0.000404167	0.333333333	0.892575637	0.492544146	0.986135664	Bacteria	Actinobacteriota	Actinobacteria	Micromonosporales	Micromonosporaceae	Actinoplanes	Below prediction	Soil: 18 Weeks Control
ASV36652	0.000441667	1	0.914893636	0.514997682	0.990895166	Bacteria	Gemmatimonadota	Gemmatimonadetes	Gemmatimonadales	Gemmatimonadaceae	Roseisolibacter	Above prediction	Soil: 18 Weeks Control
ASV17543	0.000445833	1	0.917085404	0.517247529	0.991317811	Bacteria	Proteobacteria	Alphaproteobacteria	Rhizobiales	Labraceae	Labrys	Above prediction	Soil: 18 Weeks Control
ASV8404	0.000475	1	0.931006658	0.531737465	0.993802497	Bacteria	Proteobacteria	Alphaproteobacteria	Rhizobiales	Rhizobiales_Incertae_Sedis	Nordella	Above prediction	Soil: 18 Weeks Control
ASV24374	0.000495833	1	0.939569055	0.540829184	0.995151178	Bacteria	Bdellovibrionota	Bdellovibrionia	Bdellovibrionales	Bdellovibrionaceae	OM27_clade	Above prediction	Soil: 18 Weeks Control
ASV7193	0.000504167	1	0.942704661	0.544194578	0.995609127	Bacteria	Planctomycetota	Phycisphaerae	Phycisphaerales	Phycisphaeraceae	SM1A02	Above prediction	Soil: 18 Weeks Control
ASV17131	0.000525	1	0.949884448	0.551975957	0.996582288	Bacteria	Proteobacteria	Alphaproteobacteria	Caulobacterales	Caulobacteraceae	Brevundimonas	Above prediction	Soil: 18 Weeks Control
ASV7363	0.000525	1	0.949884448	0.551975957	0.996582288	Bacteria	Firmicutes	Bacilli	Bacillales	Bacillaceae	Pseudogracilibacillus	Above prediction	Soil: 18 Weeks Control
ASV923	0.00055	0.333333333	0.957376539	0.56021211	0.997481477	Bacteria	Bacteroidota	Bacteroidia	Chitinophagales	Saprospiraceae	Haliscomenobacter	Below prediction	Soil: 18 Weeks Control
ASV23913	0.0005625	1	0.960711301	0.563917803	0.997841964	Bacteria	Myxococcota	Polyangia	Polyangiales	Sandaracinaceae	Sandaracinus	Above prediction	Soil: 18 Weeks Control
ASV12314	0.000566667	1	0.961766681	0.565095815	0.99795081	Bacteria	Actinobacteriota	Actinobacteria	Corynebacteriales	Mycobacteriaceae	Mycobacterium	Above prediction	Soil: 18 Weeks Control
ASV11432	0.000579167	0.333333333	0.964773446	0.56846601	0.998246858	Bacteria	Proteobacteria	Gammaproteobacteria	Burkholderiales	Comamonadaceae	Azohydromonas	Below prediction	Soil: 18 Weeks Control
ASV12085	0.000579167	1	0.964773446	0.56846601	0.998246858	Bacteria	Actinobacteriota	Actinobacteria	Frankiales	Geodermatophilaceae	Blastococcus	Above prediction	Soil: 18 Weeks Control
ASV6053	0.0006125	1	0.971729822	0.576345098	0.998849897	Bacteria	Proteobacteria	Gammaproteobacteria	Gammaproteobacteria_Incertae_Sedis	Unknown_Family	Candidatus_Ovatusbacter	Above prediction	Soil: 18 Weeks Control
ASV1374	0.000616667	0.333333333	0.972500982	0.577225775	0.99890952	Bacteria	Proteobacteria	Gammaproteobacteria	Burkholderiales	Comamonadaceae	Methylibium	Below prediction	Soil: 18 Weeks Control
ASV21504	0.000625	1	0.973983466	0.578922942	0.999019993	Bacteria	Myxococcota	Myxococcia	Myxococcales	Anaeromyxobacteraceae	Anaeromyxobacter	Above prediction	Soil: 18 Weeks Control
ASV3185	0.000666667	1	0.980319941	0.586239882	0.999429316	Bacteria	Actinobacteriota	Actinobacteria	Micrococcales	Microbacteriaceae	Parafrigoribacterium	Above prediction	Soil: 18 Weeks Control
ASV21012	0.000679167	1	0.981912519	0.588095307	0.999515771	Bacteria	Verrucomicrobiota	Verrucomicrobiae	Verrucomicrobiales	Verrucomicrobiaceae	Roseimicrobium	Above prediction	Soil: 18 Weeks Control
ASV26154	0.000679167	0.5	0.981912519	0.588095307	0.999515771	Bacteria	Proteobacteria	Gammaproteobacteria	Burkholderiales	Comamonadaceae	Curvibacter	Below prediction	Soil: 18 Weeks Control
ASV376	0.000704167	1	0.984734818	0.59140009	0.999652306	Bacteria	Actinobacteriota	Actinobacteria	Streptomycetales	Streptomycetaceae	Streptomyces	Above prediction	Soil: 18 Weeks Control
ASV4961	0.0007125	1	0.985577768	0.592391341	0.99968889	Bacteria	Proteobacteria	Gammaproteobacteria	Burkholderiales	Oxalobacteraceae	Herminiimonas	Above prediction	Soil: 18 Weeks Control
ASV9583	0.0007125	1	0.985577768	0.592391341	0.99968889	Bacteria	Bacteroidota	Bacteroidia	Cytophagales	Cytophagaceae	Sporocytophaga	Above prediction	Soil: 18 Weeks Control
ASV1735	0.000720833	1	0.986375884	0.593331671	0.999721729	Bacteria	Acidobacteriota	Blastocatellia	Blastocatellales	Blastocatellaceae	Stenotrophobacter	Above prediction	Soil: 18 Weeks Control
ASV10815	0.000729167	1	0.987131441	0.594223482	0.999751192	Bacteria	Bdellovibrionota	Bdellovibrionia	Bacteriovoracales	Bacteriovoracaceae	Peredibacter	Above prediction	Soil: 18 Weeks Control
ASV3832	0.000733333	1	0.98749394	0.594651916	0.999764764	Bacteria	Firmicutes	Bacilli	Paenibacillales	Paenibacillaceae	Paenibacillus	Above prediction	Soil: 18 Weeks Control
ASV231	0.000741667	1	0.988189682	0.595475239	0.999789782	Bacteria	Proteobacteria	Gammaproteobacteria	Burkholderiales	Methylophilaceae	Methylotenera	Above prediction	Soil: 18 Weeks Control
ASV13872	0.000745833	1	0.988523429	0.595870668	0.999801301	Bacteria	Sumerlaeota	Sumerlaeia	Sumerlaeales	Sumerlaeaceae	Sumerlaea	Above prediction	Soil: 18 Weeks Control
ASV3744	0.000745833	0.5	0.988523429	0.595870668	0.999801301	Bacteria	Proteobacteria	Gammaproteobacteria	Burkholderiales	Oxalobacteraceae	Undibacterium	Below prediction	Soil: 18 Weeks Control
ASV1693	0.000766667	1	0.990060438	0.597695809	0.999850283	Bacteria	Verrucomicrobiota	Verrucomicrobiae	Verrucomicrobiales	Verrucomicrobiaceae	Prosthecobacter	Above prediction	Soil: 18 Weeks Control
ASV9405	0.0007875	1	0.991398039	0.599289649	0.999887421	Bacteria	Proteobacteria	Gammaproteobacteria	Burkholderiales	Oxalobacteraceae	Noviherbaspirillum	Above prediction	Soil: 18 Weeks Control
ASV1824	0.0008125	1	0.992774741	0.600935482	0.999920245	Bacteria	Proteobacteria	Gammaproteobacteria	Burkholderiales	Comamonadaceae	Acidovorax	Above prediction	Soil: 18 Weeks Control
ASV693	0.000841667	1	0.994112671	0.602540273	0.999946834	Bacteria	Proteobacteria	Alphaproteobacteria	Rhodobacterales	Rhodobacteraceae	Rhodobacter	Above prediction	Soil: 18 Weeks Control
ASV9271	0.000929167	1	0.996840683	0.605828896	0.999984562	Bacteria	Verrucomicrobiota	Verrucomicrobiae	Pedosphaerales	Pedosphaeraceae	ADurb.Bin063-1	Above prediction	Soil: 18 Weeks Control
ASV10612	0.000945833	1	0.997197629	0.606260853	0.99998784	Bacteria	Proteobacteria	Alphaproteobacteria	Sphingomonadales	Sphingomonadaceae	Plot4-2H12	Above prediction	Soil: 18 Weeks Control
ASV4723	0.001025	1	0.998423108	0.607746823	0.999996135	Bacteria	Proteobacteria	Alphaproteobacteria	Sphingomonadales	Sphingomonadaceae	Altererythrobacter	Above prediction	Soil: 18 Weeks Control
ASV24822	0.001083333	1	0.998973518	0.60841573	0.99999836	Bacteria	Myxococcota	Polyangia	Polyangiales	Polyangiaceae	Pajaroellobacter	Above prediction	Soil: 18 Weeks Control
ASV17282	0.001095833	1	0.999064297	0.608526144	0.999998636	Bacteria	Proteobacteria	Gammaproteobacteria	Cellvibrionales	Spongiibacteraceae	BD1-7_clade	Above prediction	Soil: 18 Weeks Control
ASV7353	0.001166667	1	0.999448451	0.608993666	0.999999526	Bacteria	Proteobacteria	Gammaproteobacteria	Salinisphaerales	Solimonadaceae	Panacagrimonas	Above prediction	Soil: 18 Weeks Control
ASV3523	0.001370833	1	0.999883866	0.609524128	0.999999979	Bacteria	Proteobacteria	Alphaproteobacteria	Rhizobiales	Xanthobacteraceae	Rhodopseudomonas	Above prediction	Soil: 18 Weeks Control
ASV587	0.001404167	1	0.999910358	0.609556421	0.999999987	Bacteria	Proteobacteria	Gammaproteobacteria	Burkholderiales	Comamonadaceae	Xylophilus	Above prediction	Soil: 18 Weeks Control
ASV104	0.001416667	1	0.999918678	0.609566564	0.99999999	Bacteria	Proteobacteria	Gammaproteobacteria	Cellvibrionales	Cellvibrionaceae	Cellvibrio	Above prediction	Soil: 18 Weeks Control
ASV1185	0.001420833	1	0.999921279	0.609569735	0.99999999	Bacteria	Proteobacteria	Alphaproteobacteria	Rhizobiales	Rhizobiaceae	Shinella	Above prediction	Soil: 18 Weeks Control
ASV21192	0.001429167	1	0.999926238	0.609575781	0.999999992	Bacteria	Proteobacteria	Alphaproteobacteria	Azospirillales	Inquilinaceae	Inquilinus	Above prediction	Soil: 18 Weeks Control
ASV3913	0.001525	1	0.999965282	0.609623381	0.999999998	Bacteria	Fibrobacterota	Fibrobacteria	Fibrobacterales	Fibrobacteraceae	possible_genus_04	Above prediction	Soil: 18 Weeks Control
ASV6904	0.001570833	1	0.999975868	0.609636288	0.999999999	Bacteria	Proteobacteria	Alphaproteobacteria	Caulobacterales	Caulobacteraceae	PMMR1	Above prediction	Soil: 18 Weeks Control
ASV4594	0.001633333	1	0.999985354	0.609647854	1	Bacteria	Proteobacteria	Alphaproteobacteria	Rhizobiales	Xanthobacteraceae	Afipia	Above prediction	Soil: 18 Weeks Control
ASV4614	0.001675	1	0.999989523	0.609652938	1	Bacteria	Actinobacteriota	Acidimicrobiia	Microtrichales	Ilumatobacteraceae	CL500-29_marine_group	Above prediction	Soil: 18 Weeks Control
ASV16713	0.0017	1	0.999991438	0.609655272	1	Bacteria	Actinobacteriota	Thermoleophilia	Solirubrobacterales	Solirubrobacteraceae	Conexibacter	Above prediction	Soil: 18 Weeks Control
ASV4864	0.0017	1	0.999991438	0.609655272	1	Bacteria	Myxococcota	Myxococcia	Myxococcales	Myxococcaceae	P3OB-42	Above prediction	Soil: 18 Weeks Control
ASV9483	0.001758333	1	0.999994665	0.609659207	1	Bacteria	Proteobacteria	Gammaproteobacteria	Burkholderiales	Comamonadaceae	Caenimonas	Above prediction	Soil: 18 Weeks Control
ASV2503	0.00195	1	0.999998896	0.609664366	1	Bacteria	Myxococcota	Polyangia	Polyangiales	Polyangiaceae	Aetherobacter	Above prediction	Soil: 18 Weeks Control
ASV13532	0.001966667	1	0.999999039	0.60966454	1	Bacteria	Proteobacteria	Gammaproteobacteria	Salinisphaerales	Solimonadaceae	Alkanibacter	Above prediction	Soil: 18 Weeks Control
ASV6794	0.001979167	1	0.999999134	0.609664656	1	Bacteria	Actinobacteriota	Acidimicrobiia	Microtrichales	Iamiaceae	Iamia	Above prediction	Soil: 18 Weeks Control
ASV714	0.002041667	1	0.999999486	0.609665085	1	Bacteria	Proteobacteria	Gammaproteobacteria	Burkholderiales	Chitinimonadaceae	Chitinimonas	Above prediction	Soil: 18 Weeks Control
ASV558	0.00205	1	0.999999521	0.609665128	1	Bacteria	Proteobacteria	Gammaproteobacteria	Burkholderiales	Comamonadaceae	Variovorax	Above prediction	Soil: 18 Weeks Control
ASV1312	0.002158333	1	0.999999808	0.609665478	1	Bacteria	Proteobacteria	Alphaproteobacteria	Rhizobiales	Rhizobiaceae	Allorhizobium-Neorhizobium-Pararhizobium-Rhizobium	Above prediction	Soil: 18 Weeks Control
ASV7082	0.0023125	1	0.999999948	0.609665649	1	Bacteria	Verrucomicrobiota	Verrucomicrobiae	Opitutales	Opitutaceae	Cephaloticoccus	Above prediction	Soil: 18 Weeks Control
ASV8582	0.002316667	1	0.99999995	0.609665651	1	Bacteria	Bacteroidota	Bacteroidia	Chitinophagales	Chitinophagaceae	Dinghuibacter	Above prediction	Soil: 18 Weeks Control
ASV12595	0.002416667	1	0.999999979	0.609665686	1	Bacteria	Myxococcota	Polyangia	Polyangiales	Phaselicystidaceae	Phaselicystis	Above prediction	Soil: 18 Weeks Control
ASV1456	0.002470833	1	0.999999987	0.609665696	1	Bacteria	Planctomycetota	Phycisphaerae	Phycisphaerales	Phycisphaeraceae	CL500-3	Above prediction	Soil: 18 Weeks Control
ASV1173	0.002520833	1	0.999999991	0.609665702	1	Bacteria	Bacteroidota	Bacteroidia	Flavobacteriales	Crocinitomicaceae	Fluviicola	Above prediction	Soil: 18 Weeks Control
ASV2164	0.002575	1	0.999999995	0.609665706	1	Bacteria	Bacteroidota	Bacteroidia	Cytophagales	Cytophagaceae	Cytophaga	Above prediction	Soil: 18 Weeks Control
ASV3715	0.0027	1	0.999999998	0.60966571	1	Bacteria	Proteobacteria	Alphaproteobacteria	Rhizobiales	Rhizobiaceae	Mesorhizobium	Above prediction	Soil: 18 Weeks Control
ASV4453	0.002895833	1	1	0.609665712	1	Bacteria	Verrucomicrobiota	Verrucomicrobiae	Verrucomicrobiales	Rubritaleaceae	Luteolibacter	Above prediction	Soil: 18 Weeks Control
ASV9313	0.002904167	1	1	0.609665712	1	Bacteria	Verrucomicrobiota	Verrucomicrobiae	Pedosphaerales	Pedosphaeraceae	Ellin516	Above prediction	Soil: 18 Weeks Control
ASV6853	0.002941667	1	1	0.609665712	1	Bacteria	Actinobacteriota	Actinobacteria	Propionibacteriales	Nocardioidaceae	Nocardioides	Above prediction	Soil: 18 Weeks Control
ASV2712	0.003029167	1	1	0.609665712	1	Bacteria	Proteobacteria	Gammaproteobacteria	Burkholderiales	Oxalobacteraceae	Massilia	Above prediction	Soil: 18 Weeks Control
ASV1914	0.003104167	1	1	0.609665712	1	Bacteria	Proteobacteria	Gammaproteobacteria	Burkholderiales	Nitrosomonadaceae	Nitrosospira	Above prediction	Soil: 18 Weeks Control
ASV5732	0.003879167	1	1	0.609665712	1	Bacteria	Verrucomicrobiota	Verrucomicrobiae	Pedosphaerales	Pedosphaeraceae	Pedosphaera	Above prediction	Soil: 18 Weeks Control
ASV1412	0.003883333	1	1	0.609665712	1	Bacteria	Actinobacteriota	Actinobacteria	Micrococcales	Microbacteriaceae	Galbitalea	Above prediction	Soil: 18 Weeks Control
ASV2042	0.004045833	1	1	0.609665712	1	Bacteria	Proteobacteria	Alphaproteobacteria	Sphingomonadales	Sphingomonadaceae	Novosphingobium	Above prediction	Soil: 18 Weeks Control
ASV2252	0.004058333	1	1	0.609665712	1	Bacteria	Proteobacteria	Alphaproteobacteria	Rhizobiales	Hyphomicrobiaceae	Hyphomicrobium	Above prediction	Soil: 18 Weeks Control
ASV3194	0.0044875	1	1	0.609665712	1	Bacteria	Proteobacteria	Alphaproteobacteria	Acetobacterales	Acetobacteraceae	Rhodovastum	Above prediction	Soil: 18 Weeks Control
ASV54912	4.16667E-05	0.666666667	0.21151568	0.045232743	0.60300926	Bacteria	Proteobacteria	Alphaproteobacteria	Paracaedibacterales	Paracaedibacteraceae	Candidatus_Finniella	Above prediction	Soil: 8 Weeks Control
ASV43801	6.66667E-05	0.833333333	0.320819752	0.090854459	0.690665434	Bacteria	Proteobacteria	Gammaproteobacteria	Salinisphaerales	Solimonadaceae	Nevskia	Above prediction	Soil: 8 Weeks Control
ASV37651	8.33333E-05	0.833333333	0.386702938	0.123471155	0.738382178	Bacteria	Proteobacteria	Alphaproteobacteria	Acetobacterales	Acetobacteraceae	Rhodovarius	Above prediction	Soil: 8 Weeks Control
ASV13983	0.0001	0.833333333	0.447267313	0.156527977	0.7791734	Bacteria	Proteobacteria	Gammaproteobacteria	Burkholderiales	Alcaligenaceae	Achromobacter	Above prediction	Soil: 8 Weeks Control
ASV29432	0.0001	0.833333333	0.447267313	0.156527977	0.7791734	Bacteria	Actinobacteriota	Actinobacteria	Frankiales	Frankiaceae	Jatrophihabitans	Above prediction	Soil: 8 Weeks Control
ASV21921	0.0001125	0.166666667	0.489356837	0.181170685	0.805851772	Bacteria	Proteobacteria	Gammaproteobacteria	Xanthomonadales	Rhodanobacteraceae	Tahibacter	Below prediction	Soil: 8 Weeks Control
ASV22921	0.0001125	0.833333333	0.489356837	0.181170685	0.805851772	Bacteria	Actinobacteriota	Actinobacteria	Frankiales	Sporichthyaceae	Sporichthya	Above prediction	Soil: 8 Weeks Control
ASV12492	0.000116667	0.833333333	0.502774568	0.189310798	0.81407232	Bacteria	Proteobacteria	Alphaproteobacteria	Rhizobiales	Rhizobiaceae	Pseudaminobacter	Above prediction	Soil: 8 Weeks Control
ASV20152	0.000116667	0.166666667	0.502774568	0.189310798	0.81407232	Bacteria	Firmicutes	Clostridia	Clostridiales	Clostridiaceae	Clostridium_sensu_stricto_13	Below prediction	Soil: 8 Weeks Control
ASV94001	0.000120833	0.833333333	0.515893598	0.197402321	0.821977243	Bacteria	Planctomycetota	Planctomycetes	Gemmatales	Gemmataceae	Fimbriiglobus	Above prediction	Soil: 8 Weeks Control
ASV23912	0.000133333	1	0.553503347	0.221327737	0.843910575	Bacteria	Myxococcota	Polyangia	Polyangiales	Sandaracinaceae	Sandaracinus	Above prediction	Soil: 8 Weeks Control
ASV25031	0.000141667	0.166666667	0.57716569	0.236937957	0.857152594	Bacteria	Myxococcota	Polyangia	Polyangiales	Polyangiaceae	Aetherobacter	Below prediction	Soil: 8 Weeks Control
ASV520	0.000141667	0.166666667	0.57716569	0.236937957	0.857152594	Bacteria	Proteobacteria	Gammaproteobacteria	Enterobacterales	Yersiniaceae	Serratia	Below prediction	Soil: 8 Weeks Control
ASV1471	0.000145833	0.166666667	0.588587287	0.244628564	0.863388699	Bacteria	Firmicutes	Clostridia	Clostridiales	Clostridiaceae	Clostridium_sensu_stricto_1	Below prediction	Soil: 8 Weeks Control
ASV21011	0.000145833	1	0.588587287	0.244628564	0.863388699	Bacteria	Verrucomicrobiota	Verrucomicrobiae	Verrucomicrobiales	Verrucomicrobiaceae	Roseimicrobium	Above prediction	Soil: 8 Weeks Control
ASV22982	0.0001625	1	0.631649766	0.274551542	0.885973155	Bacteria	Bacteroidota	Bacteroidia	Cytophagales	Spirosomaceae	Larkinella	Above prediction	Soil: 8 Weeks Control
ASV1752	0.000175	0.166666667	0.661318957	0.296041858	0.900659415	Bacteria	Proteobacteria	Gammaproteobacteria	Salinisphaerales	Solimonadaceae	Polycyclovorans	Below prediction	Soil: 8 Weeks Control
ASV471	0.000191667	0.166666667	0.697605252	0.323334754	0.917611539	Bacteria	Proteobacteria	Gammaproteobacteria	Burkholderiales	Comamonadaceae	Roseateles	Below prediction	Soil: 8 Weeks Control
ASV4355	0.0002	0.333333333	0.714425271	0.336377633	0.925077838	Bacteria	Proteobacteria	Gammaproteobacteria	Burkholderiales	Gallionellaceae	Candidatus_Nitrotoga	Below prediction	Soil: 8 Weeks Control
ASV16232	0.0002125	1	0.738098313	0.355173022	0.935147733	Bacteria	Proteobacteria	Alphaproteobacteria	Caulobacterales	Hyphomonadaceae	UKL13-1	Above prediction	Soil: 8 Weeks Control
ASV19441	0.000216667	0.333333333	0.745590954	0.361231894	0.938224873	Bacteria	Verrucomicrobiota	Verrucomicrobiae	Verrucomicrobiales	Verrucomicrobiaceae	Brevifollis	Below prediction	Soil: 8 Weeks Control
ASV7192	0.000216667	0.333333333	0.745590954	0.361231894	0.938224873	Bacteria	Planctomycetota	Phycisphaerae	Phycisphaerales	Phycisphaeraceae	SM1A02	Below prediction	Soil: 8 Weeks Control
ASV3932	0.000220833	1	0.752891288	0.367187478	0.941170817	Bacteria	Proteobacteria	Alphaproteobacteria	Micropepsales	Micropepsaceae	Micropepsis	Above prediction	Soil: 8 Weeks Control
ASV11763	0.000225	0.166666667	0.760003374	0.373039836	0.943990448	Bacteria	Proteobacteria	Gammaproteobacteria	Burkholderiales	Comamonadaceae	Ideonella	Below prediction	Soil: 8 Weeks Control
ASV13341	0.00025	0.166666667	0.798943563	0.406001157	0.958510124	Bacteria	Proteobacteria	Gammaproteobacteria	Burkholderiales	Comamonadaceae	Polaromonas	Below prediction	Soil: 8 Weeks Control
ASV17281	0.00025	1	0.798943563	0.406001157	0.958510124	Bacteria	Proteobacteria	Gammaproteobacteria	Cellvibrionales	Spongiibacteraceae	BD1-7_clade	Above prediction	Soil: 8 Weeks Control
ASV18881	0.000266667	1	0.821626842	0.425961386	0.966208329	Bacteria	Proteobacteria	Alphaproteobacteria	Parvibaculales	Parvibaculaceae	Parvibaculum	Above prediction	Soil: 8 Weeks Control
ASV8403	0.000275	1	0.832072085	0.435354112	0.969551816	Bacteria	Proteobacteria	Alphaproteobacteria	Rhizobiales	Rhizobiales_Incertae_Sedis	Nordella	Above prediction	Soil: 8 Weeks Control
ASV30531	0.0002875	1	0.846695991	0.448728952	0.974008364	Bacteria	Bacteroidota	Bacteroidia	Chitinophagales	Chitinophagaceae	Segetibacter	Above prediction	Soil: 8 Weeks Control
ASV33981	0.000291667	0.166666667	0.851305279	0.45300071	0.975356856	Bacteria	Bacteroidota	Bacteroidia	Cytophagales	Hymenobacteraceae	Adhaeribacter	Below prediction	Soil: 8 Weeks Control
ASV12084	0.000295833	1	0.855787163	0.457180945	0.976641523	Bacteria	Actinobacteriota	Actinobacteria	Frankiales	Geodermatophilaceae	Blastococcus	Above prediction	Soil: 8 Weeks Control
ASV20722	0.000295833	1	0.855787163	0.457180945	0.976641523	Bacteria	Proteobacteria	Alphaproteobacteria	Rhizobiales	Xanthobacteraceae	Pseudorhodoplanes	Above prediction	Soil: 8 Weeks Control
ASV4443	0.000295833	1	0.855787163	0.457180945	0.976641523	Bacteria	Actinobacteriota	Actinobacteria	Micrococcales	Microbacteriaceae	Amnibacterium	Above prediction	Soil: 8 Weeks Control
ASV281	0.0003	0.333333333	0.860144719	0.461270744	0.977865029	Bacteria	Verrucomicrobiota	Verrucomicrobiae	Opitutales	Opitutaceae	Alterococcus	Below prediction	Soil: 8 Weeks Control
ASV4222	0.0003	0.166666667	0.860144719	0.461270744	0.977865029	Bacteria	Proteobacteria	Gammaproteobacteria	Alteromonadales	Alteromonadaceae	Rheinheimera	Below prediction	Soil: 8 Weeks Control
ASV18622	0.0003125	0.333333333	0.872501354	0.473008739	0.981193867	Bacteria	Proteobacteria	Alphaproteobacteria	Rhizobiales	Devosiaceae	Arsenicitalea	Below prediction	Soil: 8 Weeks Control
ASV7055	0.0003125	0.333333333	0.872501354	0.473008739	0.981193867	Bacteria	Actinobacteriota	Actinobacteria	Micrococcales	Microbacteriaceae	Leifsonia	Below prediction	Soil: 8 Weeks Control
ASV12824	0.000358333	1	0.90968745	0.509686561	0.98985822	Bacteria	Proteobacteria	Alphaproteobacteria	Rhizobiales	Beijerinckiaceae	alphaI_cluster	Above prediction	Soil: 8 Weeks Control
ASV12313	0.000370833	1	0.917915539	0.518101843	0.991475706	Bacteria	Actinobacteriota	Actinobacteria	Corynebacteriales	Mycobacteriaceae	Mycobacterium	Above prediction	Soil: 8 Weeks Control
ASV375	0.000370833	0.5	0.917915539	0.518101843	0.991475706	Bacteria	Actinobacteriota	Actinobacteria	Streptomycetales	Streptomycetaceae	Streptomyces	Below prediction	Soil: 8 Weeks Control
ASV242	0.0003875	1	0.927800857	0.528369383	0.993261645	Bacteria	Firmicutes	Bacilli	Bacillales	Bacillaceae	Bacillus	Above prediction	Soil: 8 Weeks Control
ASV26532	0.000391667	1	0.93009192	0.530774464	0.993650129	Bacteria	Planctomycetota	Planctomycetes	Pirellulales	Pirellulaceae	Pirellula	Above prediction	Soil: 8 Weeks Control
ASV18542	0.0004125	0.5	0.940560059	0.54189069	0.995298035	Bacteria	Myxococcota	Myxococcia	Myxococcales	Myxococcaceae	Archangium	Below prediction	Soil: 8 Weeks Control
ASV5513	0.000429167	1	0.947854268	0.549764834	0.996317948	Bacteria	Bacteroidota	Bacteroidia	Sphingobacteriales	Sphingobacteriaceae	Nubsella	Above prediction	Soil: 8 Weeks Control
ASV101841	0.0004375	1	0.951176845	0.553388072	0.996746033	Bacteria	Verrucomicrobiota	Verrucomicrobiae	Chthoniobacterales	Terrimicrobiaceae	Terrimicrobium	Above prediction	Soil: 8 Weeks Control
ASV7412	0.000441667	0.5	0.952762255	0.555125208	0.996942037	Bacteria	Bacteroidota	Bacteroidia	Cytophagales	Microscillaceae	Chryseolinea	Below prediction	Soil: 8 Weeks Control
ASV136	0.000445833	0.5	0.954298982	0.55681417	0.997126854	Bacteria	Firmicutes	Bacilli	Exiguobacterales	Exiguobacteraceae	Exiguobacterium	Below prediction	Soil: 8 Weeks Control
ASV21503	0.00045	1	0.955788408	0.55845605	0.997301079	Bacteria	Myxococcota	Myxococcia	Myxococcales	Anaeromyxobacteraceae	Anaeromyxobacter	Above prediction	Soil: 8 Weeks Control
ASV17542	0.000458333	1	0.95863072	0.561602865	0.997619983	Bacteria	Proteobacteria	Alphaproteobacteria	Rhizobiales	Labraceae	Labrys	Above prediction	Soil: 8 Weeks Control
ASV21231	0.000458333	1	0.95863072	0.561602865	0.997619983	Bacteria	Proteobacteria	Gammaproteobacteria	Burkholderiales	Alcaligenaceae	Pusillimonas	Above prediction	Soil: 8 Weeks Control
ASV6292	0.000483333	1	0.966155796	0.570022518	0.998375893	Bacteria	Acidobacteriota	Acidobacteriae	Acidobacteriales	Acidobacteriaceae_(Subgroup_1)	Granulicella	Above prediction	Soil: 8 Weeks Control
ASV953	0.0004875	0.5	0.967276235	0.57128743	0.998477168	Bacteria	Proteobacteria	Gammaproteobacteria	Burkholderiales	Comamonadaceae	Aquabacterium	Below prediction	Soil: 8 Weeks Control
ASV12281	0.000491667	1	0.968361402	0.572515373	0.998572403	Bacteria	Proteobacteria	Gammaproteobacteria	Xanthomonadales	Xanthomonadaceae	Lysobacter	Above prediction	Soil: 8 Weeks Control
ASV10913	0.0005375	0.5	0.978247955	0.583835911	0.99930685	Bacteria	Acidobacteriota	Thermoanaerobaculia	Thermoanaerobaculales	Thermoanaerobaculaceae	Subgroup_10	Below prediction	Soil: 8 Weeks Control
ASV24851	0.000575	1	0.98406871	0.590618166	0.999622023	Bacteria	Bacteroidota	Bacteroidia	Chitinophagales	Chitinophagaceae	Parasegetibacter	Above prediction	Soil: 8 Weeks Control
ASV29391	0.000575	1	0.98406871	0.590618166	0.999622023	Bacteria	Proteobacteria	Alphaproteobacteria	Rickettsiales	Rickettsiaceae	Candidatus_Megaira	Above prediction	Soil: 8 Weeks Control
ASV6062	0.000591667	1	0.986146697	0.593061465	0.999712479	Bacteria	Proteobacteria	Gammaproteobacteria	Burkholderiales	Nitrosomonadaceae	MND1	Above prediction	Soil: 8 Weeks Control
ASV9763	0.000604167	0.5	0.987531927	0.594696835	0.999766165	Bacteria	Actinobacteriota	Actinobacteria	Micrococcales	Demequinaceae	Lysinimicrobium	Below prediction	Soil: 8 Weeks Control
ASV36651	0.000616667	1	0.988783673	0.596179226	0.999810065	Bacteria	Gemmatimonadota	Gemmatimonadetes	Gemmatimonadales	Gemmatimonadaceae	Roseisolibacter	Above prediction	Soil: 8 Weeks Control
ASV11351	0.000629167	1	0.989914205	0.597521873	0.999845912	Bacteria	Proteobacteria	Alphaproteobacteria	Ferrovibrionales	Ferrovibrionales_fa	Taonella	Above prediction	Soil: 8 Weeks Control
ASV5332	0.000704167	0.333333333	0.994715748	0.603265367	0.99995709	Bacteria	Proteobacteria	Gammaproteobacteria	Burkholderiales	Comamonadaceae	Rubrivivax	Below prediction	Soil: 8 Weeks Control
ASV10611	0.0007125	1	0.995086457	0.603711617	0.999962858	Bacteria	Proteobacteria	Alphaproteobacteria	Sphingomonadales	Sphingomonadaceae	Plot4-2H12	Above prediction	Soil: 8 Weeks Control
ASV24821	0.000716667	1	0.995262257	0.603923384	0.999965449	Bacteria	Myxococcota	Polyangia	Polyangiales	Polyangiaceae	Pajaroellobacter	Above prediction	Soil: 8 Weeks Control
ASV11981	0.000733333	1	0.995906565	0.604700301	0.999974157	Bacteria	Bacteroidota	Bacteroidia	Chitinophagales	Chitinophagaceae	Parafilimonas	Above prediction	Soil: 8 Weeks Control
ASV6052	0.000733333	1	0.995906565	0.604700301	0.999974157	Bacteria	Proteobacteria	Gammaproteobacteria	Gammaproteobacteria_Incertae_Sedis	Unknown_Family	Candidatus_Ovatusbacter	Above prediction	Soil: 8 Weeks Control
ASV2143	0.000758333	1	0.996716783	0.605679048	0.999983334	Bacteria	Proteobacteria	Alphaproteobacteria	Sphingomonadales	Sphingomonadaceae	Qipengyuania	Above prediction	Soil: 8 Weeks Control
ASV15602	0.000775	0.5	0.997168133	0.606225144	0.999987584	Bacteria	Acidobacteriota	Blastocatellia	Blastocatellales	Blastocatellaceae	Blastocatella	Below prediction	Soil: 8 Weeks Control
ASV11431	0.0007875	0.166666667	0.997466546	0.606586539	0.999990054	Bacteria	Proteobacteria	Gammaproteobacteria	Burkholderiales	Comamonadaceae	Azohydromonas	Below prediction	Soil: 8 Weeks Control
ASV10981	0.0008125	1	0.997974587	0.60720243	0.999993633	Bacteria	Proteobacteria	Alphaproteobacteria	Rhodobacterales	Rhodobacteraceae	Gemmobacter	Above prediction	Soil: 8 Weeks Control
ASV11281	0.0008125	1	0.997974587	0.60720243	0.999993633	Bacteria	Proteobacteria	Alphaproteobacteria	Sphingomonadales	Sphingomonadaceae	Sphingoaurantiacus	Above prediction	Soil: 8 Weeks Control
ASV13871	0.0008125	1	0.997974587	0.60720243	0.999993633	Bacteria	Sumerlaeota	Sumerlaeia	Sumerlaeales	Sumerlaeaceae	Sumerlaea	Above prediction	Soil: 8 Weeks Control
ASV6422	0.000841667	1	0.998442878	0.607770833	0.999996231	Bacteria	Proteobacteria	Gammaproteobacteria	Burkholderiales	Comamonadaceae	Hydrogenophaga	Above prediction	Soil: 8 Weeks Control
ASV12594	0.000845833	1	0.998500518	0.607840842	0.999996504	Bacteria	Myxococcota	Polyangia	Polyangiales	Phaselicystidaceae	Phaselicystis	Above prediction	Soil: 8 Weeks Control
ASV524	0.000866667	1	0.998758969	0.60815488	0.999997604	Bacteria	Proteobacteria	Gammaproteobacteria	Xanthomonadales	Xanthomonadaceae	Arenimonas	Above prediction	Soil: 8 Weeks Control
ASV13333	0.000870833	1	0.998805184	0.608211057	0.999997779	Bacteria	Proteobacteria	Gammaproteobacteria	Legionellales	Legionellaceae	Legionella	Above prediction	Soil: 8 Weeks Control
ASV24373	0.000920833	1	0.999244474	0.608745365	0.999999111	Bacteria	Bdellovibrionota	Bdellovibrionia	Bdellovibrionales	Bdellovibrionaceae	OM27_clade	Above prediction	Soil: 8 Weeks Control
ASV9404	0.0009375	1	0.999352278	0.608876579	0.999999346	Bacteria	Proteobacteria	Gammaproteobacteria	Burkholderiales	Oxalobacteraceae	Noviherbaspirillum	Above prediction	Soil: 8 Weeks Control
ASV9582	0.000979167	1	0.999560305	0.60912988	0.999999698	Bacteria	Bacteroidota	Bacteroidia	Cytophagales	Cytophagaceae	Sporocytophaga	Above prediction	Soil: 8 Weeks Control
ASV2242	0.0010125	1	0.999678282	0.609273593	0.999999839	Bacteria	Bdellovibrionota	Oligoflexia	Oligoflexales	Oligoflexales_fa	Oligoflexus	Above prediction	Soil: 8 Weeks Control
ASV10571	0.001058333	1	0.999791362	0.609411381	0.999999932	Bacteria	Proteobacteria	Gammaproteobacteria	Burkholderiales	Nitrosomonadaceae	Nitrosomonas	Above prediction	Soil: 8 Weeks Control
ASV6852	0.0010625	1	0.999799456	0.609421246	0.999999937	Bacteria	Actinobacteriota	Actinobacteria	Propionibacteriales	Nocardioidaceae	Nocardioides	Above prediction	Soil: 8 Weeks Control
ASV5495	0.001104167	1	0.999865228	0.609501409	0.999999972	Bacteria	Proteobacteria	Alphaproteobacteria	Rhizobiales	Hyphomicrobiaceae	Pedomicrobium	Above prediction	Soil: 8 Weeks Control
ASV9122	0.001104167	1	0.999865228	0.609501409	0.999999972	Bacteria	Proteobacteria	Gammaproteobacteria	Burkholderiales	Comamonadaceae	Inhella	Above prediction	Soil: 8 Weeks Control
ASV2573	0.001108333	0.166666667	0.999870502	0.609507838	0.999999974	Bacteria	Verrucomicrobiota	Verrucomicrobiae	Opitutales	Puniceicoccaceae	Cerasicoccus	Below prediction	Soil: 8 Weeks Control
ASV662	0.0012125	1	0.999952738	0.609608087	0.999999997	Bacteria	Bacteroidota	Bacteroidia	Chitinophagales	Chitinophagaceae	Niastella	Above prediction	Soil: 8 Weeks Control
ASV7081	0.0012125	1	0.999952738	0.609608087	0.999999997	Bacteria	Verrucomicrobiota	Verrucomicrobiae	Opitutales	Opitutaceae	Cephaloticoccus	Above prediction	Soil: 8 Weeks Control
ASV10814	0.001245833	1	0.999965901	0.609624136	0.999999998	Bacteria	Bdellovibrionota	Bdellovibrionia	Bacteriovoracales	Bacteriovoracaceae	Peredibacter	Above prediction	Soil: 8 Weeks Control
ASV10361	0.001379167	1	0.999990924	0.609654646	1	Bacteria	Bacteroidota	Bacteroidia	Chitinophagales	Saprospiraceae	Phaeodactylibacter	Above prediction	Soil: 8 Weeks Control
ASV3184	0.001383333	1	0.999991296	0.609655099	1	Bacteria	Actinobacteriota	Actinobacteria	Micrococcales	Microbacteriaceae	Parafrigoribacterium	Above prediction	Soil: 8 Weeks Control
ASV28002	0.001404167	1	0.999992941	0.609657104	1	Bacteria	Proteobacteria	Alphaproteobacteria	Paracaedibacterales	Paracaedibacteraceae	Candidatus_Paracaedibacter	Above prediction	Soil: 8 Weeks Control
ASV4593	0.001595833	1	0.999999002	0.609664495	1	Bacteria	Proteobacteria	Alphaproteobacteria	Rhizobiales	Xanthobacteraceae	Afipia	Above prediction	Soil: 8 Weeks Control
ASV713	0.0016	1	0.999999044	0.609664546	1	Bacteria	Proteobacteria	Gammaproteobacteria	Burkholderiales	Chitinimonadaceae	Chitinimonas	Above prediction	Soil: 8 Weeks Control
ASV4434	0.0016125	1	0.99999916	0.609664688	1	Bacteria	Bacteroidota	Bacteroidia	Cytophagales	Spirosomaceae	Dyadobacter	Above prediction	Soil: 8 Weeks Control
ASV3522	0.001616667	1	0.999999195	0.609664731	1	Bacteria	Proteobacteria	Alphaproteobacteria	Rhizobiales	Xanthobacteraceae	Rhodopseudomonas	Above prediction	Soil: 8 Weeks Control
ASV2923	0.001625	1	0.999999262	0.609664812	1	Bacteria	Proteobacteria	Alphaproteobacteria	Caulobacterales	Hyphomonadaceae	Hirschia	Above prediction	Soil: 8 Weeks Control
ASV3714	0.001633333	1	0.999999323	0.609664887	1	Bacteria	Proteobacteria	Alphaproteobacteria	Rhizobiales	Rhizobiaceae	Mesorhizobium	Above prediction	Soil: 8 Weeks Control
ASV2665	0.001741667	1	0.999999782	0.609665446	1	Bacteria	Verrucomicrobiota	Verrucomicrobiae	Opitutales	Opitutaceae	IMCC26134	Above prediction	Soil: 8 Weeks Control
ASV4613	0.001758333	1	0.999999817	0.609665489	1	Bacteria	Actinobacteriota	Acidimicrobiia	Microtrichales	Ilumatobacteraceae	CL500-29_marine_group	Above prediction	Soil: 8 Weeks Control
ASV6903	0.001891667	1	0.999999956	0.609665658	1	Bacteria	Proteobacteria	Alphaproteobacteria	Caulobacterales	Caulobacteraceae	PMMR1	Above prediction	Soil: 8 Weeks Control
ASV12432	0.001966667	0.5	0.99999998	0.609665688	1	Bacteria	Verrucomicrobiota	Chlamydiae	Chlamydiales	Parachlamydiaceae	Neochlamydia	Below prediction	Soil: 8 Weeks Control
ASV2963	0.002075	1	0.999999994	0.609665705	1	Bacteria	Proteobacteria	Alphaproteobacteria	Sphingomonadales	Sphingomonadaceae	Sphingopyxis	Above prediction	Soil: 8 Weeks Control
ASV347	0.002158333	1	0.999999998	0.609665709	1	Bacteria	Proteobacteria	Gammaproteobacteria	Burkholderiales	Comamonadaceae	Rhizobacter	Above prediction	Soil: 8 Weeks Control
ASV1411	0.002170833	1	0.999999998	0.609665709	1	Bacteria	Actinobacteriota	Actinobacteria	Micrococcales	Microbacteriaceae	Galbitalea	Above prediction	Soil: 8 Weeks Control
ASV4603	0.002320833	1	1	0.609665712	1	Bacteria	Verrucomicrobiota	Verrucomicrobiae	Pedosphaerales	Pedosphaeraceae	SH3-11	Above prediction	Soil: 8 Weeks Control
ASV3283	0.002508333	1	1	0.609665712	1	Bacteria	Proteobacteria	Alphaproteobacteria	Sphingomonadales	Sphingomonadaceae	Ellin6055	Above prediction	Soil: 8 Weeks Control
ASV5393	0.0025375	1	1	0.609665712	1	Bacteria	Proteobacteria	Gammaproteobacteria	Xanthomonadales	Xanthomonadaceae	Thermomonas	Above prediction	Soil: 8 Weeks Control
ASV11	0.002595833	1	1	0.609665712	1	Bacteria	Actinobacteriota	Actinobacteria	Micrococcales	Micrococcaceae	Pseudarthrobacter	Above prediction	Soil: 8 Weeks Control
ASV1913	0.002679167	1	1	0.609665712	1	Bacteria	Proteobacteria	Gammaproteobacteria	Burkholderiales	Nitrosomonadaceae	Nitrosospira	Above prediction	Soil: 8 Weeks Control
ASV1172	0.002833333	1	1	0.609665712	1	Bacteria	Bacteroidota	Bacteroidia	Flavobacteriales	Crocinitomicaceae	Fluviicola	Above prediction	Soil: 8 Weeks Control
ASV4863	0.002866667	1	1	0.609665712	1	Bacteria	Myxococcota	Myxococcia	Myxococcales	Myxococcaceae	P3OB-42	Above prediction	Soil: 8 Weeks Control
ASV2163	0.002879167	1	1	0.609665712	1	Bacteria	Bacteroidota	Bacteroidia	Cytophagales	Cytophagaceae	Cytophaga	Above prediction	Soil: 8 Weeks Control
ASV283	0.002916667	1	1	0.609665712	1	Bacteria	Bacteroidota	Bacteroidia	Chitinophagales	Chitinophagaceae	Puia	Above prediction	Soil: 8 Weeks Control
ASV1084	0.002995833	1	1	0.609665712	1	Bacteria	Proteobacteria	Gammaproteobacteria	Burkholderiales	Methylophilaceae	Methylophilus	Above prediction	Soil: 8 Weeks Control
ASV1183	0.003029167	1	1	0.609665712	1	Bacteria	Proteobacteria	Alphaproteobacteria	Rhizobiales	Rhizobiaceae	Shinella	Above prediction	Soil: 8 Weeks Control
ASV1823	0.003041667	1	1	0.609665712	1	Bacteria	Proteobacteria	Gammaproteobacteria	Burkholderiales	Comamonadaceae	Acidovorax	Above prediction	Soil: 8 Weeks Control
ASV9221	0.003058333	0.166666667	1	0.609665712	1	Bacteria	Bacteroidota	Bacteroidia	Chitinophagales	Saprospiraceae	Haliscomenobacter	Below prediction	Soil: 8 Weeks Control
ASV2251	0.0032625	1	1	0.609665712	1	Bacteria	Proteobacteria	Alphaproteobacteria	Rhizobiales	Hyphomicrobiaceae	Hyphomicrobium	Above prediction	Soil: 8 Weeks Control
ASV9482	0.003416667	1	1	0.609665712	1	Bacteria	Proteobacteria	Gammaproteobacteria	Burkholderiales	Comamonadaceae	Caenimonas	Above prediction	Soil: 8 Weeks Control
ASV4354	0.003458333	1	1	0.609665712	1	Bacteria	Bacteroidota	Bacteroidia	Chitinophagales	Chitinophagaceae	Flavitalea	Above prediction	Soil: 8 Weeks Control
ASV24372	0.000025	0.6	0.100299253	0.010587534	0.537336904	Bacteria	Bdellovibrionota	Bdellovibrionia	Bdellovibrionales	Bdellovibrionaceae	OM27_clade	Above prediction	Roots: 18 Weeks Azomite
ASV19689	0.00003	0.6	0.119354142	0.014516421	0.554959763	Bacteria	Proteobacteria	Gammaproteobacteria	Cardiobacteriales	Wohlfahrtiimonadaceae	Wohlfahrtiimonas	Above prediction	Roots: 18 Weeks Azomite
ASV40511	0.00004	0.6	0.15648177	0.023553689	0.587915146	Bacteria	Acidobacteriota	Acidobacteriae	Acidobacteriales	Acidobacteriaceae_(Subgroup_1)	Edaphobacter	Above prediction	Roots: 18 Weeks Azomite
ASV47132	0.00004	0.6	0.15648177	0.023553689	0.587915146	Bacteria	Planctomycetota	Planctomycetes	Gemmatales	Gemmataceae	Gemmata	Above prediction	Roots: 18 Weeks Azomite
ASV10912	0.00007	0.8	0.260233858	0.057006945	0.67180914	Bacteria	Acidobacteriota	Thermoanaerobaculia	Thermoanaerobaculales	Thermoanaerobaculaceae	Subgroup_10	Above prediction	Roots: 18 Weeks Azomite
ASV2572	0.00007	0.8	0.260233858	0.057006945	0.67180914	Bacteria	Verrucomicrobiota	Verrucomicrobiae	Opitutales	Puniceicoccaceae	Cerasicoccus	Above prediction	Roots: 18 Weeks Azomite
ASV4202	0.000075	0.8	0.276447796	0.063188453	0.683966165	Bacteria	Spirochaetota	Spirochaetia	Spirochaetales	Spirochaetaceae	Spirochaeta_2	Above prediction	Roots: 18 Weeks Azomite
ASV7362	0.000115	0.8	0.39570282	0.115521826	0.766514406	Bacteria	Firmicutes	Bacilli	Bacillales	Bacillaceae	Pseudogracilibacillus	Above prediction	Roots: 18 Weeks Azomite
ASV7352	0.000125	0.8	0.422745646	0.128967183	0.783655433	Bacteria	Proteobacteria	Gammaproteobacteria	Salinisphaerales	Solimonadaceae	Panacagrimonas	Above prediction	Roots: 18 Weeks Azomite
ASV5873	0.000135	0.8	0.448739284	0.1424157	0.799606632	Bacteria	Proteobacteria	Gammaproteobacteria	Burkholderiales	Comamonadaceae	Xylophilus	Above prediction	Roots: 18 Weeks Azomite
ASV3282	0.000185	0.2	0.56400928	0.208152784	0.864243957	Bacteria	Proteobacteria	Alphaproteobacteria	Sphingomonadales	Sphingomonadaceae	Ellin6055	Below prediction	Roots: 18 Weeks Azomite
ASV9165	0.000185	0.2	0.56400928	0.208152784	0.864243957	Bacteria	Myxococcota	Polyangia	Polyangiales	Polyangiaceae	Sorangium	Below prediction	Roots: 18 Weeks Azomite
ASV11762	0.000195	0.2	0.584329423	0.220774978	0.874604557	Bacteria	Proteobacteria	Gammaproteobacteria	Burkholderiales	Comamonadaceae	Ideonella	Below prediction	Roots: 18 Weeks Azomite
ASV103	0.000205	1	0.603805621	0.233169001	0.884238796	Bacteria	Proteobacteria	Gammaproteobacteria	Cellvibrionales	Cellvibrionaceae	Cellvibrio	Above prediction	Roots: 18 Weeks Azomite
ASV1077	0.000205	0.2	0.603805621	0.233169001	0.884238796	Bacteria	Proteobacteria	Alphaproteobacteria	Acetobacterales	Acetobacteraceae	Belnapia	Below prediction	Roots: 18 Weeks Azomite
ASV16561	0.000215	1	0.622466003	0.245319155	0.893194189	Bacteria	Proteobacteria	Gammaproteobacteria	Coxiellales	Coxiellaceae	Coxiella	Above prediction	Roots: 18 Weeks Azomite
ASV3743	0.000235	0.2	0.657449594	0.268838326	0.909242687	Bacteria	Proteobacteria	Gammaproteobacteria	Burkholderiales	Oxalobacteraceae	Undibacterium	Below prediction	Roots: 18 Weeks Azomite
ASV1692	0.000245	1	0.67382671	0.280188256	0.916415849	Bacteria	Verrucomicrobiota	Verrucomicrobiae	Verrucomicrobiales	Verrucomicrobiaceae	Prosthecobacter	Above prediction	Roots: 18 Weeks Azomite
ASV15601	0.000265	1	0.704482386	0.302035379	0.929241371	Bacteria	Acidobacteriota	Blastocatellia	Blastocatellales	Blastocatellaceae	Blastocatella	Above prediction	Roots: 18 Weeks Azomite
ASV3193	0.000265	1	0.704482386	0.302035379	0.929241371	Bacteria	Proteobacteria	Alphaproteobacteria	Acetobacterales	Acetobacteraceae	Rhodovastum	Above prediction	Roots: 18 Weeks Azomite
ASV4433	0.00029	1	0.739126036	0.327706383	0.94275355	Bacteria	Bacteroidota	Bacteroidia	Cytophagales	Spirosomaceae	Dyadobacter	Above prediction	Roots: 18 Weeks Azomite
ASV8263	0.00029	1	0.739126036	0.327706383	0.94275355	Bacteria	Proteobacteria	Alphaproteobacteria	Azospirillales	Azospirillaceae	Azospirillum	Above prediction	Roots: 18 Weeks Azomite
ASV4612	0.000335	1	0.79230722	0.369287107	0.961322609	Bacteria	Actinobacteriota	Acidimicrobiia	Microtrichales	Ilumatobacteraceae	CL500-29_marine_group	Above prediction	Roots: 18 Weeks Azomite
ASV43551	0.00034	0.2	0.797557067	0.373543986	0.963003492	Bacteria	Proteobacteria	Gammaproteobacteria	Burkholderiales	Gallionellaceae	Candidatus_Nitrotoga	Below prediction	Roots: 18 Weeks Azomite
ASV3063	0.00039	0.4	0.843730377	0.41226831	0.976502801	Bacteria	Actinobacteriota	Actinobacteria	Micrococcales	Microbacteriaceae	Leucobacter	Below prediction	Roots: 18 Weeks Azomite
ASV2664	0.000395	1	0.847766294	0.415768642	0.977567233	Bacteria	Verrucomicrobiota	Verrucomicrobiae	Opitutales	Opitutaceae	IMCC26134	Above prediction	Roots: 18 Weeks Azomite
ASV6051	0.000415	1	0.862961487	0.429125502	0.981396669	Bacteria	Proteobacteria	Gammaproteobacteria	Gammaproteobacteria_Incertae_Sedis	Unknown_Family	Candidatus_Ovatusbacter	Above prediction	Roots: 18 Weeks Azomite
ASV1023	0.00042	1	0.866533298	0.432307116	0.982254899	Bacteria	Acidobacteriota	Acidobacteriae	Solibacterales	Solibacteraceae	Candidatus_Solibacter	Above prediction	Roots: 18 Weeks Azomite
ASV3073	0.00042	1	0.866533298	0.432307116	0.982254899	Bacteria	Proteobacteria	Alphaproteobacteria	Reyranellales	Reyranellaceae	Reyranella	Above prediction	Roots: 18 Weeks Azomite
ASV6401	0.00043	0.4	0.873418223	0.438486303	0.983862803	Bacteria	Proteobacteria	Gammaproteobacteria	Xanthomonadales	Rhodanobacteraceae	Ahniella	Below prediction	Roots: 18 Weeks Azomite
ASV3912	0.000435	0.4	0.876735108	0.441485365	0.984615255	Bacteria	Fibrobacterota	Fibrobacteria	Fibrobacterales	Fibrobacteraceae	possible_genus_04	Below prediction	Roots: 18 Weeks Azomite
ASV7279	0.000445	0.4	0.883126894	0.447306204	0.98602375	Bacteria	Proteobacteria	Gammaproteobacteria	Enterobacterales	Enterobacteriaceae	Raoultella	Below prediction	Roots: 18 Weeks Azomite
ASV2224	0.000455	1	0.889207872	0.452895771	0.987311981	Bacteria	Spirochaetota	Spirochaetia	Spirochaetales	Spirochaetaceae	Salinispira	Above prediction	Roots: 18 Weeks Azomite
ASV5052	0.000455	1	0.889207872	0.452895771	0.987311981	Bacteria	Verrucomicrobiota	Verrucomicrobiae	Pedosphaerales	Pedosphaeraceae	DEV008	Above prediction	Roots: 18 Weeks Azomite
ASV4242	0.000465	0.4	0.894991784	0.458260266	0.988489294	Bacteria	Bacteroidota	Bacteroidia	Chitinophagales	Chitinophagaceae	Niabella	Below prediction	Roots: 18 Weeks Azomite
ASV10012	0.00049	1	0.908237481	0.470727908	0.991003	Bacteria	Deinococcota	Deinococci	Deinococcales	Deinococcaceae	Deinococcus	Above prediction	Roots: 18 Weeks Azomite
ASV2260	0.000505	0.4	0.915413886	0.477592919	0.992254755	Bacteria	Proteobacteria	Gammaproteobacteria	Burkholderiales	Burkholderiaceae	Ralstonia	Below prediction	Roots: 18 Weeks Azomite
ASV6083	0.00051	1	0.917686253	0.479783375	0.992634426	Bacteria	Proteobacteria	Alphaproteobacteria	Acetobacterales	Acetobacteraceae	Roseomonas	Above prediction	Roots: 18 Weeks Azomite
ASV412	0.000515	0.4	0.919901043	0.481926193	0.992996612	Bacteria	Actinobacteriota	Actinobacteria	Corynebacteriales	Nocardiaceae	Rhodococcus	Below prediction	Roots: 18 Weeks Azomite
ASV6793	0.00057	1	0.940828406	0.502572938	0.996019449	Bacteria	Actinobacteriota	Acidimicrobiia	Microtrichales	Iamiaceae	Iamia	Above prediction	Roots: 18 Weeks Azomite
ASV1592	0.000645	1	0.961153368	0.523371125	0.998209508	Bacteria	Proteobacteria	Alphaproteobacteria	Ferrovibrionales	Ferrovibrionaceae	Ferrovibrio	Above prediction	Roots: 18 Weeks Azomite
ASV1773	0.000655	1	0.963297091	0.525611136	0.998394122	Bacteria	Acidobacteriota	Acidobacteriae	Acidobacteriae_or	Acidobacteriae_fa	Paludibaculum	Above prediction	Roots: 18 Weeks Azomite
ASV903	0.000665	1	0.965327705	0.52774152	0.998560434	Bacteria	Proteobacteria	Gammaproteobacteria	Xanthomonadales	Xanthomonadaceae	Luteimonas	Above prediction	Roots: 18 Weeks Azomite
ASV4592	0.000695	1	0.970795839	0.533520563	0.998966042	Bacteria	Proteobacteria	Alphaproteobacteria	Rhizobiales	Xanthobacteraceae	Afipia	Above prediction	Roots: 18 Weeks Azomite
ASV11502	0.000715	1	0.973972136	0.536906392	0.999172717	Bacteria	Proteobacteria	Gammaproteobacteria	Steroidobacterales	Steroidobacteraceae	Steroidobacter	Above prediction	Roots: 18 Weeks Azomite
ASV1963	0.00073	1	0.976134416	0.53922376	0.999300963	Bacteria	Proteobacteria	Alphaproteobacteria	Rhizobiales	Beijerinckiaceae	Methylobacterium-Methylorubrum	Above prediction	Roots: 18 Weeks Azomite
ASV3393	0.000795	1	0.983669708	0.547380599	0.999666803	Bacteria	Proteobacteria	Alphaproteobacteria	Rhizobiales	Xanthobacteraceae	Rhodoplanes	Above prediction	Roots: 18 Weeks Azomite
ASV26153	0.0008	0.4	0.984143167	0.547897417	0.999685485	Bacteria	Proteobacteria	Gammaproteobacteria	Burkholderiales	Comamonadaceae	Curvibacter	Below prediction	Roots: 18 Weeks Azomite
ASV1783	0.000815	1	0.985485624	0.549365641	0.999735626	Bacteria	Proteobacteria	Alphaproteobacteria	Sphingomonadales	Sphingomonadaceae	Porphyrobacter	Above prediction	Roots: 18 Weeks Azomite
ASV3713	0.000945	1	0.993336918	0.558038164	0.999943192	Bacteria	Proteobacteria	Alphaproteobacteria	Rhizobiales	Rhizobiaceae	Mesorhizobium	Above prediction	Roots: 18 Weeks Azomite
ASV3302	0.001015	1	0.995655119	0.56062762	0.999975702	Bacteria	Proteobacteria	Alphaproteobacteria	Caulobacterales	Caulobacteraceae	Phenylobacterium	Above prediction	Roots: 18 Weeks Azomite
ASV813	0.00102	1	0.995786709	0.560775012	0.999977144	Bacteria	Proteobacteria	Gammaproteobacteria	Burkholderiales	Comamonadaceae	Ramlibacter	Above prediction	Roots: 18 Weeks Azomite
ASV15212	0.001105	1	0.997512599	0.562712199	0.999991999	Bacteria	Actinobacteriota	Actinobacteria	Micromonosporales	Micromonosporaceae	Actinoplanes	Above prediction	Roots: 18 Weeks Azomite
ASV921	0.001125	1	0.997805141	0.563041307	0.999993765	Bacteria	Bacteroidota	Bacteroidia	Chitinophagales	Saprospiraceae	Haliscomenobacter	Above prediction	Roots: 18 Weeks Azomite
ASV3952	0.001235	1	0.998905073	0.56428069	0.999998444	Bacteria	Bacteroidota	Bacteroidia	Chitinophagales	Chitinophagaceae	Edaphobaculum	Above prediction	Roots: 18 Weeks Azomite
ASV1292	0.00128	1	0.999178992	0.564589822	0.999999125	Bacteria	Verrucomicrobiota	Verrucomicrobiae	Opitutales	Opitutaceae	Opitutus	Above prediction	Roots: 18 Weeks Azomite
ASV2041	0.00134	1	0.999442368	0.564887238	0.999999596	Bacteria	Proteobacteria	Alphaproteobacteria	Sphingomonadales	Sphingomonadaceae	Novosphingobium	Above prediction	Roots: 18 Weeks Azomite
ASV5494	0.001345	1	0.999460138	0.564907311	0.999999621	Bacteria	Proteobacteria	Alphaproteobacteria	Rhizobiales	Hyphomicrobiaceae	Pedomicrobium	Above prediction	Roots: 18 Weeks Azomite
ASV770	0.001355	0.4	0.999494031	0.564945599	0.999999667	Bacteria	Proteobacteria	Gammaproteobacteria	Pseudomonadales	Moraxellaceae	Fluviicoccus	Below prediction	Roots: 18 Weeks Azomite
ASV2393	0.00138	1	0.999569913	0.565031332	0.99999976	Bacteria	Bdellovibrionota	Bdellovibrionia	Bdellovibrionales	Bdellovibrionaceae	Bdellovibrio	Above prediction	Roots: 18 Weeks Azomite
ASV5512	0.00138	1	0.999569913	0.565031332	0.99999976	Bacteria	Bacteroidota	Bacteroidia	Sphingobacteriales	Sphingobacteriaceae	Nubsella	Above prediction	Roots: 18 Weeks Azomite
ASV3152	0.001415	1	0.999657738	0.565130578	0.999999848	Bacteria	Bacteroidota	Bacteroidia	Sphingobacteriales	Sphingobacteriaceae	Mucilaginibacter	Above prediction	Roots: 18 Weeks Azomite
ASV2002	0.00144	1	0.999709452	0.565189025	0.99999989	Bacteria	Proteobacteria	Alphaproteobacteria	Rhizobiales	Rhizobiales_Incertae_Sedis	Bauldia	Above prediction	Roots: 18 Weeks Azomite
ASV1262	0.00155	1	0.999859564	0.565358722	0.999999974	Bacteria	Proteobacteria	Alphaproteobacteria	Caulobacterales	Caulobacteraceae	Caulobacter	Above prediction	Roots: 18 Weeks Azomite
ASV7054	0.00162	1	0.999912032	0.56541805	0.99999999	Bacteria	Actinobacteriota	Actinobacteria	Micrococcales	Microbacteriaceae	Leifsonia	Above prediction	Roots: 18 Weeks Azomite
ASV2922	0.00172	1	0.999955204	0.565466872	0.999999997	Bacteria	Proteobacteria	Alphaproteobacteria	Caulobacterales	Hyphomonadaceae	Hirschia	Above prediction	Roots: 18 Weeks Azomite
ASV20912	0.00173	0.4	0.999958145	0.565470198	0.999999998	Bacteria	Proteobacteria	Gammaproteobacteria	Burkholderiales	Rhodocyclaceae	Uliginosibacterium	Below prediction	Roots: 18 Weeks Azomite
ASV1052	0.001825	1	0.999978121	0.56549279	0.999999999	Bacteria	Acidobacteriota	Acidobacteriae	Bryobacterales	Bryobacteraceae	Bryobacter	Above prediction	Roots: 18 Weeks Azomite
ASV322	0.00208	1	0.999996281	0.565513329	1	Bacteria	Proteobacteria	Gammaproteobacteria	Burkholderiales	Nitrosomonadaceae	IS-44	Above prediction	Roots: 18 Weeks Azomite
ASV5582	0.002095	1	0.999996654	0.565513751	1	Bacteria	Proteobacteria	Gammaproteobacteria	Burkholderiales	Comamonadaceae	Variovorax	Above prediction	Roots: 18 Weeks Azomite
ASV2772	0.0021	1	0.99999677	0.565513882	1	Bacteria	Bacteroidota	Bacteroidia	Cytophagales	Microscillaceae	Ohtaekwangia	Above prediction	Roots: 18 Weeks Azomite
ASV5813	0.00212	1	0.999997195	0.565514362	1	Bacteria	Proteobacteria	Gammaproteobacteria	Xanthomonadales	Rhodanobacteraceae	Dyella	Above prediction	Roots: 18 Weeks Azomite
ASV10454	0.002125	1	0.999997292	0.565514472	1	Bacteria	Proteobacteria	Gammaproteobacteria	Burkholderiales	Burkholderiaceae	Burkholderia-Caballeronia-Paraburkholderia	Above prediction	Roots: 18 Weeks Azomite
ASV934	0.0022	1	0.999998408	0.565515735	1	Bacteria	Bacteroidota	Bacteroidia	Chitinophagales	Chitinophagaceae	Sediminibacterium	Above prediction	Roots: 18 Weeks Azomite
ASV23771	0.00223	0.4	0.999998714	0.565516081	1	Bacteria	Bdellovibrionota	Oligoflexia	Silvanigrellales	Silvanigrellaceae	Silvanigrella	Below prediction	Roots: 18 Weeks Azomite
ASV991	0.002245	1	0.999998845	0.565516228	1	Bacteria	Proteobacteria	Alphaproteobacteria	Rhizobiales	Xanthobacteraceae	Pseudolabrys	Above prediction	Roots: 18 Weeks Azomite
ASV1141	0.002405	1	0.999999634	0.565517121	1	Bacteria	Myxococcota	Polyangia	Haliangiales	Haliangiaceae	Haliangium	Above prediction	Roots: 18 Weeks Azomite
ASV6851	0.00241	1	0.999999647	0.565517136	1	Bacteria	Actinobacteriota	Actinobacteria	Propionibacteriales	Nocardioidaceae	Nocardioides	Above prediction	Roots: 18 Weeks Azomite
ASV373	0.002535	1	0.999999858	0.565517374	1	Bacteria	Actinobacteriota	Actinobacteria	Streptomycetales	Streptomycetaceae	Streptomyces	Above prediction	Roots: 18 Weeks Azomite
ASV1083	0.002615	1	0.999999921	0.565517446	1	Bacteria	Proteobacteria	Gammaproteobacteria	Burkholderiales	Methylophilaceae	Methylophilus	Above prediction	Roots: 18 Weeks Azomite
ASV423	0.002655	1	0.999999941	0.565517468	1	Bacteria	Proteobacteria	Alphaproteobacteria	Dongiales	Dongiaceae	Dongia	Above prediction	Roots: 18 Weeks Azomite
ASV1182	0.002725	1	0.999999965	0.565517495	1	Bacteria	Proteobacteria	Alphaproteobacteria	Rhizobiales	Rhizobiaceae	Shinella	Above prediction	Roots: 18 Weeks Azomite
ASV1822	0.002845	1	0.999999986	0.565517519	1	Bacteria	Proteobacteria	Gammaproteobacteria	Burkholderiales	Comamonadaceae	Acidovorax	Above prediction	Roots: 18 Weeks Azomite
ASV1611	0.002855	1	0.999999987	0.56551752	1	Bacteria	Bacteroidota	Bacteroidia	Chitinophagales	Chitinophagaceae	Terrimonas	Above prediction	Roots: 18 Weeks Azomite
ASV1342	0.003005	1	0.999999996	0.56551753	1	Bacteria	Proteobacteria	Gammaproteobacteria	Burkholderiales	Methylophilaceae	Methylobacillus	Above prediction	Roots: 18 Weeks Azomite
ASV692	0.00327	1	0.999999999	0.565517535	1	Bacteria	Proteobacteria	Alphaproteobacteria	Rhodobacterales	Rhodobacteraceae	Rhodobacter	Above prediction	Roots: 18 Weeks Azomite
ASV4622	0.00376	1	1	0.565517535	1	Bacteria	Bacteroidota	Bacteroidia	Sphingobacteriales	Sphingobacteriaceae	Pedobacter	Above prediction	Roots: 18 Weeks Azomite
ASV2271	0.005905	1	1	0.565517535	1	Bacteria	Bacteroidota	Bacteroidia	Sphingobacteriales	Sphingobacteriaceae	Sphingobacterium	Above prediction	Roots: 18 Weeks Azomite
ASV2162	0.006555	1	1	0.565517535	1	Bacteria	Bacteroidota	Bacteroidia	Cytophagales	Cytophagaceae	Cytophaga	Above prediction	Roots: 18 Weeks Azomite
ASV712	0.007005	1	1	0.565517535	1	Bacteria	Proteobacteria	Gammaproteobacteria	Burkholderiales	Chitinimonadaceae	Chitinimonas	Above prediction	Roots: 18 Weeks Azomite
ASV2711	0.00723	1	1	0.565517535	1	Bacteria	Proteobacteria	Gammaproteobacteria	Burkholderiales	Oxalobacteraceae	Massilia	Above prediction	Roots: 18 Weeks Azomite
ASV183	0.007335	1	1	0.565517535	1	Bacteria	Proteobacteria	Gammaproteobacteria	Burkholderiales	Comamonadaceae	Leptothrix	Above prediction	Roots: 18 Weeks Azomite
ASV1222	0.00741	1	1	0.565517535	1	Bacteria	Proteobacteria	Alphaproteobacteria	Caulobacterales	Hyphomonadaceae	SWB02	Above prediction	Roots: 18 Weeks Azomite
ASV72	0.00771	1	1	0.565517535	1	Bacteria	Proteobacteria	Alphaproteobacteria	Rhizobiales	Devosiaceae	Devosia	Above prediction	Roots: 18 Weeks Azomite
ASV384	0.009465	1	1	0.565517535	1	Bacteria	Proteobacteria	Gammaproteobacteria	Gammaproteobacteria_Incertae_Sedis	Unknown_Family	Acidibacter	Above prediction	Roots: 18 Weeks Azomite
ASV1311	0.009575	1	1	0.565517535	1	Bacteria	Proteobacteria	Alphaproteobacteria	Rhizobiales	Rhizobiaceae	Allorhizobium-Neorhizobium-Pararhizobium-Rhizobium	Above prediction	Roots: 18 Weeks Azomite
ASV1362	0.00959	1	1	0.565517535	1	Bacteria	Firmicutes	Bacilli	Exiguobacterales	Exiguobacteraceae	Exiguobacterium	Above prediction	Roots: 18 Weeks Azomite
ASV761	0.01	1	1	0.565517535	1	Bacteria	Verrucomicrobiota	Verrucomicrobiae	Opitutales	Opitutaceae	Lacunisphaera	Above prediction	Roots: 18 Weeks Azomite
ASV1373	0.01005	1	1	0.565517535	1	Bacteria	Proteobacteria	Gammaproteobacteria	Burkholderiales	Comamonadaceae	Methylibium	Above prediction	Roots: 18 Weeks Azomite
ASV1712	0.012075	1	1	0.565517535	1	Bacteria	Proteobacteria	Alphaproteobacteria	Caulobacterales	Caulobacteraceae	Brevundimonas	Above prediction	Roots: 18 Weeks Azomite
ASV871	0.01276	1	1	0.565517535	1	Bacteria	Proteobacteria	Alphaproteobacteria	Sphingomonadales	Sphingomonadaceae	Sphingobium	Above prediction	Roots: 18 Weeks Azomite
ASV661	0.015955	1	1	0.565517535	1	Bacteria	Bacteroidota	Bacteroidia	Chitinophagales	Chitinophagaceae	Niastella	Above prediction	Roots: 18 Weeks Azomite
ASV1491	0.016785	1	1	0.565517535	1	Bacteria	Bacteroidota	Bacteroidia	Flavobacteriales	Weeksellaceae	Chryseobacterium	Above prediction	Roots: 18 Weeks Azomite
ASV68	0.01702	1	1	0.565517535	1	Bacteria	Proteobacteria	Gammaproteobacteria	Enterobacterales	Enterobacteriaceae	Buttiauxella	Above prediction	Roots: 18 Weeks Azomite
ASV351	0.01748	1	1	0.565517535	1	Bacteria	Proteobacteria	Alphaproteobacteria	Caulobacterales	Caulobacteraceae	Asticcacaulis	Above prediction	Roots: 18 Weeks Azomite
ASV251	0.017605	1	1	0.565517535	1	Bacteria	Bacteroidota	Bacteroidia	Flavobacteriales	Flavobacteriaceae	Flavobacterium	Above prediction	Roots: 18 Weeks Azomite
ASV48	0.023025	1	1	0.565517535	1	Bacteria	Proteobacteria	Gammaproteobacteria	Enterobacterales	Enterobacteriaceae	Lelliottia	Above prediction	Roots: 18 Weeks Azomite
ASV6	0.02651	1	1	0.565517535	1	Bacteria	Proteobacteria	Gammaproteobacteria	Xanthomonadales	Xanthomonadaceae	Stenotrophomonas	Above prediction	Roots: 18 Weeks Azomite
ASV91	0.03925	1	1	0.565517535	1	Bacteria	Proteobacteria	Gammaproteobacteria	Burkholderiales	Comamonadaceae	Pelomonas	Above prediction	Roots: 18 Weeks Azomite
ASV31	0.090995	1	1	0.565517535	1	Bacteria	Proteobacteria	Gammaproteobacteria	Pseudomonadales	Moraxellaceae	Acinetobacter	Above prediction	Roots: 18 Weeks Azomite
ASV971	0.09114	1	1	0.565517535	1	Bacteria	Proteobacteria	Gammaproteobacteria	Enterobacterales	Enterobacteriaceae	Enterobacter	Above prediction	Roots: 18 Weeks Azomite
ASV33	0.288675	1	1	0.565517535	1	Bacteria	Proteobacteria	Gammaproteobacteria	Pseudomonadales	Pseudomonadaceae	Pseudomonas	Above prediction	Roots: 18 Weeks Azomite
ASV4203	2.91667E-05	0.666666667	0.15325172	0.025976185	0.551222742	Bacteria	Actinobacteriota	Actinobacteria	Micrococcales	Microbacteriaceae	Gryllotalpicola	Above prediction	Roots: 8 Weeks Azomite
ASV14720	0.00005	0.833333333	0.251409353	0.06055836	0.636327252	Bacteria	Bacteroidota	Bacteroidia	Cytophagales	Spirosomaceae	Arsenicibacter	Above prediction	Roots: 8 Weeks Azomite
ASV21191	6.66667E-05	0.833333333	0.323345793	0.092038094	0.69256188	Bacteria	Proteobacteria	Alphaproteobacteria	Azospirillales	Inquilinaceae	Inquilinus	Above prediction	Roots: 8 Weeks Azomite
ASV28001	0.000075	0.833333333	0.357184003	0.108414354	0.717445613	Bacteria	Proteobacteria	Alphaproteobacteria	Paracaedibacterales	Paracaedibacteraceae	Candidatus_Paracaedibacter	Above prediction	Roots: 8 Weeks Azomite
ASV12402	7.91667E-05	0.833333333	0.373582957	0.116691918	0.72916381	Bacteria	Verrucomicrobiota	Chlamydiae	Chlamydiales	Parachlamydiaceae	Candidatus_Protochlamydia	Above prediction	Roots: 8 Weeks Azomite
ASV47131	0.0000875	0.833333333	0.405359728	0.133347845	0.751254297	Bacteria	Planctomycetota	Planctomycetes	Gemmatales	Gemmataceae	Gemmata	Above prediction	Roots: 8 Weeks Azomite
ASV5063	9.16667E-05	0.833333333	0.420745548	0.141699348	0.761663208	Bacteria	Actinobacteriota	Actinobacteria	Streptosporangiales	Thermomonosporaceae	Actinoallomurus	Above prediction	Roots: 8 Weeks Azomite
ASV952	0.000116667	0.166666667	0.506290851	0.191466697	0.816203935	Bacteria	Proteobacteria	Gammaproteobacteria	Burkholderiales	Comamonadaceae	Aquabacterium	Below prediction	Roots: 8 Weeks Azomite
ASV2911	0.000129167	0.166666667	0.544910969	0.215766203	0.838995152	Bacteria	Gemmatimonadota	Longimicrobia	Longimicrobiales	Longimicrobiaceae	YC-ZSS-LKJ147	Below prediction	Roots: 8 Weeks Azomite
ASV22021	0.0001375	0.166666667	0.56920351	0.231636845	0.852745169	Bacteria	Proteobacteria	Gammaproteobacteria	Burkholderiales	Comamonadaceae	Pseudacidovorax	Below prediction	Roots: 8 Weeks Azomite
ASV1809	0.000141667	0.166666667	0.580927486	0.239459668	0.859217758	Bacteria	Actinobacteriota	Actinobacteria	Frankiales	Nakamurellaceae	Nakamurella	Below prediction	Roots: 8 Weeks Azomite
ASV8402	0.0002125	1	0.741900321	0.358240757	0.936715906	Bacteria	Proteobacteria	Alphaproteobacteria	Rhizobiales	Rhizobiales_Incertae_Sedis	Nordella	Above prediction	Roots: 8 Weeks Azomite
ASV10453	0.000225	0.333333333	0.763740062	0.376134844	0.945451701	Bacteria	Proteobacteria	Gammaproteobacteria	Burkholderiales	Burkholderiaceae	Burkholderia-Caballeronia-Paraburkholderia	Below prediction	Roots: 8 Weeks Azomite
ASV16231	0.000225	1	0.763740062	0.376134844	0.945451701	Bacteria	Proteobacteria	Alphaproteobacteria	Caulobacterales	Hyphomonadaceae	UKL13-1	Above prediction	Roots: 8 Weeks Azomite
ASV38632	0.000245833	1	0.796474365	0.403863257	0.957637253	Bacteria	Myxococcota	Myxococcia	Myxococcales	Vulgatibacteraceae	Vulgatibacter	Above prediction	Roots: 8 Weeks Azomite
ASV4711	0.0002625	0.166666667	0.819645578	0.4241944	0.965559498	Bacteria	Proteobacteria	Gammaproteobacteria	Burkholderiales	Comamonadaceae	Roseateles	Below prediction	Roots: 8 Weeks Azomite
ASV6291	0.0002875	1	0.849925924	0.45171948	0.974956195	Bacteria	Acidobacteriota	Acidobacteriae	Acidobacteriales	Acidobacteriaceae_(Subgroup_1)	Granulicella	Above prediction	Roots: 8 Weeks Azomite
ASV6902	0.000291667	1	0.854494524	0.455972593	0.976273719	Bacteria	Proteobacteria	Alphaproteobacteria	Caulobacterales	Caulobacteraceae	PMMR1	Above prediction	Roots: 8 Weeks Azomite
ASV20383	0.000316667	1	0.879327683	0.47958532	0.982940844	Bacteria	Firmicutes	Clostridia	Peptostreptococcales-Tissierellales	Peptostreptococcales-Tissierellales_fa	Tepidimicrobium	Above prediction	Roots: 8 Weeks Azomite
ASV1131	0.000333333	1	0.893643386	0.493600186	0.986381564	Bacteria	Bacteroidota	Bacteroidia	Flavobacteriales	Crocinitomicaceae	Crocinitomix	Above prediction	Roots: 8 Weeks Azomite
ASV9312	0.0003375	1	0.896967774	0.496899493	0.987135788	Bacteria	Verrucomicrobiota	Verrucomicrobiae	Pedosphaerales	Pedosphaeraceae	Ellin516	Above prediction	Roots: 8 Weeks Azomite
ASV29431	0.000345833	0.5	0.903329265	0.503261805	0.988530242	Bacteria	Actinobacteriota	Actinobacteria	Frankiales	Frankiaceae	Jatrophihabitans	Below prediction	Roots: 8 Weeks Azomite
ASV2114	0.000366667	1	0.917670713	0.517849761	0.991429265	Bacteria	Proteobacteria	Alphaproteobacteria	Rhizobiales	Beijerinckiaceae	Methylorosula	Above prediction	Roots: 8 Weeks Azomite
ASV8901	0.000391667	1	0.93225677	0.533056084	0.994008179	Bacteria	Bacteroidota	Bacteroidia	Sphingobacteriales	Sphingobacteriaceae	Solitalea	Above prediction	Roots: 8 Weeks Azomite
ASV26531	0.000416667	1	0.944393452	0.546015332	0.995847569	Bacteria	Planctomycetota	Planctomycetes	Pirellulales	Pirellulaceae	Pirellula	Above prediction	Roots: 8 Weeks Azomite
ASV5872	0.000425	1	0.94796219	0.549882157	0.996332218	Bacteria	Proteobacteria	Gammaproteobacteria	Burkholderiales	Comamonadaceae	Xylophilus	Above prediction	Roots: 8 Weeks Azomite
ASV12083	0.000433333	1	0.951314357	0.553538531	0.996763247	Bacteria	Actinobacteriota	Actinobacteria	Frankiales	Geodermatophilaceae	Blastococcus	Above prediction	Roots: 8 Weeks Azomite
ASV30471	0.000433333	1	0.951314357	0.553538531	0.996763247	Bacteria	Actinobacteriota	Thermoleophilia	Solirubrobacterales	Solirubrobacteraceae	Solirubrobacter	Above prediction	Roots: 8 Weeks Azomite
ASV26152	0.000441667	0.5	0.954462105	0.556993753	0.997146172	Bacteria	Proteobacteria	Gammaproteobacteria	Burkholderiales	Comamonadaceae	Curvibacter	Below prediction	Roots: 8 Weeks Azomite
ASV73211	0.00045	0.166666667	0.957416981	0.560256901	0.997485998	Bacteria	Verrucomicrobiota	Verrucomicrobiae	Chthoniobacterales	Chthoniobacteraceae	Candidatus_Udaeobacter	Below prediction	Roots: 8 Weeks Azomite
ASV2761	0.000475	1	0.965231327	0.568981081	0.998290096	Bacteria	Bacteroidota	Bacteroidia	Chitinophagales	Chitinophagaceae	Flavihumibacter	Above prediction	Roots: 8 Weeks Azomite
ASV27493	0.000483333	1	0.967518972	0.571561859	0.998498715	Bacteria	Bacteroidota	Bacteroidia	Cytophagales	Spirosomaceae	Spirosoma	Above prediction	Roots: 8 Weeks Azomite
ASV12491	0.000516667	1	0.975317871	0.580455293	0.999114724	Bacteria	Proteobacteria	Alphaproteobacteria	Rhizobiales	Rhizobiaceae	Pseudaminobacter	Above prediction	Roots: 8 Weeks Azomite
ASV13332	0.0005375	1	0.9792484	0.584995253	0.999367382	Bacteria	Proteobacteria	Gammaproteobacteria	Legionellales	Legionellaceae	Legionella	Above prediction	Roots: 8 Weeks Azomite
ASV17541	0.000541667	1	0.979959285	0.585820632	0.999408806	Bacteria	Proteobacteria	Alphaproteobacteria	Rhizobiales	Labraceae	Labrys	Above prediction	Roots: 8 Weeks Azomite
ASV7053	0.0006	1	0.987766936	0.59497481	0.999774742	Bacteria	Actinobacteriota	Actinobacteria	Micrococcales	Microbacteriaceae	Leifsonia	Above prediction	Roots: 8 Weeks Azomite
ASV14811	0.000616667	1	0.989395903	0.596905875	0.999829928	Bacteria	Proteobacteria	Alphaproteobacteria	Rhizobiales	Rhizobiaceae	Ensifer	Above prediction	Roots: 8 Weeks Azomite
ASV5051	0.0006375	1	0.991140511	0.598982388	0.999880671	Bacteria	Verrucomicrobiota	Verrucomicrobiae	Pedosphaerales	Pedosphaeraceae	DEV008	Above prediction	Roots: 8 Weeks Azomite
ASV2771	0.000645833	1	0.991757985	0.599719429	0.999896535	Bacteria	Bacteroidota	Bacteroidia	Cytophagales	Microscillaceae	Ohtaekwangia	Above prediction	Roots: 8 Weeks Azomite
ASV1766	0.000654167	1	0.992333907	0.600407869	0.999910335	Bacteria	Actinobacteriota	Actinobacteria	Micrococcales	Cellulomonadaceae	Cellulomonas	Above prediction	Roots: 8 Weeks Azomite
ASV1802	0.000658333	1	0.992607129	0.600734809	0.999916544	Bacteria	Actinobacteriota	Actinobacteria	Micrococcales	Microbacteriaceae	Humibacter	Above prediction	Roots: 8 Weeks Azomite
ASV7601	0.000666667	1	0.993125691	0.601355922	0.999927729	Bacteria	Actinobacteriota	Actinobacteria	Propionibacteriales	Nocardioidaceae	Aeromicrobium	Above prediction	Roots: 8 Weeks Azomite
ASV4353	0.000691667	1	0.994479394	0.602981065	0.999953199	Bacteria	Bacteroidota	Bacteroidia	Chitinophagales	Chitinophagaceae	Flavitalea	Above prediction	Roots: 8 Weeks Azomite
ASV1738	0.000704167	1	0.99505582	0.603674721	0.999962396	Bacteria	Actinobacteriota	Actinobacteria	Streptosporangiales	Thermomonosporaceae	Actinomadura	Above prediction	Roots: 8 Weeks Azomite
ASV8262	0.000741667	1	0.996457092	0.605365124	0.999980608	Bacteria	Proteobacteria	Alphaproteobacteria	Azospirillales	Azospirillaceae	Azospirillum	Above prediction	Roots: 8 Weeks Azomite
ASV9403	0.0007875	1	0.997653732	0.60681337	0.999991464	Bacteria	Proteobacteria	Gammaproteobacteria	Burkholderiales	Oxalobacteraceae	Noviherbaspirillum	Above prediction	Roots: 8 Weeks Azomite
ASV3192	0.0008125	1	0.998130101	0.607391115	0.99999457	Bacteria	Proteobacteria	Alphaproteobacteria	Acetobacterales	Acetobacteraceae	Rhodovastum	Above prediction	Roots: 8 Weeks Azomite
ASV3742	0.000845833	0.166666667	0.998621473	0.607987787	0.999997045	Bacteria	Proteobacteria	Gammaproteobacteria	Burkholderiales	Oxalobacteraceae	Undibacterium	Below prediction	Roots: 8 Weeks Azomite
ASV20721	0.000870833	1	0.998905064	0.608332489	0.999998134	Bacteria	Proteobacteria	Alphaproteobacteria	Rhizobiales	Xanthobacteraceae	Pseudorhodoplanes	Above prediction	Roots: 8 Weeks Azomite
ASV2862	0.000870833	1	0.998905064	0.608332489	0.999998134	Bacteria	Verrucomicrobiota	Verrucomicrobiae	Pedosphaerales	Pedosphaeraceae	Ellin517	Above prediction	Roots: 8 Weeks Azomite
ASV9762	0.000883333	1	0.999024679	0.608477954	0.999998519	Bacteria	Actinobacteriota	Actinobacteria	Micrococcales	Demequinaceae	Lysinimicrobium	Above prediction	Roots: 8 Weeks Azomite
ASV10601	0.0008875	0.333333333	0.999061645	0.608522917	0.999998629	Bacteria	Proteobacteria	Alphaproteobacteria	Rhodobacterales	Rhodobacteraceae	Pseudorhodobacter	Below prediction	Roots: 8 Weeks Azomite
ASV10813	0.0009	1	0.999164537	0.608648093	0.999998913	Bacteria	Bdellovibrionota	Bdellovibrionia	Bacteriovoracales	Bacteriovoracaceae	Peredibacter	Above prediction	Roots: 8 Weeks Azomite
ASV5682	0.000904167	1	0.999196324	0.608686771	0.999998994	Bacteria	Proteobacteria	Alphaproteobacteria	Rhizobiales	Rhizobiales_Incertae_Sedis	Phreatobacter	Above prediction	Roots: 8 Weeks Azomite
ASV3931	0.000933333	1	0.999388068	0.608920148	0.999999416	Bacteria	Proteobacteria	Alphaproteobacteria	Micropepsales	Micropepsaceae	Micropepsis	Above prediction	Roots: 8 Weeks Azomite
ASV3472	0.00095	1	0.999476752	0.609028126	0.999999573	Bacteria	Proteobacteria	Gammaproteobacteria	Burkholderiales	Comamonadaceae	Rhizobacter	Above prediction	Roots: 8 Weeks Azomite
ASV11501	0.0009625	1	0.999534901	0.609098939	0.999999663	Bacteria	Proteobacteria	Gammaproteobacteria	Steroidobacterales	Steroidobacteraceae	Steroidobacter	Above prediction	Roots: 8 Weeks Azomite
ASV1691	0.0009875	1	0.999632884	0.609218286	0.99999979	Bacteria	Verrucomicrobiota	Verrucomicrobiae	Verrucomicrobiales	Verrucomicrobiaceae	Prosthecobacter	Above prediction	Roots: 8 Weeks Azomite
ASV1912	0.0010125	1	0.99971059	0.609312956	0.999999869	Bacteria	Proteobacteria	Gammaproteobacteria	Burkholderiales	Nitrosomonadaceae	Nitrosospira	Above prediction	Roots: 8 Weeks Azomite
ASV1111	0.0012125	1	0.99995863	0.609615271	0.999999997	Bacteria	Actinobacteriota	Actinobacteria	Micrococcales	Micrococcaceae	Pseudarthrobacter	Above prediction	Roots: 8 Weeks Azomite
ASV2223	0.0012375	1	0.999967722	0.609626356	0.999999998	Bacteria	Spirochaetota	Spirochaetia	Spirochaetales	Spirochaetaceae	Salinispira	Above prediction	Roots: 8 Weeks Azomite
ASV3151	0.001308333	1	0.999984111	0.609646339	1	Bacteria	Bacteroidota	Bacteroidia	Sphingobacteriales	Sphingobacteriaceae	Mucilaginibacter	Above prediction	Roots: 8 Weeks Azomite
ASV311	0.0013375	1	0.999988161	0.609651277	1	Bacteria	Proteobacteria	Gammaproteobacteria	Pseudomonadales	Moraxellaceae	Acinetobacter	Above prediction	Roots: 8 Weeks Azomite
ASV6792	0.001358333	1	0.999990413	0.609654022	1	Bacteria	Actinobacteriota	Acidimicrobiia	Microtrichales	Iamiaceae	Iamia	Above prediction	Roots: 8 Weeks Azomite
ASV12593	0.001375	1	0.999991906	0.609655842	1	Bacteria	Myxococcota	Polyangia	Polyangiales	Phaselicystidaceae	Phaselicystis	Above prediction	Roots: 8 Weeks Azomite
ASV11761	0.001466667	1	0.999996833	0.609661851	1	Bacteria	Proteobacteria	Gammaproteobacteria	Burkholderiales	Comamonadaceae	Ideonella	Above prediction	Roots: 8 Weeks Azomite
ASV1962	0.001479167	1	0.999997216	0.609662318	1	Bacteria	Proteobacteria	Alphaproteobacteria	Rhizobiales	Beijerinckiaceae	Methylobacterium-Methylorubrum	Above prediction	Roots: 8 Weeks Azomite
ASV2580	0.001479167	0.166666667	0.999997216	0.609662318	1	Bacteria	Actinobacteriota	Actinobacteria	Streptomycetales	Streptomycetaceae	Streptacidiphilus	Below prediction	Roots: 8 Weeks Azomite
ASV4862	0.0014875	1	0.999997446	0.609662598	1	Bacteria	Myxococcota	Myxococcia	Myxococcales	Myxococcaceae	P3OB-42	Above prediction	Roots: 8 Weeks Azomite
ASV4452	0.001491667	1	0.999997554	0.609662729	1	Bacteria	Verrucomicrobiota	Verrucomicrobiae	Verrucomicrobiales	Rubritaleaceae	Luteolibacter	Above prediction	Roots: 8 Weeks Azomite
ASV5581	0.001575	1	0.999998972	0.609664458	1	Bacteria	Proteobacteria	Gammaproteobacteria	Burkholderiales	Comamonadaceae	Variovorax	Above prediction	Roots: 8 Weeks Azomite
ASV3712	0.0016375	1	0.999999467	0.609665062	1	Bacteria	Proteobacteria	Alphaproteobacteria	Rhizobiales	Rhizobiaceae	Mesorhizobium	Above prediction	Roots: 8 Weeks Azomite
ASV933	0.001704167	1	0.999999737	0.609665391	1	Bacteria	Bacteroidota	Bacteroidia	Chitinophagales	Chitinophagaceae	Sediminibacterium	Above prediction	Roots: 8 Weeks Azomite
ASV1022	0.001729167	1	0.999999798	0.609665466	1	Bacteria	Acidobacteriota	Acidobacteriae	Solibacterales	Solibacteraceae	Candidatus_Solibacter	Above prediction	Roots: 8 Weeks Azomite
ASV12823	0.00175	1	0.999999838	0.609665515	1	Bacteria	Proteobacteria	Alphaproteobacteria	Rhizobiales	Beijerinckiaceae	alphaI_cluster	Above prediction	Roots: 8 Weeks Azomite
ASV3183	0.0017875	1	0.999999892	0.60966558	1	Bacteria	Actinobacteriota	Actinobacteria	Micrococcales	Microbacteriaceae	Parafrigoribacterium	Above prediction	Roots: 8 Weeks Azomite
ASV2463	0.001825	1	0.999999928	0.609665624	1	Bacteria	Bacteroidota	Bacteroidia	Chitinophagales	Chitinophagaceae	Flavisolibacter	Above prediction	Roots: 8 Weeks Azomite
ASV3072	0.0018375	1	0.999999937	0.609665635	1	Bacteria	Proteobacteria	Alphaproteobacteria	Reyranellales	Reyranellaceae	Reyranella	Above prediction	Roots: 8 Weeks Azomite
ASV4442	0.00185	1	0.999999945	0.609665645	1	Bacteria	Actinobacteriota	Actinobacteria	Micrococcales	Microbacteriaceae	Amnibacterium	Above prediction	Roots: 8 Weeks Azomite
ASV2921	0.001866667	1	0.999999954	0.609665656	1	Bacteria	Proteobacteria	Alphaproteobacteria	Caulobacterales	Hyphomonadaceae	Hirschia	Above prediction	Roots: 8 Weeks Azomite
ASV382	0.001891667	1	0.999999965	0.609665669	1	Bacteria	Proteobacteria	Gammaproteobacteria	Gammaproteobacteria_Incertae_Sedis	Unknown_Family	Acidibacter	Above prediction	Roots: 8 Weeks Azomite
ASV4602	0.001895833	1	0.999999966	0.609665671	1	Bacteria	Verrucomicrobiota	Verrucomicrobiae	Pedosphaerales	Pedosphaeraceae	SH3-11	Above prediction	Roots: 8 Weeks Azomite
ASV6421	0.001908333	1	0.999999971	0.609665676	1	Bacteria	Proteobacteria	Gammaproteobacteria	Burkholderiales	Comamonadaceae	Hydrogenophaga	Above prediction	Roots: 8 Weeks Azomite
ASV1341	0.0019125	1	0.999999972	0.609665678	1	Bacteria	Proteobacteria	Gammaproteobacteria	Burkholderiales	Methylophilaceae	Methylobacillus	Above prediction	Roots: 8 Weeks Azomite
ASV5493	0.001970833	1	0.999999985	0.609665694	1	Bacteria	Proteobacteria	Alphaproteobacteria	Rhizobiales	Hyphomicrobiaceae	Pedomicrobium	Above prediction	Roots: 8 Weeks Azomite
ASV14891	0.001979167	1	0.999999986	0.609665696	1	Bacteria	Cyanobacteria	Cyanobacteriia	Cyanobacteriales	Cyanobacteriaceae	Geminocystis_PCC-6308	Above prediction	Roots: 8 Weeks Azomite
ASV5392	0.001983333	1	0.999999987	0.609665696	1	Bacteria	Proteobacteria	Gammaproteobacteria	Xanthomonadales	Xanthomonadaceae	Thermomonas	Above prediction	Roots: 8 Weeks Azomite
ASV792	0.002	1	0.999999989	0.609665699	1	Bacteria	Bacteroidota	Bacteroidia	Chitinophagales	Chitinophagaceae	Lacibacter	Above prediction	Roots: 8 Weeks Azomite
ASV2392	0.0021125	1	0.999999997	0.609665708	1	Bacteria	Bdellovibrionota	Bdellovibrionia	Bdellovibrionales	Bdellovibrionaceae	Bdellovibrio	Above prediction	Roots: 8 Weeks Azomite
ASV3623	0.002120833	1	0.999999997	0.609665709	1	Bacteria	Verrucomicrobiota	Verrucomicrobiae	Chthoniobacterales	Chthoniobacteraceae	Chthoniobacter	Above prediction	Roots: 8 Weeks Azomite
ASV3951	0.002245833	1	0.999999999	0.609665711	1	Bacteria	Bacteroidota	Bacteroidia	Chitinophagales	Chitinophagaceae	Edaphobaculum	Above prediction	Roots: 8 Weeks Azomite
ASV9121	0.002245833	1	0.999999999	0.609665711	1	Bacteria	Proteobacteria	Gammaproteobacteria	Burkholderiales	Comamonadaceae	Inhella	Above prediction	Roots: 8 Weeks Azomite
ASV4001	0.002279167	1	1	0.609665712	1	Bacteria	Proteobacteria	Alphaproteobacteria	Azospirillales	Azospirillaceae	Niveispirillum	Above prediction	Roots: 8 Weeks Azomite
ASV5201	0.002379167	1	1	0.609665712	1	Bacteria	Proteobacteria	Gammaproteobacteria	Enterobacterales	Yersiniaceae	Serratia	Above prediction	Roots: 8 Weeks Azomite
ASV1782	0.002420833	1	1	0.609665712	1	Bacteria	Proteobacteria	Alphaproteobacteria	Sphingomonadales	Sphingomonadaceae	Porphyrobacter	Above prediction	Roots: 8 Weeks Azomite
ASV3521	0.002708333	1	1	0.609665712	1	Bacteria	Proteobacteria	Alphaproteobacteria	Rhizobiales	Xanthobacteraceae	Rhodopseudomonas	Above prediction	Roots: 8 Weeks Azomite
ASV2663	0.002733333	1	1	0.609665712	1	Bacteria	Verrucomicrobiota	Verrucomicrobiae	Opitutales	Opitutaceae	IMCC26134	Above prediction	Roots: 8 Weeks Azomite
ASV2962	0.002825	1	1	0.609665712	1	Bacteria	Proteobacteria	Alphaproteobacteria	Sphingomonadales	Sphingomonadaceae	Sphingopyxis	Above prediction	Roots: 8 Weeks Azomite
ASV4201	0.00295	1	1	0.609665712	1	Bacteria	Spirochaetota	Spirochaetia	Spirochaetales	Spirochaetaceae	Spirochaeta_2	Above prediction	Roots: 8 Weeks Azomite
ASV10183	0.003008333	1	1	0.609665712	1	Bacteria	Verrucomicrobiota	Verrucomicrobiae	Chthoniobacterales	Terrimicrobiaceae	Terrimicrobium	Above prediction	Roots: 8 Weeks Azomite
ASV902	0.00315	1	1	0.609665712	1	Bacteria	Proteobacteria	Gammaproteobacteria	Xanthomonadales	Xanthomonadaceae	Luteimonas	Above prediction	Roots: 8 Weeks Azomite
ASV12312	0.003591667	1	1	0.609665712	1	Bacteria	Actinobacteriota	Actinobacteria	Corynebacteriales	Mycobacteriaceae	Mycobacterium	Above prediction	Roots: 8 Weeks Azomite
ASV10182	0.0000375	0.666666667	0.194803406	0.03930955	0.588554653	Bacteria	Verrucomicrobiota	Verrucomicrobiae	Chthoniobacterales	Terrimicrobiaceae	Terrimicrobium	Above prediction	Roots: 18 Weeks Control
ASV10812	4.58333E-05	0.833333333	0.233907167	0.053635439	0.621909208	Bacteria	Bdellovibrionota	Bdellovibrionia	Bacteriovoracales	Bacteriovoracaceae	Peredibacter	Above prediction	Roots: 18 Weeks Control
ASV4801	0.00005	0.666666667	0.252899258	0.06116162	0.63754068	Bacteria	Bacteroidota	Bacteroidia	Cytophagales	Spirosomaceae	Runella	Above prediction	Roots: 18 Weeks Control
ASV10091	0.000104167	0.166666667	0.467389649	0.168140218	0.792096956	Bacteria	Proteobacteria	Gammaproteobacteria	Xanthomonadales	Rhodanobacteraceae	Luteibacter	Below prediction	Roots: 18 Weeks Control
ASV2181	0.000104167	0.166666667	0.467389649	0.168140218	0.792096956	Bacteria	Proteobacteria	Gammaproteobacteria	Enterobacterales	Enterobacteriaceae	Klebsiella	Below prediction	Roots: 18 Weeks Control
ASV2571	0.000104167	0.833333333	0.467389649	0.168140218	0.792096956	Bacteria	Verrucomicrobiota	Verrucomicrobiae	Opitutales	Puniceicoccaceae	Cerasicoccus	Above prediction	Roots: 18 Weeks Control
ASV3271	0.000116667	0.833333333	0.508869262	0.193053556	0.817761014	Bacteria	Firmicutes	Bacilli	Bacillales	Bacillaceae	Ureibacillus	Above prediction	Roots: 18 Weeks Control
ASV4221	0.000116667	0.166666667	0.508869262	0.193053556	0.817761014	Bacteria	Proteobacteria	Gammaproteobacteria	Alteromonadales	Alteromonadaceae	Rheinheimera	Below prediction	Roots: 18 Weeks Control
ASV18091	0.000141667	0.166666667	0.583682749	0.241313658	0.860723348	Bacteria	Actinobacteriota	Actinobacteria	Frankiales	Nakamurellaceae	Nakamurella	Below prediction	Roots: 18 Weeks Control
ASV791	0.000158333	1	0.62793384	0.271910867	0.884082885	Bacteria	Bacteroidota	Bacteroidia	Chitinophagales	Chitinophagaceae	Lacibacter	Above prediction	Roots: 18 Weeks Control
ASV1744	0.0001625	1	0.638337188	0.279332174	0.889346706	Bacteria	Actinobacteriota	Actinobacteria	Pseudonocardiales	Pseudonocardiaceae	Pseudonocardia	Above prediction	Roots: 18 Weeks Control
ASV26151	0.000179167	0.166666667	0.677454915	0.308038665	0.90833769	Bacteria	Proteobacteria	Gammaproteobacteria	Burkholderiales	Comamonadaceae	Curvibacter	Below prediction	Roots: 18 Weeks Control
ASV4722	0.000183333	1	0.68663385	0.314962514	0.912606004	Bacteria	Proteobacteria	Alphaproteobacteria	Sphingomonadales	Sphingomonadaceae	Altererythrobacter	Above prediction	Roots: 18 Weeks Control
ASV20382	0.000195833	1	0.712803342	0.335108823	0.924368979	Bacteria	Firmicutes	Clostridia	Peptostreptococcales-Tissierellales	Peptostreptococcales-Tissierellales_fa	Tepidimicrobium	Above prediction	Roots: 18 Weeks Control
ASV10911	0.000204167	1	0.729155529	0.348011422	0.931405115	Bacteria	Acidobacteriota	Thermoanaerobaculia	Thermoanaerobaculales	Thermoanaerobaculaceae	Subgroup_10	Above prediction	Roots: 18 Weeks Control
ASV12592	0.0002125	1	0.744673893	0.36048742	0.937851146	Bacteria	Myxococcota	Polyangia	Polyangiales	Phaselicystidaceae	Phaselicystis	Above prediction	Roots: 18 Weeks Control
ASV19312	0.000216667	0.333333333	0.752131277	0.366565037	0.940866553	Bacteria	Proteobacteria	Gammaproteobacteria	Burkholderiales	Comamonadaceae	Paucibacter	Below prediction	Roots: 18 Weeks Control
ASV3182	0.000216667	0.333333333	0.752131277	0.366565037	0.940866553	Bacteria	Actinobacteriota	Actinobacteria	Micrococcales	Microbacteriaceae	Parafrigoribacterium	Below prediction	Roots: 18 Weeks Control
ASV13982	0.000220833	1	0.759393173	0.372535748	0.943750499	Bacteria	Proteobacteria	Gammaproteobacteria	Burkholderiales	Alcaligenaceae	Achromobacter	Above prediction	Roots: 18 Weeks Control
ASV4016	0.000241667	0.166666667	0.792916088	0.400794123	0.956367668	Bacteria	Actinobacteriota	Actinobacteria	Micrococcales	Sanguibacteraceae	Sanguibacter	Below prediction	Roots: 18 Weeks Control
ASV16712	0.000254167	1	0.810945605	0.41648938	0.962656367	Bacteria	Actinobacteriota	Thermoleophilia	Solirubrobacterales	Solirubrobacteraceae	Conexibacter	Above prediction	Roots: 18 Weeks Control
ASV21502	0.000258333	1	0.816631391	0.42151501	0.964563595	Bacteria	Myxococcota	Myxococcia	Myxococcales	Anaeromyxobacteraceae	Anaeromyxobacter	Above prediction	Roots: 18 Weeks Control
ASV72791	0.000270833	0.166666667	0.832768552	0.435985078	0.969770074	Bacteria	Proteobacteria	Gammaproteobacteria	Enterobacterales	Enterobacteriaceae	Raoultella	Below prediction	Roots: 18 Weeks Control
ASV6082	0.000308333	1	0.873710718	0.474168995	0.981508226	Bacteria	Proteobacteria	Alphaproteobacteria	Acetobacterales	Acetobacteraceae	Roseomonas	Above prediction	Roots: 18 Weeks Control
ASV4432	0.000325	1	0.888757048	0.488781785	0.9852419	Bacteria	Bacteroidota	Bacteroidia	Cytophagales	Spirosomaceae	Dyadobacter	Above prediction	Roots: 18 Weeks Control
ASV1082	0.0003625	1	0.916746348	0.516898943	0.991252975	Bacteria	Proteobacteria	Gammaproteobacteria	Burkholderiales	Methylophilaceae	Methylophilus	Above prediction	Roots: 18 Weeks Control
ASV9402	0.0003625	1	0.916746348	0.516898943	0.991252975	Bacteria	Proteobacteria	Gammaproteobacteria	Burkholderiales	Oxalobacteraceae	Noviherbaspirillum	Above prediction	Roots: 18 Weeks Control
ASV1541	0.000366667	0.166666667	0.919413941	0.519646948	0.99175765	Bacteria	Proteobacteria	Gammaproteobacteria	Burkholderiales	Oxalobacteraceae	Herbaspirillum	Below prediction	Roots: 18 Weeks Control
ASV4352	0.000370833	1	0.922001595	0.522324607	0.992235199	Bacteria	Bacteroidota	Bacteroidia	Chitinophagales	Chitinophagaceae	Flavitalea	Above prediction	Roots: 18 Weeks Control
ASV12082	0.000375	1	0.924511478	0.524933243	0.992686943	Bacteria	Actinobacteriota	Actinobacteria	Frankiales	Geodermatophilaceae	Blastococcus	Above prediction	Roots: 18 Weeks Control
ASV1758	0.000379167	1	0.926945713	0.527474176	0.993114149	Bacteria	Actinobacteriota	Actinobacteria	Micrococcales	Intrasporangiaceae	Phycicoccus	Above prediction	Roots: 18 Weeks Control
ASV1772	0.000404167	1	0.9400752	0.541371093	0.995226427	Bacteria	Acidobacteriota	Acidobacteriae	Acidobacteriae_or	Acidobacteriae_fa	Paludibaculum	Above prediction	Roots: 18 Weeks Control
ASV2662	0.000416667	1	0.94577596	0.547510201	0.996038436	Bacteria	Verrucomicrobiota	Verrucomicrobiae	Opitutales	Opitutaceae	IMCC26134	Above prediction	Roots: 18 Weeks Control
ASV9581	0.000429167	1	0.95096342	0.553154632	0.996719237	Bacteria	Bacteroidota	Bacteroidia	Cytophagales	Cytophagaceae	Sporocytophaga	Above prediction	Roots: 18 Weeks Control
ASV5731	0.000441667	1	0.955680368	0.558336787	0.997288605	Bacteria	Verrucomicrobiota	Verrucomicrobiae	Pedosphaerales	Pedosphaeraceae	Pedosphaera	Above prediction	Roots: 18 Weeks Control
ASV8581	0.000441667	1	0.955680368	0.558336787	0.997288605	Bacteria	Bacteroidota	Bacteroidia	Chitinophagales	Chitinophagaceae	Dinghuibacter	Above prediction	Roots: 18 Weeks Control
ASV18022	0.000445833	1	0.957155063	0.559966879	0.997456654	Bacteria	Actinobacteriota	Actinobacteria	Micrococcales	Microbacteriaceae	Humibacter	Above prediction	Roots: 18 Weeks Control
ASV10011	0.0004625	1	0.962602651	0.566030731	0.998035218	Bacteria	Deinococcota	Deinococci	Deinococcales	Deinococcaceae	Deinococcus	Above prediction	Roots: 18 Weeks Control
ASV101	0.000470833	1	0.965073877	0.568803909	0.998275283	Bacteria	Proteobacteria	Gammaproteobacteria	Cellvibrionales	Cellvibrionaceae	Cellvibrio	Above prediction	Roots: 18 Weeks Control
ASV13531	0.000470833	0.5	0.965073877	0.568803909	0.998275283	Bacteria	Proteobacteria	Gammaproteobacteria	Salinisphaerales	Solimonadaceae	Alkanibacter	Below prediction	Roots: 18 Weeks Control
ASV2462	0.000491667	1	0.970592088	0.57504846	0.99875926	Bacteria	Bacteroidota	Bacteroidia	Chitinophagales	Chitinophagaceae	Flavisolibacter	Above prediction	Roots: 18 Weeks Control
ASV30631	0.000491667	0.166666667	0.970592088	0.57504846	0.99875926	Bacteria	Actinobacteriota	Actinobacteria	Micrococcales	Microbacteriaceae	Leucobacter	Below prediction	Roots: 18 Weeks Control
ASV3191	0.000545833	1	0.981322656	0.587407306	0.999484533	Bacteria	Proteobacteria	Alphaproteobacteria	Acetobacterales	Acetobacteraceae	Rhodovastum	Above prediction	Roots: 18 Weeks Control
ASV6061	0.000554167	1	0.982597253	0.588895129	0.999550867	Bacteria	Proteobacteria	Gammaproteobacteria	Burkholderiales	Nitrosomonadaceae	MND1	Above prediction	Roots: 18 Weeks Control
ASV27492	0.000583333	1	0.986434493	0.593400792	0.999724071	Bacteria	Bacteroidota	Bacteroidia	Cytophagales	Spirosomaceae	Spirosoma	Above prediction	Roots: 18 Weeks Control
ASV5511	0.000583333	1	0.986434493	0.593400792	0.999724071	Bacteria	Bacteroidota	Bacteroidia	Sphingobacteriales	Sphingobacteriaceae	Nubsella	Above prediction	Roots: 18 Weeks Control
ASV1442	0.000604167	1	0.988663633	0.596036878	0.999806046	Bacteria	Firmicutes	Bacilli	Bacillales	Bacillaceae	Cerasibacillus	Above prediction	Roots: 18 Weeks Control
ASV4611	0.0006375	1	0.991516447	0.599430988	0.999890461	Bacteria	Actinobacteriota	Acidimicrobiia	Microtrichales	Ilumatobacteraceae	CL500-29_marine_group	Above prediction	Roots: 18 Weeks Control
ASV5492	0.0006375	1	0.991516447	0.599430988	0.999890461	Bacteria	Proteobacteria	Alphaproteobacteria	Rhizobiales	Hyphomicrobiaceae	Pedomicrobium	Above prediction	Roots: 18 Weeks Control
ASV2861	0.000808333	1	0.998168676	0.60743793	0.999994791	Bacteria	Verrucomicrobiota	Verrucomicrobiae	Pedosphaerales	Pedosphaeraceae	Ellin517	Above prediction	Roots: 18 Weeks Control
ASV2241	0.000825	1	0.998429283	0.607754322	0.999996165	Bacteria	Bdellovibrionota	Oligoflexia	Oligoflexales	Oligoflexales_fa	Oligoflexus	Above prediction	Roots: 18 Weeks Control
ASV6791	0.000825	1	0.998429283	0.607754322	0.999996165	Bacteria	Actinobacteriota	Acidimicrobiia	Microtrichales	Iamiaceae	Iamia	Above prediction	Roots: 18 Weeks Control
ASV5812	0.0009125	1	0.999305724	0.60881991	0.999999249	Bacteria	Proteobacteria	Gammaproteobacteria	Xanthomonadales	Rhodanobacteraceae	Dyella	Above prediction	Roots: 18 Weeks Control
ASV10452	0.001091667	1	0.99987599	0.609514526	0.999999976	Bacteria	Proteobacteria	Gammaproteobacteria	Burkholderiales	Burkholderiaceae	Burkholderia-Caballeronia-Paraburkholderia	Above prediction	Roots: 18 Weeks Control
ASV241	0.0011375	1	0.999920984	0.609569375	0.99999999	Bacteria	Firmicutes	Bacilli	Bacillales	Bacillaceae	Bacillus	Above prediction	Roots: 18 Weeks Control
ASV23911	0.001229167	1	0.999968283	0.60962704	0.999999998	Bacteria	Bdellovibrionota	Bdellovibrionia	Bdellovibrionales	Bdellovibrionaceae	Bdellovibrio	Above prediction	Roots: 18 Weeks Control
ASV7361	0.0012375	1	0.999970829	0.609630145	0.999999999	Bacteria	Firmicutes	Bacilli	Bacillales	Bacillaceae	Pseudogracilibacillus	Above prediction	Roots: 18 Weeks Control
ASV2222	0.001270833	1	0.999979154	0.609640295	0.999999999	Bacteria	Spirochaetota	Spirochaetia	Spirochaetales	Spirochaetaceae	Salinispira	Above prediction	Roots: 18 Weeks Control
ASV12311	0.001275	1	0.999980014	0.609641343	0.999999999	Bacteria	Actinobacteriota	Actinobacteria	Corynebacteriales	Mycobacteriaceae	Mycobacterium	Above prediction	Roots: 18 Weeks Control
ASV3711	0.001283333	1	0.999981631	0.609643314	0.999999999	Bacteria	Proteobacteria	Alphaproteobacteria	Rhizobiales	Rhizobiaceae	Mesorhizobium	Above prediction	Roots: 18 Weeks Control
ASV28301	0.001375	1	0.99999279	0.609656921	1	Bacteria	Acidobacteriota	Acidobacteriae	Acidobacteriales	Acidobacteriaceae_(Subgroup_1)	Terriglobus	Above prediction	Roots: 18 Weeks Control
ASV5871	0.001383333	1	0.999993382	0.609657643	1	Bacteria	Proteobacteria	Gammaproteobacteria	Burkholderiales	Comamonadaceae	Xylophilus	Above prediction	Roots: 18 Weeks Control
ASV3301	0.001404167	1	0.999994661	0.609659202	1	Bacteria	Proteobacteria	Alphaproteobacteria	Caulobacterales	Caulobacteraceae	Phenylobacterium	Above prediction	Roots: 18 Weeks Control
ASV12822	0.001420833	1	0.999995505	0.609660232	1	Bacteria	Proteobacteria	Alphaproteobacteria	Rhizobiales	Beijerinckiaceae	alphaI_cluster	Above prediction	Roots: 18 Weeks Control
ASV812	0.0014875	1	0.999997752	0.609662972	1	Bacteria	Proteobacteria	Gammaproteobacteria	Burkholderiales	Comamonadaceae	Ramlibacter	Above prediction	Roots: 18 Weeks Control
ASV1372	0.00155	1	0.999998833	0.609664289	1	Bacteria	Proteobacteria	Gammaproteobacteria	Burkholderiales	Comamonadaceae	Methylibium	Above prediction	Roots: 18 Weeks Control
ASV5612	0.001654167	1	0.999999613	0.609665241	1	Bacteria	Bacteroidota	Bacteroidia	Chitinophagales	Chitinophagaceae	Taibaiella	Above prediction	Roots: 18 Weeks Control
ASV3392	0.001658333	1	0.99999963	0.609665261	1	Bacteria	Proteobacteria	Alphaproteobacteria	Rhizobiales	Xanthobacteraceae	Rhodoplanes	Above prediction	Roots: 18 Weeks Control
ASV1482	0.0017125	1	0.999999793	0.60966546	1	Bacteria	Gemmatimonadota	Gemmatimonadetes	Gemmatimonadales	Gemmatimonadaceae	Gemmatimonas	Above prediction	Roots: 18 Weeks Control
ASV9311	0.001858333	1	0.999999957	0.60966566	1	Bacteria	Verrucomicrobiota	Verrucomicrobiae	Pedosphaerales	Pedosphaeraceae	Ellin516	Above prediction	Roots: 18 Weeks Control
ASV842	0.001908333	1	0.999999975	0.609665682	1	Bacteria	Proteobacteria	Gammaproteobacteria	Burkholderiales	Comamonadaceae	Delftia	Above prediction	Roots: 18 Weeks Control
ASV5681	0.001920833	1	0.999999979	0.609665686	1	Bacteria	Proteobacteria	Alphaproteobacteria	Rhizobiales	Rhizobiales_Incertae_Sedis	Phreatobacter	Above prediction	Roots: 18 Weeks Control
ASV1291	0.001954167	1	0.999999985	0.609665694	1	Bacteria	Verrucomicrobiota	Verrucomicrobiae	Opitutales	Opitutaceae	Opitutus	Above prediction	Roots: 18 Weeks Control
ASV1181	0.002	1	0.999999991	0.609665701	1	Bacteria	Proteobacteria	Alphaproteobacteria	Rhizobiales	Rhizobiaceae	Shinella	Above prediction	Roots: 18 Weeks Control
ASV3622	0.0020125	1	0.999999992	0.609665703	1	Bacteria	Verrucomicrobiota	Verrucomicrobiae	Chthoniobacterales	Chthoniobacteraceae	Chthoniobacter	Above prediction	Roots: 18 Weeks Control
ASV4591	0.002045833	1	0.999999995	0.609665706	1	Bacteria	Proteobacteria	Alphaproteobacteria	Rhizobiales	Xanthobacteraceae	Afipia	Above prediction	Roots: 18 Weeks Control
ASV3071	0.002141667	1	0.999999998	0.60966571	1	Bacteria	Proteobacteria	Alphaproteobacteria	Reyranellales	Reyranellaceae	Reyranella	Above prediction	Roots: 18 Weeks Control
ASV181	0.002191667	1	0.999999999	0.609665711	1	Bacteria	Proteobacteria	Gammaproteobacteria	Burkholderiales	Comamonadaceae	Leptothrix	Above prediction	Roots: 18 Weeks Control
ASV372	0.002325	1	1	0.609665712	1	Bacteria	Actinobacteriota	Actinobacteria	Streptomycetales	Streptomycetaceae	Streptomyces	Above prediction	Roots: 18 Weeks Control
ASV15211	0.002491667	1	1	0.609665712	1	Bacteria	Actinobacteriota	Actinobacteria	Micromonosporales	Micromonosporaceae	Actinoplanes	Above prediction	Roots: 18 Weeks Control
ASV901	0.002579167	1	1	0.609665712	1	Bacteria	Proteobacteria	Gammaproteobacteria	Xanthomonadales	Xanthomonadaceae	Luteimonas	Above prediction	Roots: 18 Weeks Control
ASV1261	0.0025875	1	1	0.609665712	1	Bacteria	Proteobacteria	Alphaproteobacteria	Caulobacterales	Caulobacteraceae	Caulobacter	Above prediction	Roots: 18 Weeks Control
ASV1821	0.002620833	1	1	0.609665712	1	Bacteria	Proteobacteria	Gammaproteobacteria	Burkholderiales	Comamonadaceae	Acidovorax	Above prediction	Roots: 18 Weeks Control
ASV682	0.002645833	1	1	0.609665712	1	Bacteria	Proteobacteria	Gammaproteobacteria	Enterobacterales	Enterobacteriaceae	Buttiauxella	Above prediction	Roots: 18 Weeks Control
ASV4441	0.0027125	1	1	0.609665712	1	Bacteria	Actinobacteriota	Actinobacteria	Micrococcales	Microbacteriaceae	Amnibacterium	Above prediction	Roots: 18 Weeks Control
ASV2001	0.002925	1	1	0.609665712	1	Bacteria	Proteobacteria	Alphaproteobacteria	Rhizobiales	Rhizobiales_Incertae_Sedis	Bauldia	Above prediction	Roots: 18 Weeks Control
ASV932	0.003120833	1	1	0.609665712	1	Bacteria	Bacteroidota	Bacteroidia	Chitinophagales	Chitinophagaceae	Sediminibacterium	Above prediction	Roots: 18 Weeks Control
ASV421	0.0031625	1	1	0.609665712	1	Bacteria	Proteobacteria	Alphaproteobacteria	Dongiales	Dongiaceae	Dongia	Above prediction	Roots: 18 Weeks Control
ASV7052	0.003175	1	1	0.609665712	1	Bacteria	Actinobacteriota	Actinobacteria	Micrococcales	Microbacteriaceae	Leifsonia	Above prediction	Roots: 18 Weeks Control
ASV1051	0.0032125	1	1	0.609665712	1	Bacteria	Acidobacteriota	Acidobacteriae	Bryobacterales	Bryobacteraceae	Bryobacter	Above prediction	Roots: 18 Weeks Control
ASV1361	0.003383333	1	1	0.609665712	1	Bacteria	Firmicutes	Bacilli	Exiguobacterales	Exiguobacteraceae	Exiguobacterium	Above prediction	Roots: 18 Weeks Control
ASV321	0.0033875	1	1	0.609665712	1	Bacteria	Proteobacteria	Gammaproteobacteria	Burkholderiales	Nitrosomonadaceae	IS-44	Above prediction	Roots: 18 Weeks Control
ASV2231	0.0034625	1	1	0.609665712	1	Bacteria	Proteobacteria	Gammaproteobacteria	Burkholderiales	Comamonadaceae	Rhodoferax	Above prediction	Roots: 18 Weeks Control
ASV9349	0.0000375	0.666666667	0.227685767	0.051248661	0.616710038	Bacteria	Firmicutes	Bacilli	Thermoactinomycetales	Thermoactinomycetaceae	Thermoactinomyces	Above prediction	Roots: 8 Weeks Control
ASV36161	9.58333E-05	0.166666667	0.502653394	0.189236671	0.813998695	Bacteria	Myxococcota	Polyangia	Polyangiales	Polyangiaceae	Polyangium	Below prediction	Roots: 8 Weeks Control
ASV5451	0.0001	0.166666667	0.518804864	0.199215711	0.82371365	Bacteria	Firmicutes	Bacilli	Paenibacillales	Paenibacillaceae	Thermobacillus	Below prediction	Roots: 8 Weeks Control
ASV3477	0.000116667	0.166666667	0.579145763	0.238263919	0.858240996	Bacteria	Actinobacteriota	Actinobacteria	Micrococcales	Brevibacteriaceae	Brevibacterium	Below prediction	Roots: 8 Weeks Control
ASV8401	0.000125	1	0.60685844	0.257144325	0.873151528	Bacteria	Proteobacteria	Alphaproteobacteria	Rhizobiales	Rhizobiales_Incertae_Sedis	Nordella	Above prediction	Roots: 8 Weeks Control
ASV24371	0.000145833	1	0.669454269	0.302062678	0.904558237	Bacteria	Bdellovibrionota	Bdellovibrionia	Bdellovibrionales	Bdellovibrionaceae	OM27_clade	Above prediction	Roots: 8 Weeks Control
ASV21431	0.000183333	1	0.760637628	0.373564188	0.944239462	Bacteria	Proteobacteria	Alphaproteobacteria	Sphingomonadales	Sphingomonadaceae	Qipengyuania	Above prediction	Roots: 8 Weeks Control
ASV5130	0.000183333	0.166666667	0.760637628	0.373564188	0.944239462	Bacteria	Verrucomicrobiota	Verrucomicrobiae	Opitutales	Puniceicoccaceae	Verruc-01	Below prediction	Roots: 8 Weeks Control
ASV14151	0.000195833	1	0.785663797	0.394581107	0.953737738	Bacteria	Proteobacteria	Gammaproteobacteria	Salinisphaerales	Solimonadaceae	Fontimonas	Above prediction	Roots: 8 Weeks Control
ASV32711	0.000204167	1	0.801026371	0.407809728	0.959241185	Bacteria	Firmicutes	Bacilli	Bacillales	Bacillaceae	Ureibacillus	Above prediction	Roots: 8 Weeks Control
ASV12591	0.000216667	1	0.822225721	0.426496404	0.966403543	Bacteria	Myxococcota	Polyangia	Polyangiales	Phaselicystidaceae	Phaselicystis	Above prediction	Roots: 8 Weeks Control
ASV5331	0.000216667	0.333333333	0.822225721	0.426496404	0.966403543	Bacteria	Proteobacteria	Gammaproteobacteria	Burkholderiales	Comamonadaceae	Rubrivivax	Below prediction	Roots: 8 Weeks Control
ASV12	0.000245833	1	0.863990846	0.464901785	0.978923692	Bacteria	Actinobacteriota	Actinobacteria	Micrococcales	Micrococcaceae	Arthrobacter	Above prediction	Roots: 8 Weeks Control
ASV7191	0.00025	0.166666667	0.869166872	0.469820351	0.980316416	Bacteria	Planctomycetota	Phycisphaerae	Phycisphaerales	Phycisphaeraceae	SM1A02	Below prediction	Roots: 8 Weeks Control
ASV16711	0.0002625	1	0.883634483	0.483769352	0.984008228	Bacteria	Actinobacteriota	Thermoleophilia	Solirubrobacterales	Solirubrobacteraceae	Conexibacter	Above prediction	Roots: 8 Weeks Control
ASV1879	0.000295833	0.333333333	0.915338428	0.515453587	0.990981609	Bacteria	Proteobacteria	Alphaproteobacteria	Rhizobiales	Beijerinckiaceae	Methylocella	Below prediction	Roots: 8 Weeks Control
ASV7411	0.000295833	0.333333333	0.915338428	0.515453587	0.990981609	Bacteria	Bacteroidota	Bacteroidia	Cytophagales	Microscillaceae	Chryseolinea	Below prediction	Roots: 8 Weeks Control
ASV13981	0.0003125	1	0.927996813	0.52857471	0.993295254	Bacteria	Proteobacteria	Gammaproteobacteria	Burkholderiales	Alcaligenaceae	Achromobacter	Above prediction	Roots: 8 Weeks Control
ASV8261	0.000325	1	0.936310238	0.537352187	0.994654596	Bacteria	Proteobacteria	Alphaproteobacteria	Azospirillales	Azospirillaceae	Azospirillum	Above prediction	Roots: 8 Weeks Control
ASV21141	0.000329167	1	0.938876261	0.54008826	0.995047356	Bacteria	Proteobacteria	Alphaproteobacteria	Rhizobiales	Beijerinckiaceae	Methylorosula	Above prediction	Roots: 8 Weeks Control
ASV20151	0.000333333	1	0.941345499	0.542733397	0.99541304	Bacteria	Firmicutes	Clostridia	Clostridiales	Clostridiaceae	Clostridium_sensu_stricto_13	Above prediction	Roots: 8 Weeks Control
ASV21681	0.000341667	1	0.946006792	0.547760175	0.996069921	Bacteria	Deinococcota	Deinococci	Deinococcales	Trueperaceae	Truepera	Above prediction	Roots: 8 Weeks Control
ASV2636	0.000345833	0.5	0.948205191	0.550146415	0.996364258	Bacteria	Actinobacteriota	Actinobacteria	Micrococcales	Demequinaceae	Demequina	Below prediction	Roots: 8 Weeks Control
ASV4101	0.000366667	1	0.957993326	0.560895623	0.997550031	Bacteria	Proteobacteria	Gammaproteobacteria	Burkholderiales	Burkholderiaceae	Limnobacter	Above prediction	Roots: 8 Weeks Control
ASV18621	0.000379167	0.333333333	0.963001239	0.566477063	0.998074897	Bacteria	Proteobacteria	Alphaproteobacteria	Rhizobiales	Devosiaceae	Arsenicitalea	Below prediction	Roots: 8 Weeks Control
ASV626	0.000379167	0.5	0.963001239	0.566477063	0.998074897	Bacteria	Actinobacteriota	Actinobacteria	Micrococcales	Micrococcaceae	Paenarthrobacter	Below prediction	Roots: 8 Weeks Control
ASV2221	0.000383333	1	0.964541495	0.568205275	0.998224767	Bacteria	Spirochaetota	Spirochaetia	Spirochaetales	Spirochaetaceae	Salinispira	Above prediction	Roots: 8 Weeks Control
ASV1184	0.000425	0.333333333	0.97695029	0.582336001	0.999224475	Bacteria	Proteobacteria	Gammaproteobacteria	Enterobacterales	Enterobacteriaceae	Citrobacter	Below prediction	Roots: 8 Weeks Control
ASV9401	0.00045	1	0.982281446	0.588526086	0.999534836	Bacteria	Proteobacteria	Gammaproteobacteria	Burkholderiales	Oxalobacteraceae	Noviherbaspirillum	Above prediction	Roots: 8 Weeks Control
ASV282	0.000466667	1	0.98515872	0.591898327	0.999670947	Bacteria	Bacteroidota	Bacteroidia	Chitinophagales	Chitinophagaceae	Puia	Above prediction	Roots: 8 Weeks Control
ASV38631	0.000466667	1	0.98515872	0.591898327	0.999670947	Bacteria	Myxococcota	Myxococcia	Myxococcales	Vulgatibacteraceae	Vulgatibacter	Above prediction	Roots: 8 Weeks Control
ASV951	0.000470833	1	0.985805026	0.592658915	0.99969842	Bacteria	Proteobacteria	Gammaproteobacteria	Burkholderiales	Comamonadaceae	Aquabacterium	Above prediction	Roots: 8 Weeks Control
ASV20911	0.000475	0.333333333	0.986424391	0.593388878	0.999723668	Bacteria	Proteobacteria	Gammaproteobacteria	Burkholderiales	Rhodocyclaceae	Uliginosibacterium	Below prediction	Roots: 8 Weeks Control
ASV841	0.000479167	1	0.987017876	0.594089335	0.999746865	Bacteria	Proteobacteria	Gammaproteobacteria	Burkholderiales	Comamonadaceae	Delftia	Above prediction	Roots: 8 Weeks Control
ASV6901	0.000529167	1	0.992458102	0.600556454	0.999913184	Bacteria	Proteobacteria	Alphaproteobacteria	Caulobacterales	Caulobacteraceae	PMMR1	Above prediction	Roots: 8 Weeks Control
ASV18021	0.000541667	1	0.993427913	0.601718276	0.999933884	Bacteria	Actinobacteriota	Actinobacteria	Micrococcales	Microbacteriaceae	Humibacter	Above prediction	Roots: 8 Weeks Control
ASV4601	0.00055	1	0.994006544	0.602412785	0.999944917	Bacteria	Verrucomicrobiota	Verrucomicrobiae	Pedosphaerales	Pedosphaeraceae	SH3-11	Above prediction	Roots: 8 Weeks Control
ASV7351	0.0005625	1	0.994783482	0.603346873	0.999958174	Bacteria	Proteobacteria	Gammaproteobacteria	Salinisphaerales	Solimonadaceae	Panacagrimonas	Above prediction	Roots: 8 Weeks Control
ASV20381	0.000579167	1	0.995669757	0.60441461	0.999971101	Bacteria	Firmicutes	Clostridia	Peptostreptococcales-Tissierellales	Peptostreptococcales-Tissierellales_fa	Tepidimicrobium	Above prediction	Roots: 8 Weeks Control
ASV21781	0.000591667	1	0.996237188	0.605099457	0.999978141	Bacteria	Proteobacteria	Alphaproteobacteria	Rhizobiales	Kaistiaceae	Kaistia	Above prediction	Roots: 8 Weeks Control
ASV17441	0.0006	1	0.996574825	0.60550742	0.999981869	Bacteria	Actinobacteriota	Actinobacteria	Pseudonocardiales	Pseudonocardiaceae	Pseudonocardia	Above prediction	Roots: 8 Weeks Control
ASV18541	0.000608333	0.5	0.996883092	0.605880196	0.999984972	Bacteria	Myxococcota	Myxococcia	Myxococcales	Myxococcaceae	Archangium	Below prediction	Roots: 8 Weeks Control
ASV1911	0.000625	1	0.997421156	0.606531552	0.999989695	Bacteria	Proteobacteria	Gammaproteobacteria	Burkholderiales	Nitrosomonadaceae	Nitrosospira	Above prediction	Roots: 8 Weeks Control
ASV2661	0.00065	1	0.998063391	0.607310167	0.999994177	Bacteria	Verrucomicrobiota	Verrucomicrobiae	Opitutales	Opitutaceae	IMCC26134	Above prediction	Roots: 8 Weeks Control
ASV21501	0.000666667	1	0.998402241	0.607721482	0.999996032	Bacteria	Myxococcota	Myxococcia	Myxococcales	Anaeromyxobacteraceae	Anaeromyxobacter	Above prediction	Roots: 8 Weeks Control
ASV27491	0.000683333	1	0.998683245	0.608062848	0.999997303	Bacteria	Bacteroidota	Bacteroidia	Cytophagales	Spirosomaceae	Spirosoma	Above prediction	Roots: 8 Weeks Control
ASV381	0.000683333	1	0.998683245	0.608062848	0.999997303	Bacteria	Proteobacteria	Gammaproteobacteria	Gammaproteobacteria_Incertae_Sedis	Unknown_Family	Acidibacter	Above prediction	Roots: 8 Weeks Control
ASV10811	0.000708333	1	0.999016842	0.608468422	0.999998495	Bacteria	Bdellovibrionota	Bdellovibrionia	Bacteriovoracales	Bacteriovoracaceae	Peredibacter	Above prediction	Roots: 8 Weeks Control
ASV10871	0.000775	1	0.999553979	0.609122174	0.99999969	Bacteria	Proteobacteria	Gammaproteobacteria	Oceanospirillales	Pseudohongiellaceae	BIyi10	Above prediction	Roots: 8 Weeks Control
ASV10851	0.000791667	1	0.999634856	0.609220688	0.999999792	Bacteria	Armatimonadota	Fimbriimonadia	Fimbriimonadales	Fimbriimonadaceae	Fimbriimonas	Above prediction	Roots: 8 Weeks Control
ASV22981	0.000791667	1	0.999634856	0.609220688	0.999999792	Bacteria	Bacteroidota	Bacteroidia	Cytophagales	Spirosomaceae	Larkinella	Above prediction	Roots: 8 Weeks Control
ASV3741	0.000791667	0.5	0.999634856	0.609220688	0.999999792	Bacteria	Proteobacteria	Gammaproteobacteria	Burkholderiales	Oxalobacteraceae	Undibacterium	Below prediction	Roots: 8 Weeks Control
ASV1781	0.000795833	1	0.999652723	0.609242454	0.999999812	Bacteria	Proteobacteria	Alphaproteobacteria	Sphingomonadales	Sphingomonadaceae	Porphyrobacter	Above prediction	Roots: 8 Weeks Control
ASV9481	0.0008	1	0.999669735	0.60926318	0.99999983	Bacteria	Proteobacteria	Gammaproteobacteria	Burkholderiales	Comamonadaceae	Caenimonas	Above prediction	Roots: 8 Weeks Control
ASV16031	0.000816667	1	0.999730008	0.609336616	0.999999886	Bacteria	Proteobacteria	Alphaproteobacteria	Acetobacterales	Acetobacteraceae	Roseococcus	Above prediction	Roots: 8 Weeks Control
ASV5611	0.000825	1	0.99975597	0.609368251	0.999999907	Bacteria	Bacteroidota	Bacteroidia	Chitinophagales	Chitinophagaceae	Taibaiella	Above prediction	Roots: 8 Weeks Control
ASV10451	0.0008375	1	0.999790398	0.609410207	0.999999931	Bacteria	Proteobacteria	Gammaproteobacteria	Burkholderiales	Burkholderiaceae	Burkholderia-Caballeronia-Paraburkholderia	Above prediction	Roots: 8 Weeks Control
ASV1975	0.000854167	1	0.999829006	0.609457259	0.999999954	Bacteria	Actinobacteriota	Actinobacteria	Propionibacteriales	Nocardioidaceae	Marmoricola	Above prediction	Roots: 8 Weeks Control
ASV1021	0.000866667	1	0.999853305	0.609486875	0.999999966	Bacteria	Acidobacteriota	Acidobacteriae	Solibacterales	Solibacteraceae	Candidatus_Solibacter	Above prediction	Roots: 8 Weeks Control
ASV3281	0.000866667	1	0.999853305	0.609486875	0.999999966	Bacteria	Proteobacteria	Alphaproteobacteria	Sphingomonadales	Sphingomonadaceae	Ellin6055	Above prediction	Roots: 8 Weeks Control
ASV681	0.000920833	0.333333333	0.999924925	0.60957418	0.999999991	Bacteria	Proteobacteria	Gammaproteobacteria	Enterobacterales	Enterobacteriaceae	Buttiauxella	Below prediction	Roots: 8 Weeks Control
ASV12081	0.000933333	1	0.999935761	0.60958739	0.999999994	Bacteria	Actinobacteriota	Actinobacteria	Frankiales	Geodermatophilaceae	Blastococcus	Above prediction	Roots: 8 Weeks Control
ASV4351	0.000966667	1	0.999957704	0.609614143	0.999999997	Bacteria	Bacteroidota	Bacteroidia	Chitinophagales	Chitinophagaceae	Flavitalea	Above prediction	Roots: 8 Weeks Control
ASV12431	0.001045833	0.333333333	0.999984524	0.609646842	1	Bacteria	Verrucomicrobiota	Chlamydiae	Chlamydiales	Parachlamydiaceae	Neochlamydia	Below prediction	Roots: 8 Weeks Control
ASV10181	0.001083333	1	0.999990446	0.609654062	1	Bacteria	Verrucomicrobiota	Verrucomicrobiae	Chthoniobacterales	Terrimicrobiaceae	Terrimicrobium	Above prediction	Roots: 8 Weeks Control
ASV3911	0.001129167	1	0.999994728	0.609659283	1	Bacteria	Fibrobacterota	Fibrobacteria	Fibrobacterales	Fibrobacteraceae	possible_genus_04	Above prediction	Roots: 8 Weeks Control
ASV441	0.001145833	1	0.999995758	0.60966054	1	Bacteria	Proteobacteria	Gammaproteobacteria	Xanthomonadales	Rhodanobacteraceae	Dokdonella	Above prediction	Roots: 8 Weeks Control
ASV54911	0.001154167	1	0.999996196	0.609661074	1	Bacteria	Proteobacteria	Alphaproteobacteria	Rhizobiales	Hyphomicrobiaceae	Pedomicrobium	Above prediction	Roots: 8 Weeks Control
ASV4861	0.001158333	1	0.999996398	0.609661321	1	Bacteria	Myxococcota	Myxococcia	Myxococcales	Myxococcaceae	P3OB-42	Above prediction	Roots: 8 Weeks Control
ASV3391	0.001166667	1	0.999996771	0.609661775	1	Bacteria	Proteobacteria	Alphaproteobacteria	Rhizobiales	Xanthobacteraceae	Rhodoplanes	Above prediction	Roots: 8 Weeks Control
ASV2961	0.0011875	1	0.999997545	0.609662719	1	Bacteria	Proteobacteria	Alphaproteobacteria	Sphingomonadales	Sphingomonadaceae	Sphingopyxis	Above prediction	Roots: 8 Weeks Control
ASV19781	0.001204167	1	0.99999803	0.60966331	1	Bacteria	Proteobacteria	Alphaproteobacteria	Rhizobiales	Rhizobiales_Incertae_Sedis	Alsobacter	Above prediction	Roots: 8 Weeks Control
ASV473	0.001225	1	0.999998505	0.609663889	1	Bacteria	Proteobacteria	Gammaproteobacteria	Burkholderiales	Comamonadaceae	Comamonas	Above prediction	Roots: 8 Weeks Control
ASV9761	0.001258333	0.5	0.99999904	0.609664542	1	Bacteria	Actinobacteriota	Actinobacteria	Micrococcales	Demequinaceae	Lysinimicrobium	Below prediction	Roots: 8 Weeks Control
ASV691	0.0012875	1	0.99999935	0.60966492	1	Bacteria	Proteobacteria	Alphaproteobacteria	Rhodobacterales	Rhodobacteraceae	Rhodobacter	Above prediction	Roots: 8 Weeks Control
ASV3831	0.0013375	1	0.999999669	0.609665308	1	Bacteria	Firmicutes	Bacilli	Paenibacillales	Paenibacillaceae	Paenibacillus	Above prediction	Roots: 8 Weeks Control
ASV1221	0.001366667	1	0.999999777	0.60966544	1	Bacteria	Proteobacteria	Alphaproteobacteria	Caulobacterales	Hyphomonadaceae	SWB02	Above prediction	Roots: 8 Weeks Control
ASV1371	0.001416667	1	0.999999887	0.609665575	1	Bacteria	Proteobacteria	Gammaproteobacteria	Burkholderiales	Comamonadaceae	Methylibium	Above prediction	Roots: 8 Weeks Control
ASV1591	0.0014375	1	0.999999915	0.609665609	1	Bacteria	Proteobacteria	Alphaproteobacteria	Ferrovibrionales	Ferrovibrionaceae	Ferrovibrio	Above prediction	Roots: 8 Weeks Control
ASV2461	0.001554167	1	0.999999983	0.609665692	1	Bacteria	Bacteroidota	Bacteroidia	Chitinophagales	Chitinophagaceae	Flavisolibacter	Above prediction	Roots: 8 Weeks Control
ASV2161	0.001558333	1	0.999999984	0.609665693	1	Bacteria	Bacteroidota	Bacteroidia	Cytophagales	Cytophagaceae	Cytophaga	Above prediction	Roots: 8 Weeks Control
ASV3471	0.001566667	1	0.999999986	0.609665695	1	Bacteria	Proteobacteria	Gammaproteobacteria	Burkholderiales	Comamonadaceae	Rhizobacter	Above prediction	Roots: 8 Weeks Control
ASV3621	0.0016125	1	0.999999993	0.609665703	1	Bacteria	Verrucomicrobiota	Verrucomicrobiae	Chthoniobacterales	Chthoniobacteraceae	Chthoniobacter	Above prediction	Roots: 8 Weeks Control
ASV12821	0.001670833	1	0.999999997	0.609665708	1	Bacteria	Proteobacteria	Alphaproteobacteria	Rhizobiales	Beijerinckiaceae	alphaI_cluster	Above prediction	Roots: 8 Weeks Control
ASV19311	0.001691667	1	0.999999998	0.609665709	1	Bacteria	Proteobacteria	Gammaproteobacteria	Burkholderiales	Comamonadaceae	Paucibacter	Above prediction	Roots: 8 Weeks Control
ASV14421	0.001741667	1	0.999999999	0.609665711	1	Bacteria	Firmicutes	Bacilli	Bacillales	Bacillaceae	Cerasibacillus	Above prediction	Roots: 8 Weeks Control
ASV4451	0.0017625	1	0.999999999	0.609665711	1	Bacteria	Verrucomicrobiota	Verrucomicrobiae	Verrucomicrobiales	Rubritaleaceae	Luteolibacter	Above prediction	Roots: 8 Weeks Control
ASV968	0.0017875	1	0.999999999	0.609665711	1	Bacteria	Chloroflexi	Chloroflexia	Chloroflexales	Herpetosiphonaceae	Herpetosiphon	Above prediction	Roots: 8 Weeks Control
ASV4721	0.0018625	1	1	0.609665712	1	Bacteria	Proteobacteria	Alphaproteobacteria	Sphingomonadales	Sphingomonadaceae	Altererythrobacter	Above prediction	Roots: 8 Weeks Control
ASV5811	0.0018625	1	1	0.609665712	1	Bacteria	Proteobacteria	Gammaproteobacteria	Xanthomonadales	Rhodanobacteraceae	Dyella	Above prediction	Roots: 8 Weeks Control
ASV13331	0.001866667	1	1	0.609665712	1	Bacteria	Proteobacteria	Gammaproteobacteria	Legionellales	Legionellaceae	Legionella	Above prediction	Roots: 8 Weeks Control
ASV4431	0.001925	1	1	0.609665712	1	Bacteria	Bacteroidota	Bacteroidia	Cytophagales	Spirosomaceae	Dyadobacter	Above prediction	Roots: 8 Weeks Control
ASV3181	0.001983333	1	1	0.609665712	1	Bacteria	Actinobacteriota	Actinobacteria	Micrococcales	Microbacteriaceae	Parafrigoribacterium	Above prediction	Roots: 8 Weeks Control
ASV1711	0.002366667	1	1	0.609665712	1	Bacteria	Proteobacteria	Alphaproteobacteria	Caulobacterales	Caulobacteraceae	Brevundimonas	Above prediction	Roots: 8 Weeks Control
ASV7051	0.002366667	1	1	0.609665712	1	Bacteria	Actinobacteriota	Actinobacteria	Micrococcales	Microbacteriaceae	Leifsonia	Above prediction	Roots: 8 Weeks Control
ASV4621	0.002383333	1	1	0.609665712	1	Bacteria	Bacteroidota	Bacteroidia	Sphingobacteriales	Sphingobacteriaceae	Pedobacter	Above prediction	Roots: 8 Weeks Control
ASV5391	0.0024375	1	1	0.609665712	1	Bacteria	Proteobacteria	Gammaproteobacteria	Xanthomonadales	Xanthomonadaceae	Thermomonas	Above prediction	Roots: 8 Weeks Control
ASV6081	0.002466667	1	1	0.609665712	1	Bacteria	Proteobacteria	Alphaproteobacteria	Acetobacterales	Acetobacteraceae	Roseomonas	Above prediction	Roots: 8 Weeks Control
ASV711	0.0026625	1	1	0.609665712	1	Bacteria	Proteobacteria	Gammaproteobacteria	Burkholderiales	Chitinimonadaceae	Chitinimonas	Above prediction	Roots: 8 Weeks Control
ASV1771	0.002695833	1	1	0.609665712	1	Bacteria	Acidobacteriota	Acidobacteriae	Acidobacteriae_or	Acidobacteriae_fa	Paludibaculum	Above prediction	Roots: 8 Weeks Control
ASV1171	0.0027625	1	1	0.609665712	1	Bacteria	Bacteroidota	Bacteroidia	Flavobacteriales	Crocinitomicaceae	Fluviicola	Above prediction	Roots: 8 Weeks Control
ASV811	0.0027625	1	1	0.609665712	1	Bacteria	Proteobacteria	Gammaproteobacteria	Burkholderiales	Comamonadaceae	Ramlibacter	Above prediction	Roots: 8 Weeks Control
ASV1961	0.002770833	1	1	0.609665712	1	Bacteria	Proteobacteria	Alphaproteobacteria	Rhizobiales	Beijerinckiaceae	Methylobacterium-Methylorubrum	Above prediction	Roots: 8 Weeks Control
