# Supplementary material for: Temporally Selective Modification of the Tomato Rhizosphere and Root Microbiome by Volcanic Ash Fertilizer Containing Micronutrients
Source: Appl Environ Microbiol. 2022 Mar 21;88(7):e00049-22. doi: 10.1128/aem.00049-22 (PMC9004379; doi:10.1128/aem.00049-22)
Supplement: Supplemental file 4 — Table S4. Download aem.00049-22-s0004.csv, CSV file, 0.02 MB [file aem.00049-22-s0004.csv]

Supplemental Table 4.
List of taxa (grouped at the genus level) in the Azomite Ultrafine product and the number of reads that match to each sequence. Duplicate samples (AzU1 and AzU2) were analyzed. Taxa (ASV) are listed from highest to lowest number of reads obtained from the two samples.
	ASV	AzU2	AzU1	Kingdom	Phylum	Class	Order	Family	Genus
1	ASV1	9	247	Bacteria	Actinobacteriota	Actinobacteria	Micrococcales	Micrococcaceae	Arthrobacter
2	ASV3	6317	141	Bacteria	Proteobacteria	Gammaproteobacteria	Pseudomonadales	Pseudomonadaceae	Pseudomonas
3	ASV6	307	0	Bacteria	Proteobacteria	Gammaproteobacteria	Xanthomonadales	Xanthomonadaceae	Stenotrophomonas
4	ASV7	2124	67	Bacteria	Proteobacteria	Alphaproteobacteria	Rhizobiales	Devosiaceae	Devosia
5	ASV9	272	0	Bacteria	Proteobacteria	Gammaproteobacteria	Burkholderiales	Comamonadaceae	Pelomonas
6	ASV10	2821	0	Bacteria	Proteobacteria	Gammaproteobacteria	Cellvibrionales	Cellvibrionaceae	Cellvibrio
7	ASV11	58	1001	Bacteria	Actinobacteriota	Actinobacteria	Micrococcales	Micrococcaceae	Pseudarthrobacter
8	ASV13	6	89	Bacteria	Actinobacteriota	Actinobacteria	Pseudonocardiales	Pseudonocardiaceae	Saccharopolyspora
9	ASV18	3794	0	Bacteria	Proteobacteria	Gammaproteobacteria	Burkholderiales	Comamonadaceae	Leptothrix
10	ASV23	2258	0	Bacteria	Proteobacteria	Gammaproteobacteria	Burkholderiales	Methylophilaceae	Methylotenera
11	ASV24	19	101	Bacteria	Firmicutes	Bacilli	Bacillales	Bacillaceae	Bacillus
12	ASV25	7936	0	Bacteria	Bacteroidota	Bacteroidia	Flavobacteriales	Flavobacteriaceae	Flavobacterium
13	ASV31	116	51	Bacteria	Proteobacteria	Gammaproteobacteria	Pseudomonadales	Moraxellaceae	Acinetobacter
14	ASV32	217	13	Bacteria	Proteobacteria	Gammaproteobacteria	Burkholderiales	Nitrosomonadaceae	IS-44
15	ASV35	3952	0	Bacteria	Proteobacteria	Alphaproteobacteria	Caulobacterales	Caulobacteraceae	Asticcacaulis
16	ASV37	173	496	Bacteria	Actinobacteriota	Actinobacteria	Streptomycetales	Streptomycetaceae	Streptomyces
17	ASV38	0	2	Bacteria	Proteobacteria	Gammaproteobacteria	Gammaproteobacteria_Incertae_Sedis	Unknown_Family	Acidibacter
18	ASV42	159	22	Bacteria	Proteobacteria	Alphaproteobacteria	Dongiales	Dongiaceae	Dongia
19	ASV44	47	0	Bacteria	Proteobacteria	Gammaproteobacteria	Xanthomonadales	Rhodanobacteraceae	Dokdonella
20	ASV47	81	37	Bacteria	Proteobacteria	Gammaproteobacteria	Burkholderiales	Comamonadaceae	Comamonas
21	ASV48	0	29	Bacteria	Proteobacteria	Gammaproteobacteria	Enterobacterales	Enterobacteriaceae	Lelliottia
22	ASV60	645	0	Bacteria	Proteobacteria	Gammaproteobacteria	Burkholderiales	Oxalobacteraceae	Duganella
23	ASV71	34	0	Bacteria	Proteobacteria	Gammaproteobacteria	Burkholderiales	Chitinimonadaceae	Chitinimonas
24	ASV76	651	8	Bacteria	Verrucomicrobiota	Verrucomicrobiae	Opitutales	Opitutaceae	Lacunisphaera
25	ASV77	119	9	Bacteria	Proteobacteria	Alphaproteobacteria	Rhizobiales	Xanthobacteraceae	Bradyrhizobium
26	ASV79	196	0	Bacteria	Bacteroidota	Bacteroidia	Chitinophagales	Chitinophagaceae	Lacibacter
27	ASV81	201	0	Bacteria	Proteobacteria	Gammaproteobacteria	Burkholderiales	Comamonadaceae	Ramlibacter
28	ASV87	2449	0	Bacteria	Proteobacteria	Alphaproteobacteria	Sphingomonadales	Sphingomonadaceae	Sphingobium
29	ASV90	357	0	Bacteria	Proteobacteria	Gammaproteobacteria	Xanthomonadales	Xanthomonadaceae	Luteimonas
30	ASV93	57	0	Bacteria	Bacteroidota	Bacteroidia	Chitinophagales	Chitinophagaceae	Sediminibacterium
31	ASV95	631	0	Bacteria	Proteobacteria	Gammaproteobacteria	Burkholderiales	Comamonadaceae	Aquabacterium
32	ASV97	0	35	Bacteria	Proteobacteria	Gammaproteobacteria	Enterobacterales	Enterobacteriaceae	Enterobacter
33	ASV99	484	129	Bacteria	Proteobacteria	Alphaproteobacteria	Rhizobiales	Xanthobacteraceae	Pseudolabrys
34	ASV102	41	0	Bacteria	Acidobacteriota	Acidobacteriae	Solibacterales	Solibacteraceae	Candidatus_Solibacter
35	ASV105	536	16	Bacteria	Acidobacteriota	Acidobacteriae	Bryobacterales	Bryobacteraceae	Bryobacter
36	ASV107	792	145	Bacteria	Proteobacteria	Alphaproteobacteria	Sphingomonadales	Sphingomonadaceae	Sphingomonas
37	ASV108	695	0	Bacteria	Proteobacteria	Gammaproteobacteria	Burkholderiales	Methylophilaceae	Methylophilus
38	ASV114	165	14	Bacteria	Myxococcota	Polyangia	Haliangiales	Haliangiaceae	Haliangium
39	ASV117	542	0	Bacteria	Bacteroidota	Bacteroidia	Flavobacteriales	Crocinitomicaceae	Fluviicola
40	ASV118	239	0	Bacteria	Proteobacteria	Alphaproteobacteria	Rhizobiales	Rhizobiaceae	Shinella
41	ASV122	20	0	Bacteria	Proteobacteria	Alphaproteobacteria	Caulobacterales	Hyphomonadaceae	SWB02
42	ASV126	1347	14	Bacteria	Proteobacteria	Alphaproteobacteria	Caulobacterales	Caulobacteraceae	Caulobacter
43	ASV129	3343	0	Bacteria	Verrucomicrobiota	Verrucomicrobiae	Opitutales	Opitutaceae	Opitutus
44	ASV131	2421	0	Bacteria	Proteobacteria	Alphaproteobacteria	Rhizobiales	Rhizobiaceae	Allorhizobium-Neorhizobium-Pararhizobium-Rhizobium
45	ASV134	523	0	Bacteria	Proteobacteria	Gammaproteobacteria	Burkholderiales	Methylophilaceae	Methylobacillus
46	ASV137	307	0	Bacteria	Proteobacteria	Gammaproteobacteria	Burkholderiales	Comamonadaceae	Methylibium
47	ASV141	176	0	Bacteria	Actinobacteriota	Actinobacteria	Micrococcales	Microbacteriaceae	Galbitalea
48	ASV148	948	28	Bacteria	Gemmatimonadota	Gemmatimonadetes	Gemmatimonadales	Gemmatimonadaceae	Gemmatimonas
49	ASV149	3529	62	Bacteria	Bacteroidota	Bacteroidia	Flavobacteriales	Weeksellaceae	Chryseobacterium
50	ASV156	194	0	Bacteria	Proteobacteria	Gammaproteobacteria	Xanthomonadales	Rhodanobacteraceae	Rhodanobacter
51	ASV159	841	0	Bacteria	Proteobacteria	Alphaproteobacteria	Ferrovibrionales	Ferrovibrionaceae	Ferrovibrio
52	ASV161	495	10	Bacteria	Bacteroidota	Bacteroidia	Chitinophagales	Chitinophagaceae	Terrimonas
53	ASV169	945	0	Bacteria	Verrucomicrobiota	Verrucomicrobiae	Verrucomicrobiales	Verrucomicrobiaceae	Prosthecobacter
54	ASV171	877	14	Bacteria	Proteobacteria	Alphaproteobacteria	Caulobacterales	Caulobacteraceae	Brevundimonas
55	ASV177	409	0	Bacteria	Acidobacteriota	Acidobacteriae	Acidobacteriae_or	Acidobacteriae_fa	Paludibaculum
56	ASV178	61	0	Bacteria	Proteobacteria	Alphaproteobacteria	Sphingomonadales	Sphingomonadaceae	Porphyrobacter
57	ASV179	394	0	Bacteria	Bacteroidota	Bacteroidia	Cytophagales	Spirosomaceae	Emticicia
58	ASV182	144	0	Bacteria	Proteobacteria	Gammaproteobacteria	Burkholderiales	Comamonadaceae	Acidovorax
59	ASV185	174	29	Bacteria	Bacteroidota	Bacteroidia	Chitinophagales	Chitinophagaceae	Ferruginibacter
60	ASV191	180	0	Bacteria	Proteobacteria	Gammaproteobacteria	Burkholderiales	Nitrosomonadaceae	Nitrosospira
61	ASV196	0	143	Bacteria	Proteobacteria	Alphaproteobacteria	Rhizobiales	Beijerinckiaceae	Methylobacterium-Methylorubrum
62	ASV200	229	20	Bacteria	Proteobacteria	Alphaproteobacteria	Rhizobiales	Rhizobiales_Incertae_Sedis	Bauldia
63	ASV204	2824	0	Bacteria	Proteobacteria	Alphaproteobacteria	Sphingomonadales	Sphingomonadaceae	Novosphingobium
64	ASV216	116	0	Bacteria	Bacteroidota	Bacteroidia	Cytophagales	Cytophagaceae	Cytophaga
65	ASV222	14	0	Bacteria	Spirochaetota	Spirochaetia	Spirochaetales	Spirochaetaceae	Salinispira
66	ASV223	61	5	Bacteria	Proteobacteria	Gammaproteobacteria	Burkholderiales	Comamonadaceae	Rhodoferax
67	ASV225	235	5	Bacteria	Proteobacteria	Alphaproteobacteria	Rhizobiales	Hyphomicrobiaceae	Hyphomicrobium
68	ASV227	72	0	Bacteria	Bacteroidota	Bacteroidia	Sphingobacteriales	Sphingobacteriaceae	Sphingobacterium
69	ASV239	826	0	Bacteria	Bdellovibrionota	Bdellovibrionia	Bdellovibrionales	Bdellovibrionaceae	Bdellovibrio
70	ASV246	30	6	Bacteria	Bacteroidota	Bacteroidia	Chitinophagales	Chitinophagaceae	Flavisolibacter
71	ASV266	941	0	Bacteria	Verrucomicrobiota	Verrucomicrobiae	Opitutales	Opitutaceae	IMCC26134
72	ASV271	84	20	Bacteria	Proteobacteria	Gammaproteobacteria	Burkholderiales	Oxalobacteraceae	Massilia
73	ASV276	22	0	Bacteria	Bacteroidota	Bacteroidia	Chitinophagales	Chitinophagaceae	Flavihumibacter
74	ASV277	90	0	Bacteria	Bacteroidota	Bacteroidia	Cytophagales	Microscillaceae	Ohtaekwangia
75	ASV281	0	47	Bacteria	Verrucomicrobiota	Verrucomicrobiae	Opitutales	Opitutaceae	Alterococcus
76	ASV286	180	0	Bacteria	Verrucomicrobiota	Verrucomicrobiae	Pedosphaerales	Pedosphaeraceae	Ellin517
77	ASV292	377	0	Bacteria	Proteobacteria	Alphaproteobacteria	Caulobacterales	Hyphomonadaceae	Hirschia
78	ASV296	705	0	Bacteria	Proteobacteria	Alphaproteobacteria	Sphingomonadales	Sphingomonadaceae	Sphingopyxis
79	ASV307	236	31	Bacteria	Proteobacteria	Alphaproteobacteria	Reyranellales	Reyranellaceae	Reyranella
80	ASV309	0	5	Bacteria	Firmicutes	Bacilli	Lactobacillales	Lactobacillaceae	Lactobacillus
81	ASV318	93	0	Bacteria	Actinobacteriota	Actinobacteria	Micrococcales	Microbacteriaceae	Parafrigoribacterium
82	ASV319	59	0	Bacteria	Proteobacteria	Alphaproteobacteria	Acetobacterales	Acetobacteraceae	Rhodovastum
83	ASV328	74	19	Bacteria	Proteobacteria	Alphaproteobacteria	Sphingomonadales	Sphingomonadaceae	Ellin6055
84	ASV330	915	0	Bacteria	Proteobacteria	Alphaproteobacteria	Caulobacterales	Caulobacteraceae	Phenylobacterium
85	ASV339	74	0	Bacteria	Proteobacteria	Alphaproteobacteria	Rhizobiales	Xanthobacteraceae	Rhodoplanes
86	ASV347	248	0	Bacteria	Proteobacteria	Gammaproteobacteria	Burkholderiales	Comamonadaceae	Rhizobacter
87	ASV352	162	0	Bacteria	Proteobacteria	Alphaproteobacteria	Rhizobiales	Xanthobacteraceae	Rhodopseudomonas
88	ASV362	665	18	Bacteria	Verrucomicrobiota	Verrucomicrobiae	Chthoniobacterales	Chthoniobacteraceae	Chthoniobacter
89	ASV371	66	0	Bacteria	Proteobacteria	Alphaproteobacteria	Rhizobiales	Rhizobiaceae	Mesorhizobium
90	ASV383	48	19	Bacteria	Firmicutes	Bacilli	Paenibacillales	Paenibacillaceae	Paenibacillus
91	ASV391	564	0	Bacteria	Fibrobacterota	Fibrobacteria	Fibrobacterales	Fibrobacteraceae	possible_genus_04
92	ASV395	1228	0	Bacteria	Bacteroidota	Bacteroidia	Chitinophagales	Chitinophagaceae	Edaphobaculum
93	ASV400	55	0	Bacteria	Proteobacteria	Alphaproteobacteria	Azospirillales	Azospirillaceae	Niveispirillum
94	ASV410	293	0	Bacteria	Proteobacteria	Gammaproteobacteria	Burkholderiales	Burkholderiaceae	Limnobacter
95	ASV420	20	0	Bacteria	Spirochaetota	Spirochaetia	Spirochaetales	Spirochaetaceae	Spirochaeta_2
96	ASV422	23	0	Bacteria	Proteobacteria	Gammaproteobacteria	Alteromonadales	Alteromonadaceae	Rheinheimera
97	ASV435	53	0	Bacteria	Bacteroidota	Bacteroidia	Chitinophagales	Chitinophagaceae	Flavitalea
98	ASV443	2737	0	Bacteria	Bacteroidota	Bacteroidia	Cytophagales	Spirosomaceae	Dyadobacter
99	ASV444	7	0	Bacteria	Actinobacteriota	Actinobacteria	Micrococcales	Microbacteriaceae	Amnibacterium
100	ASV445	2941	0	Bacteria	Verrucomicrobiota	Verrucomicrobiae	Verrucomicrobiales	Rubritaleaceae	Luteolibacter
101	ASV459	63	37	Bacteria	Proteobacteria	Alphaproteobacteria	Rhizobiales	Xanthobacteraceae	Afipia
102	ASV460	365	0	Bacteria	Verrucomicrobiota	Verrucomicrobiae	Pedosphaerales	Pedosphaeraceae	SH3-11
103	ASV461	50	20	Bacteria	Actinobacteriota	Acidimicrobiia	Microtrichales	Ilumatobacteraceae	CL500-29_marine_group
104	ASV462	457	153	Bacteria	Bacteroidota	Bacteroidia	Sphingobacteriales	Sphingobacteriaceae	Pedobacter
105	ASV472	203	15	Bacteria	Proteobacteria	Alphaproteobacteria	Sphingomonadales	Sphingomonadaceae	Altererythrobacter
106	ASV480	431	0	Bacteria	Bacteroidota	Bacteroidia	Cytophagales	Spirosomaceae	Runella
107	ASV486	87	0	Bacteria	Myxococcota	Myxococcia	Myxococcales	Myxococcaceae	P3OB-42
108	ASV496	187	0	Bacteria	Proteobacteria	Gammaproteobacteria	Burkholderiales	Oxalobacteraceae	Herminiimonas
109	ASV505	243	0	Bacteria	Verrucomicrobiota	Verrucomicrobiae	Pedosphaerales	Pedosphaeraceae	DEV008
110	ASV520	0	27	Bacteria	Proteobacteria	Gammaproteobacteria	Enterobacterales	Yersiniaceae	Serratia
111	ASV524	0	19	Bacteria	Proteobacteria	Gammaproteobacteria	Xanthomonadales	Xanthomonadaceae	Arenimonas
112	ASV533	123	0	Bacteria	Proteobacteria	Gammaproteobacteria	Burkholderiales	Comamonadaceae	Rubrivivax
113	ASV539	176	0	Bacteria	Proteobacteria	Gammaproteobacteria	Xanthomonadales	Xanthomonadaceae	Thermomonas
114	ASV545	117	62	Bacteria	Firmicutes	Bacilli	Bacillales	Bacillaceae	Geobacillus
115	ASV549	0	26	Bacteria	Proteobacteria	Alphaproteobacteria	Rhizobiales	Hyphomicrobiaceae	Pedomicrobium
116	ASV551	3060	0	Bacteria	Bacteroidota	Bacteroidia	Sphingobacteriales	Sphingobacteriaceae	Nubsella
117	ASV561	1407	0	Bacteria	Bacteroidota	Bacteroidia	Chitinophagales	Chitinophagaceae	Taibaiella
118	ASV577	71	0	Bacteria	Verrucomicrobiota	Verrucomicrobiae	Pedosphaerales	Pedosphaeraceae	DEV114
119	ASV605	24	0	Bacteria	Proteobacteria	Gammaproteobacteria	Gammaproteobacteria_Incertae_Sedis	Unknown_Family	Candidatus_Ovatusbacter
120	ASV606	0	97	Bacteria	Proteobacteria	Gammaproteobacteria	Burkholderiales	Nitrosomonadaceae	MND1
121	ASV608	463	21	Bacteria	Proteobacteria	Alphaproteobacteria	Acetobacterales	Acetobacteraceae	Roseomonas
122	ASV642	265	0	Bacteria	Proteobacteria	Gammaproteobacteria	Burkholderiales	Comamonadaceae	Hydrogenophaga
123	ASV660	24	0	Bacteria	Proteobacteria	Gammaproteobacteria	Burkholderiales	Burkholderiaceae	Cupriavidus
124	ASV662	43	0	Bacteria	Proteobacteria	Gammaproteobacteria	Aeromonadales	Aeromonadaceae	Aeromonas
125	ASV673	234	0	Bacteria	Myxococcota	Myxococcia	Myxococcales	Myxococcaceae	KD3-10
126	ASV679	108	39	Bacteria	Actinobacteriota	Acidimicrobiia	Microtrichales	Iamiaceae	Iamia
127	ASV685	88	1192	Bacteria	Actinobacteriota	Actinobacteria	Propionibacteriales	Nocardioidaceae	Nocardioides
128	ASV690	28	0	Bacteria	Proteobacteria	Alphaproteobacteria	Caulobacterales	Caulobacteraceae	PMMR1
129	ASV705	49	0	Bacteria	Actinobacteriota	Actinobacteria	Micrococcales	Microbacteriaceae	Leifsonia
130	ASV731	4	0	Bacteria	Deinococcota	Deinococci	Thermales	Thermaceae	Thermus
131	ASV735	193	0	Bacteria	Proteobacteria	Gammaproteobacteria	Salinisphaerales	Solimonadaceae	Panacagrimonas
132	ASV736	35	0	Bacteria	Firmicutes	Bacilli	Bacillales	Bacillaceae	Pseudogracilibacillus
133	ASV757	0	21	Bacteria	Actinobacteriota	Actinobacteria	Micrococcales	Micrococcaceae	Kocuria
134	ASV760	0	48	Bacteria	Actinobacteriota	Actinobacteria	Propionibacteriales	Nocardioidaceae	Aeromicrobium
135	ASV777	0	6	Bacteria	Myxococcota	Myxococcia	Myxococcales	Myxococcaceae	Myxococcus
136	ASV818	107	0	Bacteria	Proteobacteria	Alphaproteobacteria	Rhodobacterales	Rhodobacteraceae	Paracoccus
137	ASV824	3	0	Bacteria	Firmicutes	Bacilli	Staphylococcales	Staphylococcaceae	Staphylococcus
138	ASV826	412	0	Bacteria	Proteobacteria	Alphaproteobacteria	Azospirillales	Azospirillaceae	Azospirillum
139	ASV846	0	11	Bacteria	Proteobacteria	Gammaproteobacteria	Enterobacterales	Pectobacteriaceae	Pectobacterium
140	ASV912	35	0	Bacteria	Proteobacteria	Gammaproteobacteria	Burkholderiales	Comamonadaceae	Inhella
141	ASV931	15	0	Bacteria	Verrucomicrobiota	Verrucomicrobiae	Pedosphaerales	Pedosphaeraceae	Ellin516
142	ASV944	159	0	Bacteria	Proteobacteria	Gammaproteobacteria	Burkholderiales	Comamonadaceae	Pseudorhodoferax
143	ASV957	0	46	Bacteria	Actinobacteriota	Actinobacteria	Micrococcales	Promicromonosporaceae	Promicromonospora
144	ASV958	144	0	Bacteria	Bacteroidota	Bacteroidia	Cytophagales	Cytophagaceae	Sporocytophaga
145	ASV968	789	0	Bacteria	Chloroflexi	Chloroflexia	Chloroflexales	Herpetosiphonaceae	Herpetosiphon
146	ASV976	60	0	Bacteria	Actinobacteriota	Actinobacteria	Micrococcales	Demequinaceae	Lysinimicrobium
147	ASV1069	0	34	Bacteria	Firmicutes	Bacilli	Bacillales	Planococcaceae	Sporosarcina
148	ASV1081	84	0	Bacteria	Bdellovibrionota	Bdellovibrionia	Bacteriovoracales	Bacteriovoracaceae	Peredibacter
149	ASV1085	1252	0	Bacteria	Armatimonadota	Fimbriimonadia	Fimbriimonadales	Fimbriimonadaceae	Fimbriimonas
150	ASV1087	287	0	Bacteria	Proteobacteria	Gammaproteobacteria	Oceanospirillales	Pseudohongiellaceae	BIyi10
151	ASV1091	0	35	Bacteria	Acidobacteriota	Thermoanaerobaculia	Thermoanaerobaculales	Thermoanaerobaculaceae	Subgroup_10
152	ASV1098	350	0	Bacteria	Proteobacteria	Alphaproteobacteria	Rhodobacterales	Rhodobacteraceae	Gemmobacter
153	ASV1116	0	59	Bacteria	Firmicutes	Bacilli	Bacillales	Planococcaceae	Planomicrobium
154	ASV1131	332	0	Bacteria	Bacteroidota	Bacteroidia	Flavobacteriales	Crocinitomicaceae	Crocinitomix
155	ASV1135	55	0	Bacteria	Proteobacteria	Alphaproteobacteria	Ferrovibrionales	Ferrovibrionales_fa	Taonella
156	ASV1197	24	0	Bacteria	Firmicutes	Bacilli	Lactobacillales	Streptococcaceae	Streptococcus
157	ASV1208	0	32	Bacteria	Actinobacteriota	Actinobacteria	Frankiales	Geodermatophilaceae	Blastococcus
158	ASV1228	4	55	Bacteria	Proteobacteria	Gammaproteobacteria	Xanthomonadales	Xanthomonadaceae	Lysobacter
159	ASV1231	0	10	Bacteria	Actinobacteriota	Actinobacteria	Corynebacteriales	Mycobacteriaceae	Mycobacterium
160	ASV1243	12	0	Bacteria	Verrucomicrobiota	Chlamydiae	Chlamydiales	Parachlamydiaceae	Neochlamydia
161	ASV1259	0	7	Bacteria	Myxococcota	Polyangia	Polyangiales	Phaselicystidaceae	Phaselicystis
162	ASV1282	82	29	Bacteria	Proteobacteria	Alphaproteobacteria	Rhizobiales	Beijerinckiaceae	alphaI_cluster
163	ASV1333	683	0	Bacteria	Proteobacteria	Gammaproteobacteria	Legionellales	Legionellaceae	Legionella
164	ASV1398	315	0	Bacteria	Proteobacteria	Gammaproteobacteria	Burkholderiales	Alcaligenaceae	Achromobacter
165	ASV1416	47	61	Bacteria	Firmicutes	Clostridia	Lachnospirales	Lachnospiraceae	Lachnoclostridium
166	ASV1454	27	0	Bacteria	Actinobacteriota	Actinobacteria	Micrococcales	Micrococcaceae	Micrococcus
167	ASV1500	3	7	Bacteria	Actinobacteriota	Actinobacteria	Propionibacteriales	Propionibacteriaceae	Cutibacterium
168	ASV1560	0	61	Bacteria	Acidobacteriota	Blastocatellia	Blastocatellales	Blastocatellaceae	Blastocatella
169	ASV1580	1373	0	Bacteria	Bacteroidota	Bacteroidia	Sphingobacteriales	Sphingobacteriaceae	Arcticibacter
170	ASV1603	10	0	Bacteria	Proteobacteria	Alphaproteobacteria	Acetobacterales	Acetobacteraceae	Roseococcus
171	ASV1618	36	0	Bacteria	Actinobacteriota	Actinobacteria	Corynebacteriales	Nocardiaceae	Gordonia
172	ASV1623	86	0	Bacteria	Proteobacteria	Alphaproteobacteria	Caulobacterales	Hyphomonadaceae	UKL13-1
173	ASV1712	0	40	Bacteria	Proteobacteria	Gammaproteobacteria	Enterobacterales	Erwiniaceae	Erwinia
174	ASV1713	0	17	Bacteria	Actinobacteriota	Actinobacteria	Propionibacteriales	Nocardioidaceae	Kribbella
175	ASV1744	0	105	Bacteria	Actinobacteriota	Actinobacteria	Pseudonocardiales	Pseudonocardiaceae	Pseudonocardia
176	ASV1754	27	0	Bacteria	Proteobacteria	Alphaproteobacteria	Rhizobiales	Labraceae	Labrys
177	ASV1804	0	3	Bacteria	Bacteroidota	Bacteroidia	Cytophagales	Hymenobacteraceae	Hymenobacter
178	ASV1820	8	231	Bacteria	Actinobacteriota	Actinobacteria	Corynebacteriales	Nocardiaceae	Nocardia
179	ASV1854	8	0	Bacteria	Myxococcota	Myxococcia	Myxococcales	Myxococcaceae	Archangium
180	ASV1862	0	25	Bacteria	Proteobacteria	Alphaproteobacteria	Rhizobiales	Devosiaceae	Arsenicitalea
181	ASV1888	59	0	Bacteria	Proteobacteria	Alphaproteobacteria	Parvibaculales	Parvibaculaceae	Parvibaculum
182	ASV1931	315	0	Bacteria	Proteobacteria	Gammaproteobacteria	Burkholderiales	Comamonadaceae	Paucibacter
183	ASV1975	0	167	Bacteria	Actinobacteriota	Actinobacteria	Propionibacteriales	Nocardioidaceae	Marmoricola
184	ASV2038	5	0	Bacteria	Firmicutes	Clostridia	Peptostreptococcales-Tissierellales	Peptostreptococcales-Tissierellales_fa	Tepidimicrobium
185	ASV2101	24	0	Bacteria	Verrucomicrobiota	Verrucomicrobiae	Verrucomicrobiales	Verrucomicrobiaceae	Roseimicrobium
186	ASV2123	23	0	Bacteria	Proteobacteria	Gammaproteobacteria	Burkholderiales	Alcaligenaceae	Pusillimonas
187	ASV2150	77	0	Bacteria	Myxococcota	Myxococcia	Myxococcales	Anaeromyxobacteraceae	Anaeromyxobacter
188	ASV2168	9	68	Bacteria	Deinococcota	Deinococci	Deinococcales	Trueperaceae	Truepera
189	ASV2202	249	0	Bacteria	Proteobacteria	Gammaproteobacteria	Burkholderiales	Comamonadaceae	Pseudacidovorax
190	ASV2292	0	25	Bacteria	Actinobacteriota	Actinobacteria	Frankiales	Sporichthyaceae	Sporichthya
191	ASV2298	9	0	Bacteria	Bacteroidota	Bacteroidia	Cytophagales	Spirosomaceae	Larkinella
192	ASV2371	71	0	Bacteria	Actinobacteriota	Actinobacteria	Streptosporangiales	Nocardiopsaceae	Thermobifida
193	ASV2437	90	0	Bacteria	Bdellovibrionota	Bdellovibrionia	Bdellovibrionales	Bdellovibrionaceae	OM27_clade
194	ASV2485	96	0	Bacteria	Bacteroidota	Bacteroidia	Chitinophagales	Chitinophagaceae	Parasegetibacter
195	ASV2495	34	0	Bacteria	Proteobacteria	Gammaproteobacteria	Salinisphaerales	Solimonadaceae	Solimonas
196	ASV2565	45	0	Bacteria	Firmicutes	Bacilli	Paenibacillales	Paenibacillaceae	Cohnella
197	ASV2581	0	21	Bacteria	Actinobacteriota	Actinobacteria	Corynebacteriales	Nocardiaceae	Williamsia
198	ASV2636	54	0	Bacteria	Actinobacteriota	Actinobacteria	Micrococcales	Demequinaceae	Demequina
199	ASV2697	0	48	Bacteria	Cyanobacteria	Cyanobacteriia	Cyanobacteriales	Chroococcidiopsaceae	Chroococcidiopsis_SAG_2023
200	ASV2800	13	0	Bacteria	Proteobacteria	Alphaproteobacteria	Paracaedibacterales	Paracaedibacteraceae	Candidatus_Paracaedibacter
201	ASV2894	81	0	Bacteria	Firmicutes	Bacilli	Lactobacillales	Streptococcaceae	Lactococcus
202	ASV2939	43	0	Bacteria	Proteobacteria	Alphaproteobacteria	Rickettsiales	Rickettsiaceae	Candidatus_Megaira
203	ASV3047	137	167	Bacteria	Actinobacteriota	Thermoleophilia	Solirubrobacterales	Solirubrobacteraceae	Solirubrobacter
204	ASV3095	0	59	Bacteria	Actinobacteriota	Thermoleophilia	Gaiellales	Gaiellaceae	Gaiella
205	ASV3195	0	4	Bacteria	Actinobacteriota	Actinobacteria	Micrococcales	Dermabacteraceae	Brachybacterium
206	ASV3196	0	9	Bacteria	Acidobacteriota	Blastocatellia	Pyrinomonadales	Pyrinomonadaceae	RB41
207	ASV3325	88	0	Bacteria	Bacteroidota	Bacteroidia	Chitinophagales	Chitinophagaceae	Rurimicrobium
208	ASV3398	0	6	Bacteria	Bacteroidota	Bacteroidia	Cytophagales	Hymenobacteraceae	Adhaeribacter
209	ASV3665	11	0	Bacteria	Gemmatimonadota	Gemmatimonadetes	Gemmatimonadales	Gemmatimonadaceae	Roseisolibacter
210	ASV3692	151	0	Bacteria	Abditibacteriota	Abditibacteria	Abditibacteriales	Abditibacteriaceae	Abditibacterium
211	ASV3765	87	0	Bacteria	Proteobacteria	Alphaproteobacteria	Acetobacterales	Acetobacteraceae	Rhodovarius
212	ASV3771	200	0	Bacteria	Myxococcota	Polyangia	Polyangiales	Polyangiaceae	Jahnella
213	ASV3773	13	0	Bacteria	Actinobacteriota	Actinobacteria	Micrococcales	Micrococcaceae	Rothia
214	ASV3863	0	5	Bacteria	Myxococcota	Myxococcia	Myxococcales	Vulgatibacteraceae	Vulgatibacter
215	ASV3958	106	0	Bacteria	Proteobacteria	Alphaproteobacteria	Paracaedibacterales	Paracaedibacteraceae	Candidatus_Captivus
216	ASV3995	0	37	Bacteria	Actinobacteriota	Acidimicrobiia	Microtrichales	Ilumatobacteraceae	Ilumatobacter
217	ASV4211	51	0	Bacteria	Proteobacteria	Alphaproteobacteria	Rhizobiales	Beijerinckiaceae	Bosea
218	ASV4636	0	58	Bacteria	Proteobacteria	Gammaproteobacteria	Burkholderiales	Oxalobacteraceae	Janthinobacterium
219	ASV4679	0	104	Bacteria	Firmicutes	Bacilli	Bacillales	Planococcaceae	Lysinibacillus
220	ASV4713	17	0	Bacteria	Planctomycetota	Planctomycetes	Gemmatales	Gemmataceae	Gemmata
221	ASV4771	0	35	Bacteria	Actinobacteriota	Actinobacteria	Micrococcales	Intrasporangiaceae	Ornithinicoccus
222	ASV4903	0	32	Bacteria	Chloroflexi	Chloroflexia	Thermomicrobiales	Thermomicrobiaceae	Sphaerobacter
223	ASV5474	0	74	Bacteria	Cyanobacteria	Cyanobacteriia	Cyanobacteriales	Nostocaceae	Calothrix_PCC-6303
224	ASV5785	23	0	Bacteria	Proteobacteria	Gammaproteobacteria	Pasteurellales	Pasteurellaceae	Haemophilus
225	ASV5858	128	0	Bacteria	Verrucomicrobiota	Verrucomicrobiae	Verrucomicrobiales	Verrucomicrobiaceae	Verrucomicrobium
226	ASV6344	0	6	Bacteria	Actinobacteriota	Rubrobacteria	Rubrobacterales	Rubrobacteriaceae	Rubrobacter
227	ASV6654	43	20	Bacteria	Acidobacteriota	Vicinamibacteria	Vicinamibacterales	Vicinamibacteraceae	Luteitalea
228	ASV6671	0	168	Bacteria	Actinobacteriota	Actinobacteria	Pseudonocardiales	Pseudonocardiaceae	Amycolatopsis
229	ASV7931	0	46	Bacteria	Bacteroidota	Bacteroidia	Sphingobacteriales	Sphingobacteriaceae	Anseongella
230	ASV8103	0	23	Bacteria	Actinobacteriota	Actinobacteria	Pseudonocardiales	Pseudonocardiaceae	Saccharothrix
231	ASV8168	0	91	Bacteria	Actinobacteriota	Actinobacteria	Propionibacteriales	Propionibacteriaceae	Jiangella
232	ASV9439	52	0	Bacteria	Actinobacteriota	Actinobacteria	Micrococcales	Dermacoccaceae	Dermacoccus
233	ASV9613	55	0	Bacteria	Spirochaetota	Leptospirae	Leptospirales	Leptospiraceae	Leptospira
234	ASV10210	13	0	Bacteria	Proteobacteria	Alphaproteobacteria	Rhizobiales	Beijerinckiaceae	Beijerinckia
235	ASV10297	27	0	Bacteria	Proteobacteria	Alphaproteobacteria	Rhodobacterales	Rhodobacteraceae	Thioclava
236	ASV11062	0	4	Bacteria	Bacteroidota	Bacteroidia	Flavobacteriales	Flavobacteriaceae	Myroides
237	ASV12402	14	0	Bacteria	Verrucomicrobiota	Chlamydiae	Chlamydiales	Parachlamydiaceae	Candidatus_Protochlamydia
238	ASV12525	0	10	Bacteria	Actinobacteriota	Actinobacteria	Micromonosporales	Micromonosporaceae	Rhizocola
239	ASV13645	0	45	Bacteria	Cyanobacteria	Cyanobacteriia	Cyanobacteriales	Nostocaceae	Scytonema_UTEX_2349
240	ASV14553	7	0	Bacteria	Proteobacteria	Gammaproteobacteria	Oceanospirillales	Pseudohongiellaceae	Pseudohongiella
241	ASV17019	0	22	Bacteria	Proteobacteria	Gammaproteobacteria	Cardiobacteriales	Wohlfahrtiimonadaceae	Ignatzschineria
242	ASV17557	0	9	Bacteria	Firmicutes	Desulfitobacteriia	Desulfitobacteriales	Desulfitobacteriaceae	Desulfitobacterium
243	ASV19157	22	0	Bacteria	Proteobacteria	Alphaproteobacteria	Rhizobiales	Devosiaceae	Youhaiella
244	ASV24327	12	0	Bacteria	Firmicutes	Desulfitobacteriia	Desulfitobacteriales	Desulfitobacteriaceae	Desulfosporosinus
245	ASV28326	0	8	Bacteria	Proteobacteria	Gammaproteobacteria	Enterobacterales	Morganellaceae	Proteus
246	ASV28731	7	0	Bacteria	Firmicutes	Clostridia	Peptostreptococcales-Tissierellales	Peptostreptococcales-Tissierellales_fa	Brassicibacter
247	ASV28733	7	0	Bacteria	Firmicutes	Thermoanaerobacteria	Caldicellulosiruptorales	Caldicellulosiraptoraceae	Caldicellulosiruptor
248	ASV17	833	0	Bacteria	Proteobacteria	Gammaproteobacteria	Enterobacterales	Erwiniaceae	Pantoea
