# Supplementary material for: Temporally Selective Modification of the Tomato Rhizosphere and Root Microbiome by Volcanic Ash Fertilizer Containing Micronutrients
Source: Appl Environ Microbiol. 2022 Mar 21;88(7):e00049-22. doi: 10.1128/aem.00049-22 (PMC9004379; doi:10.1128/aem.00049-22)
Supplement: Supplemental file 5 — Table S5. Download aem.00049-22-s0005.csv, CSV file, 0.03 MB [file aem.00049-22-s0005.csv]

Supplemental Table 5.
List of taxa and their phylogenetic information for the bacteria identified as core in the samples that were grouped at the genus level, as presented throughout the paper. Data includes differential abundance from DESeq2 (log2FoldChange), and predicted (freq.pred) vs. actual frequency (freq) from their fit to the sloan neutral model.
	ASV	baseMean	log2FoldChange	lfcSE	stat	pvalue	padj	Kingdom	Phylum	Class	Order	Family	Genus	p	freq	freq.pred	pred.lwr	pred.upr	fit_class	Treatment	Compartment	Month	Time
1	ASV1231	87.73857655	2.228524762	0.581873329	3.82991392	0.000128188	0.008383501	Bacteria	Actinobacteriota	Actinobacteria	Corynebacteriales	Mycobacteriaceae	Mycobacterium	0.001775	1	0.999999948	0.609665648	1	Above prediction	Control	Rhizosphere	July	8 Weeks
2	ASV568	32.07125011	2.844484181	0.588640898	4.832291111	1.35E-06	0.000220677	Bacteria	Proteobacteria	Alphaproteobacteria	Rhizobiales	Rhizobiales_Incertae_Sedis	Phreatobacter	0.00065	1	0.993740684	0.602093561	0.999939971	Above prediction	Control	Rhizosphere	July	8 Weeks
3	ASV1045	71.18679253	2.138324047	0.863327861	2.476838922	0.013255171	0.047552926	Bacteria	Proteobacteria	Gammaproteobacteria	Burkholderiales	Burkholderiaceae	Burkholderia-Caballeronia-Paraburkholderia	0.001291667	1	0.99995594	0.609611991	0.999999997	Above prediction	Control	Rhizosphere	September	18 Weeks
4	ASV1282	73.11201039	3.624143322	0.894991201	4.049361957	5.14E-05	0.000604703	Bacteria	Proteobacteria	Alphaproteobacteria	Rhizobiales	Beijerinckiaceae	alphaI_cluster	0.001479167	1	0.999992341	0.609656374	1	Above prediction	Control	Rhizosphere	September	18 Weeks
5	ASV1489	7.037849331	6.277266831	1.314704052	4.774661507	1.80E-06	4.31E-05	Bacteria	Cyanobacteria	Cyanobacteriia	Cyanobacteriales	Cyanobacteriaceae	Geminocystis_PCC-6308	0.0001625	1	0.611862715	0.260618389	0.875779334	Above prediction	Control	Rhizosphere	September	18 Weeks
6	ASV149	115.0471142	5.228943619	1.078536428	4.848184523	1.25E-06	3.58E-05	Bacteria	Bacteroidota	Bacteroidia	Flavobacteriales	Weeksellaceae	Chryseobacterium	0.002883333	1	1	0.609665712	1	Above prediction	Control	Rhizosphere	September	18 Weeks
7	ASV1603	32.9586815	2.882278544	1.083909203	2.659151281	0.007833778	0.031666116	Bacteria	Proteobacteria	Alphaproteobacteria	Acetobacterales	Acetobacteraceae	Roseococcus	0.0006875	1	0.991611199	0.599544119	0.999892864	Above prediction	Control	Rhizosphere	September	18 Weeks
8	ASV196	47.06083673	4.249580519	0.948124048	4.482093382	7.39E-06	0.000124785	Bacteria	Proteobacteria	Alphaproteobacteria	Rhizobiales	Beijerinckiaceae	Methylobacterium-Methylorubrum	0.000908333	1	0.998667166	0.608043309	0.999997237	Above prediction	Control	Rhizosphere	September	18 Weeks
9	ASV1978	46.12801592	3.049507631	1.103774269	2.762800073	0.005730786	0.023496221	Bacteria	Proteobacteria	Alphaproteobacteria	Rhizobiales	Rhizobiales_Incertae_Sedis	Alsobacter	0.000933333	1	0.998924542	0.608356173	0.9999982	Above prediction	Control	Rhizosphere	September	18 Weeks
10	ASV2178	27.5673704	2.678237925	0.93133757	2.875689772	0.004031457	0.017530731	Bacteria	Proteobacteria	Alphaproteobacteria	Rhizobiales	Kaistiaceae	Kaistia	0.000533333	1	0.971680106	0.576288373	0.998846003	Above prediction	Control	Rhizosphere	September	18 Weeks
11	ASV2485	13.75753218	3.73834251	1.065690568	3.50790616	0.000451648	0.003503326	Bacteria	Bacteroidota	Bacteroidia	Chitinophagales	Chitinophagaceae	Parasegetibacter	0.000304167	1	0.848169443	0.450091523	0.97444242	Above prediction	Control	Rhizosphere	September	18 Weeks
12	ASV2749	76.69664506	4.239181784	0.914182263	4.637129769	3.53E-06	6.76E-05	Bacteria	Bacteroidota	Bacteroidia	Cytophagales	Spirosomaceae	Spirosoma	0.001720833	1	0.999999249	0.609664796	1	Above prediction	Control	Rhizosphere	September	18 Weeks
13	ASV318	87.47581966	1.31918829	0.435559726	3.028719627	0.002455925	0.012426993	Bacteria	Actinobacteriota	Actinobacteria	Micrococcales	Microbacteriaceae	Parafrigoribacterium	0.001404167	1	0.999984489	0.6096468	1	Above prediction	Control	Rhizosphere	September	18 Weeks
14	ASV459	189.8699159	1.440862659	0.564488003	2.552512456	0.010694909	0.038853655	Bacteria	Proteobacteria	Alphaproteobacteria	Rhizobiales	Xanthobacteraceae	Afipia	0.003383333	1	1	0.609665712	1	Above prediction	Control	Rhizosphere	September	18 Weeks
15	ASV568	54.0791358	3.128561565	0.9815669	3.187313636	0.00143601	0.008242695	Bacteria	Proteobacteria	Alphaproteobacteria	Rhizobiales	Rhizobiales_Incertae_Sedis	Phreatobacter	0.00115	1	0.999840218	0.609470925	0.99999996	Above prediction	Control	Rhizosphere	September	18 Weeks
16	ASV10	97.13156998	2.549277903	0.842895286	3.024430134	0.00249102	0.010869905	Bacteria	Proteobacteria	Gammaproteobacteria	Cellvibrionales	Cellvibrionaceae	Cellvibrio	0.001745833	1	0.99999989	0.609665578	1	Above prediction	Azomite	Rhizosphere	September	18 Weeks
17	ASV1001	8.33272305	6.888489488	1.151066058	5.984443237	2.17E-09	5.68E-08	Bacteria	Deinococcota	Deinococci	Deinococcales	Deinococcaceae	Deinococcus	0.000279167	1	0.846884306	0.448902941	0.974063994	Above prediction	Azomite	Rhizosphere	September	18 Weeks
18	ASV1128	18.75853018	8.056232055	1.43252641	5.623793042	1.87E-08	3.84E-07	Bacteria	Proteobacteria	Alphaproteobacteria	Sphingomonadales	Sphingomonadaceae	Sphingoaurantiacus	0.000370833	1	0.924889818	0.525327456	0.992754051	Above prediction	Azomite	Rhizosphere	September	18 Weeks
19	ASV118	105.324633	3.399413978	1.049961853	3.237654748	0.001205166	0.006197994	Bacteria	Proteobacteria	Alphaproteobacteria	Rhizobiales	Rhizobiaceae	Shinella	0.002541667	1	1	0.609665712	1	Above prediction	Azomite	Rhizosphere	September	18 Weeks
20	ASV1211	92.64936237	2.976196192	0.925729008	3.214975621	0.001304556	0.006449493	Bacteria	Proteobacteria	Alphaproteobacteria	Acetobacterales	Acetobacteraceae	Acidiphilium	0.0019	1	0.99999998	0.609665688	1	Above prediction	Azomite	Rhizosphere	September	18 Weeks
21	ASV1282	30.83800289	4.750363125	1.109879439	4.280071294	1.87E-05	0.000233948	Bacteria	Proteobacteria	Alphaproteobacteria	Rhizobiales	Beijerinckiaceae	alphaI_cluster	0.0007875	1	0.997992129	0.60722371	0.999993742	Above prediction	Azomite	Rhizosphere	September	18 Weeks
22	ASV149	57.20736296	9.669397432	1.179176091	8.200130167	2.40E-16	3.46E-14	Bacteria	Bacteroidota	Bacteroidia	Flavobacteriales	Weeksellaceae	Chryseobacterium	0.001391667	1	0.99999505	0.609659677	1	Above prediction	Azomite	Rhizosphere	September	18 Weeks
23	ASV182	66.06870179	4.642118213	1.371088046	3.385718536	0.000709922	0.004646759	Bacteria	Proteobacteria	Gammaproteobacteria	Burkholderiales	Comamonadaceae	Acidovorax	0.001391667	1	0.99999505	0.609659677	1	Above prediction	Azomite	Rhizosphere	September	18 Weeks
24	ASV296	72.79091735	4.037871088	1.066210487	3.78712378	0.000152401	0.001241166	Bacteria	Proteobacteria	Alphaproteobacteria	Sphingomonadales	Sphingomonadaceae	Sphingopyxis	0.001525	1	0.999998794	0.609664241	1	Above prediction	Azomite	Rhizosphere	September	18 Weeks
25	ASV496	83.23655605	10.20757537	1.458712336	6.997661647	2.60E-12	1.87E-10	Bacteria	Proteobacteria	Gammaproteobacteria	Burkholderiales	Oxalobacteraceae	Herminiimonas	0.002108333	1	0.999999998	0.60966571	1	Above prediction	Azomite	Rhizosphere	September	18 Weeks
26	ASV608	29.9996704	4.052535328	1.261951683	3.211323683	0.00132125	0.006449493	Bacteria	Proteobacteria	Alphaproteobacteria	Acetobacterales	Acetobacteraceae	Roseomonas	0.000658333	1	0.993467928	0.601766273	0.999934679	Above prediction	Azomite	Rhizosphere	September	18 Weeks
27	ASV912	15.85078268	3.844693357	1.178422552	3.262576187	0.001104045	0.006040569	Bacteria	Proteobacteria	Gammaproteobacteria	Burkholderiales	Comamonadaceae	Inhella	0.000329167	1	0.895689479	0.495628795	0.986847821	Above prediction	Azomite	Rhizosphere	September	18 Weeks
28	ASV1045	48.71274442	2.436113267	0.849185126	2.868765823	0.004120768	0.019139881	Bacteria	Proteobacteria	Gammaproteobacteria	Burkholderiales	Burkholderiaceae	Burkholderia-Caballeronia-Paraburkholderia	0.0008375	1	0.999790398	0.609410207	0.999999931	Above prediction	Control	Root	July	8 Weeks
29	ASV1208	59.36558289	2.452456391	0.572823723	4.281345714	1.86E-05	0.000215583	Bacteria	Actinobacteriota	Actinobacteria	Frankiales	Geodermatophilaceae	Blastococcus	0.000933333	1	0.999935761	0.60958739	0.999999994	Above prediction	Control	Root	July	8 Weeks
30	ASV1282	102.8978774	2.725796171	0.536689114	5.07891086	3.80E-07	7.44E-06	Bacteria	Proteobacteria	Alphaproteobacteria	Rhizobiales	Beijerinckiaceae	alphaI_cluster	0.001670833	1	0.999999997	0.609665708	1	Above prediction	Control	Root	July	8 Weeks
31	ASV1333	127.6977639	1.830673778	0.618038462	2.962070959	0.003055774	0.014981779	Bacteria	Proteobacteria	Gammaproteobacteria	Legionellales	Legionellaceae	Legionella	0.001866667	1	1	0.609665712	1	Above prediction	Control	Root	July	8 Weeks
32	ASV1398	21.4151214	2.758611434	0.628276674	4.390758958	1.13E-05	0.000147679	Bacteria	Proteobacteria	Gammaproteobacteria	Burkholderiales	Alcaligenaceae	Achromobacter	0.0003125	1	0.927996813	0.52857471	0.993295254	Above prediction	Control	Root	July	8 Weeks
33	ASV1442	84.08614856	4.707152739	1.279423804	3.679119245	0.000234041	0.001796009	Bacteria	Firmicutes	Bacilli	Bacillales	Bacillaceae	Cerasibacillus	0.001741667	1	0.999999999	0.609665711	1	Above prediction	Control	Root	July	8 Weeks
34	ASV1671	15.56081994	5.151716701	1.16371207	4.42696852	9.56E-06	0.00013494	Bacteria	Actinobacteriota	Thermoleophilia	Solirubrobacterales	Solirubrobacteraceae	Conexibacter	0.0002625	1	0.883634483	0.483769352	0.984008228	Above prediction	Control	Root	July	8 Weeks
35	ASV1744	32.3319316	4.375017931	0.995969672	4.39272204	1.12E-05	0.000147679	Bacteria	Actinobacteriota	Actinobacteria	Pseudonocardiales	Pseudonocardiaceae	Pseudonocardia	6.00E-04	1	0.996574825	0.60550742	0.999981869	Above prediction	Control	Root	July	8 Weeks
36	ASV1802	28.13717981	4.665358884	1.228609557	3.79726729	0.0001463	0.001229617	Bacteria	Actinobacteriota	Actinobacteria	Micrococcales	Microbacteriaceae	Humibacter	0.000541667	1	0.993427913	0.601718276	0.999933884	Above prediction	Control	Root	July	8 Weeks
37	ASV1931	77.7839799	7.700422622	1.672996051	4.602773938	4.17E-06	6.58E-05	Bacteria	Proteobacteria	Gammaproteobacteria	Burkholderiales	Comamonadaceae	Paucibacter	0.001691667	1	0.999999998	0.609665709	1	Above prediction	Control	Root	July	8 Weeks
38	ASV196	155.6860732	5.214745934	0.874784515	5.961177691	2.50E-09	8.04E-08	Bacteria	Proteobacteria	Alphaproteobacteria	Rhizobiales	Beijerinckiaceae	Methylobacterium-Methylorubrum	0.002770833	1	1	0.609665712	1	Above prediction	Control	Root	July	8 Weeks
39	ASV1975	47.52756408	3.690265877	0.881213941	4.187707097	2.82E-05	0.000292561	Bacteria	Actinobacteriota	Actinobacteria	Propionibacteriales	Nocardioidaceae	Marmoricola	0.000854167	1	0.999829006	0.609457259	0.999999954	Above prediction	Control	Root	July	8 Weeks
40	ASV1978	76.57181727	3.155852696	0.772232192	4.08666296	4.38E-05	0.000429113	Bacteria	Proteobacteria	Alphaproteobacteria	Rhizobiales	Rhizobiales_Incertae_Sedis	Alsobacter	0.001204167	1	0.99999803	0.60966331	1	Above prediction	Control	Root	July	8 Weeks
41	ASV2038	33.46070073	4.249658809	1.049016686	4.051087905	5.10E-05	0.000473578	Bacteria	Firmicutes	Clostridia	Peptostreptococcales-Tissierellales	Peptostreptococcales-Tissierellales_fa	Tepidimicrobium	0.000579167	1	0.995669757	0.60441461	0.999971101	Above prediction	Control	Root	July	8 Weeks
42	ASV2178	36.98341639	3.134734659	1.012880643	3.094870734	0.001968987	0.010860193	Bacteria	Proteobacteria	Alphaproteobacteria	Rhizobiales	Kaistiaceae	Kaistia	0.000591667	1	0.996237188	0.605099457	0.999978141	Above prediction	Control	Root	July	8 Weeks
43	ASV2298	42.83269838	2.558562476	0.755356587	3.387224681	0.000706035	0.004792894	Bacteria	Bacteroidota	Bacteroidia	Cytophagales	Spirosomaceae	Larkinella	0.000791667	1	0.999634856	0.609220688	0.999999792	Above prediction	Control	Root	July	8 Weeks
44	ASV2749	40.4651556	2.157525801	0.878163051	2.456862422	0.014015635	0.044174278	Bacteria	Bacteroidota	Bacteroidia	Cytophagales	Spirosomaceae	Spirosoma	0.000683333	1	0.998683245	0.608062848	0.999997303	Above prediction	Control	Root	July	8 Weeks
45	ASV3271	11.61135913	4.21749598	1.32087583	3.192954163	0.001408253	0.008285222	Bacteria	Firmicutes	Bacilli	Bacillales	Bacillaceae	Ureibacillus	0.000204167	1	0.801026371	0.407809728	0.959241185	Above prediction	Control	Root	July	8 Weeks
46	ASV581	109.5587121	3.296797158	0.919944921	3.583689723	0.000338774	0.002391748	Bacteria	Proteobacteria	Gammaproteobacteria	Xanthomonadales	Rhodanobacteraceae	Dyella	0.0018625	1	1	0.609665712	1	Above prediction	Control	Root	July	8 Weeks
47	ASV826	20.02041257	4.236439751	0.904981694	4.681243588	2.85E-06	5.03E-05	Bacteria	Proteobacteria	Alphaproteobacteria	Azospirillales	Azospirillaceae	Azospirillum	0.000325	1	0.936310238	0.537352187	0.994654596	Above prediction	Control	Root	July	8 Weeks
48	ASV9349	2.105873943	5.029377396	1.975258769	2.546186593	0.010890696	0.036613482	Bacteria	Firmicutes	Bacilli	Thermoactinomycetales	Thermoactinomycetaceae	Thermoactinomyces	3.75E-05	0.666666667	0.227685767	0.051248661	0.616710038	Above prediction	Control	Root	July	8 Weeks
49	ASV1045	81.43583793	3.280639397	0.878742533	3.733334026	0.000188962	0.000898215	Bacteria	Proteobacteria	Gammaproteobacteria	Burkholderiales	Burkholderiaceae	Burkholderia-Caballeronia-Paraburkholderia	0.001091667	1	0.99987599	0.609514526	0.999999976	Above prediction	Control	Root	September	18 Weeks
50	ASV108	30.34592453	6.341626766	1.360981032	4.659599668	3.17E-06	2.29E-05	Bacteria	Proteobacteria	Gammaproteobacteria	Burkholderiales	Methylophilaceae	Methylophilus	0.0003625	1	0.916746348	0.516898943	0.991252975	Above prediction	Control	Root	September	18 Weeks
51	ASV118	142.3742416	2.015736908	0.551612355	3.654263528	0.000257921	0.00116232	Bacteria	Proteobacteria	Alphaproteobacteria	Rhizobiales	Rhizobiaceae	Shinella	0.002	1	0.999999991	0.609665701	1	Above prediction	Control	Root	September	18 Weeks
52	ASV1231	98.33724641	2.913260481	0.756126647	3.852873711	0.00011674	0.000587082	Bacteria	Actinobacteriota	Actinobacteria	Corynebacteriales	Mycobacteriaceae	Mycobacterium	0.001275	1	0.999980014	0.609641343	0.999999999	Above prediction	Control	Root	September	18 Weeks
53	ASV1282	60.00496424	4.151750825	0.868547838	4.780106105	1.75E-06	1.39E-05	Bacteria	Proteobacteria	Alphaproteobacteria	Rhizobiales	Beijerinckiaceae	alphaI_cluster	0.001420833	1	0.999995505	0.609660232	1	Above prediction	Control	Root	September	18 Weeks
54	ASV136	233.7940906	12.07170312	1.49257798	8.087820726	6.07E-16	2.34E-14	Bacteria	Firmicutes	Bacilli	Exiguobacterales	Exiguobacteraceae	Exiguobacterium	0.003383333	1	1	0.609665712	1	Above prediction	Control	Root	September	18 Weeks
55	ASV1398	11.80632224	3.379134799	1.242373786	2.719901883	0.006530129	0.019703954	Bacteria	Proteobacteria	Gammaproteobacteria	Burkholderiales	Alcaligenaceae	Achromobacter	0.000220833	1	0.759393173	0.372535748	0.943750499	Above prediction	Control	Root	September	18 Weeks
56	ASV1442	33.87826638	4.606783314	1.193848609	3.858766749	0.000113961	0.000581534	Bacteria	Firmicutes	Bacilli	Bacillales	Bacillaceae	Cerasibacillus	0.000604167	1	0.988663633	0.596036878	0.999806046	Above prediction	Control	Root	September	18 Weeks
57	ASV1521	200.034517	4.314432561	1.765954204	2.4431169	0.01456102	0.04074737	Bacteria	Actinobacteriota	Actinobacteria	Micromonosporales	Micromonosporaceae	Actinoplanes	0.002491667	1	1	0.609665712	1	Above prediction	Control	Root	September	18 Weeks
58	ASV1744	8.614801351	4.706789992	1.207091978	3.899280316	9.65E-05	0.000507246	Bacteria	Actinobacteriota	Actinobacteria	Pseudonocardiales	Pseudonocardiaceae	Pseudonocardia	0.0001625	1	0.638337188	0.279332174	0.889346706	Above prediction	Control	Root	September	18 Weeks
59	ASV1758	30.54903443	2.733279231	0.993428664	2.751359337	0.00593485	0.018224717	Bacteria	Actinobacteriota	Actinobacteria	Micrococcales	Intrasporangiaceae	Phycicoccus	0.000379167	1	0.926945713	0.527474176	0.993114149	Above prediction	Control	Root	September	18 Weeks
60	ASV1802	27.3449113	5.591265167	1.334656	4.189293095	2.80E-05	0.000164575	Bacteria	Actinobacteriota	Actinobacteria	Micrococcales	Microbacteriaceae	Humibacter	0.000445833	1	0.957155063	0.559966879	0.997456654	Above prediction	Control	Root	September	18 Weeks
61	ASV182	204.3594715	3.452213067	0.719514296	4.797977035	1.60E-06	1.32E-05	Bacteria	Proteobacteria	Gammaproteobacteria	Burkholderiales	Comamonadaceae	Acidovorax	0.002620833	1	1	0.609665712	1	Above prediction	Control	Root	September	18 Weeks
62	ASV2038	13.22543676	2.732610991	1.121119616	2.437394682	0.014793523	0.041066819	Bacteria	Firmicutes	Clostridia	Peptostreptococcales-Tissierellales	Peptostreptococcales-Tissierellales_fa	Tepidimicrobium	0.000195833	1	0.712803342	0.335108823	0.924368979	Above prediction	Control	Root	September	18 Weeks
63	ASV224	54.19435264	3.416262291	0.852199395	4.00875935	6.10E-05	0.000336197	Bacteria	Bdellovibrionota	Oligoflexia	Oligoflexales	Oligoflexales_fa	Oligoflexus	0.000825	1	0.998429283	0.607754322	0.999996165	Above prediction	Control	Root	September	18 Weeks
64	ASV24	84.44002014	3.258858378	0.936161162	3.481086921	0.000499383	0.002139334	Bacteria	Firmicutes	Bacilli	Bacillales	Bacillaceae	Bacillus	0.0011375	1	0.999920984	0.609569375	0.99999999	Above prediction	Control	Root	September	18 Weeks
65	ASV2749	28.35554291	3.478448805	0.85162533	4.084482556	4.42E-05	0.000247238	Bacteria	Bacteroidota	Bacteroidia	Cytophagales	Spirosomaceae	Spirosoma	0.000583333	1	0.986434493	0.593400792	0.999724071	Above prediction	Control	Root	September	18 Weeks
66	ASV2830	54.79116462	4.148006986	1.148689554	3.611077485	0.000304928	0.001339365	Bacteria	Acidobacteriota	Acidobacteriae	Acidobacteriales	Acidobacteriaceae_(Subgroup_1)	Terriglobus	0.001375	1	0.99999279	0.609656921	1	Above prediction	Control	Root	September	18 Weeks
67	ASV37	155.9201241	3.392362214	0.666089905	5.092949452	3.53E-07	3.82E-06	Bacteria	Actinobacteriota	Actinobacteria	Streptomycetales	Streptomycetaceae	Streptomyces	0.002325	1	1	0.609665712	1	Above prediction	Control	Root	September	18 Weeks
68	ASV444	112.4582013	3.879569323	0.855318887	4.535816268	5.74E-06	3.98E-05	Bacteria	Actinobacteriota	Actinobacteria	Micrococcales	Microbacteriaceae	Amnibacterium	0.0027125	1	1	0.609665712	1	Above prediction	Control	Root	September	18 Weeks
69	ASV459	125.3212198	1.66524654	0.584770082	2.847694488	0.004403718	0.014281215	Bacteria	Proteobacteria	Alphaproteobacteria	Rhizobiales	Xanthobacteraceae	Afipia	0.002045833	1	0.999999995	0.609665706	1	Above prediction	Control	Root	September	18 Weeks
70	ASV551	40.8934745	3.925829476	1.65658501	2.369832791	0.017796131	0.047870214	Bacteria	Bacteroidota	Bacteroidia	Sphingobacteriales	Sphingobacteriaceae	Nubsella	0.000583333	1	0.986434493	0.593400792	0.999724071	Above prediction	Control	Root	September	18 Weeks
71	ASV561	126.6718109	3.45065957	1.170895855	2.947025182	0.003208471	0.011133393	Bacteria	Bacteroidota	Bacteroidia	Chitinophagales	Chitinophagaceae	Taibaiella	0.001654167	1	0.999999613	0.609665241	1	Above prediction	Control	Root	September	18 Weeks
72	ASV568	85.85413668	4.640733295	0.965536002	4.806380379	1.54E-06	1.30E-05	Bacteria	Proteobacteria	Alphaproteobacteria	Rhizobiales	Rhizobiales_Incertae_Sedis	Phreatobacter	0.001920833	1	0.999999979	0.609665686	1	Above prediction	Control	Root	September	18 Weeks
73	ASV581	61.22805095	7.698740563	1.215772635	6.332385135	2.41E-10	4.19E-09	Bacteria	Proteobacteria	Gammaproteobacteria	Xanthomonadales	Rhodanobacteraceae	Dyella	0.0009125	1	0.999305724	0.60881991	0.999999249	Above prediction	Control	Root	September	18 Weeks
74	ASV68	185.5087695	11.73638653	1.241245525	9.455330386	3.22E-21	3.72E-19	Bacteria	Proteobacteria	Gammaproteobacteria	Enterobacterales	Enterobacteriaceae	Buttiauxella	0.002645833	1	1	0.609665712	1	Above prediction	Control	Root	September	18 Weeks
75	ASV705	149.1327312	5.248387068	1.393642684	3.765948853	0.000165918	0.000807937	Bacteria	Actinobacteriota	Actinobacteria	Micrococcales	Microbacteriaceae	Leifsonia	0.003175	1	1	0.609665712	1	Above prediction	Control	Root	September	18 Weeks
76	ASV736	85.73074087	2.715177569	0.78422291	3.462252294	0.000535675	0.002266819	Bacteria	Firmicutes	Bacilli	Bacillales	Bacillaceae	Pseudogracilibacillus	0.0012375	1	0.999970829	0.609630145	0.999999999	Above prediction	Control	Root	September	18 Weeks
77	ASV84	137.6985169	11.30645828	1.578620727	7.162238584	7.94E-13	1.84E-11	Bacteria	Proteobacteria	Gammaproteobacteria	Burkholderiales	Comamonadaceae	Delftia	0.001908333	1	0.999999975	0.609665682	1	Above prediction	Control	Root	September	18 Weeks
78	ASV11	38.8568565	8.747928925	1.210147503	7.228812108	4.87E-13	3.37E-11	Bacteria	Actinobacteriota	Actinobacteria	Micrococcales	Micrococcaceae	Pseudarthrobacter	0.0012125	1	0.99995863	0.609615271	0.999999997	Above prediction	Azomite	Root	July	8 Weeks
79	ASV1231	139.6358862	3.347348623	0.759172846	4.409204886	1.04E-05	0.000143695	Bacteria	Actinobacteriota	Actinobacteria	Corynebacteriales	Mycobacteriaceae	Mycobacterium	0.003591667	1	1	0.609665712	1	Above prediction	Azomite	Root	July	8 Weeks
80	ASV1766	21.13340371	3.926590452	1.364882861	2.876869924	0.004016411	0.022250918	Bacteria	Actinobacteriota	Actinobacteria	Micrococcales	Cellulomonadaceae	Cellulomonas	0.000654167	1	0.992333907	0.600407869	0.999910335	Above prediction	Azomite	Root	July	8 Weeks
81	ASV1802	26.12336104	5.420670267	1.172462636	4.623320267	3.78E-06	6.15E-05	Bacteria	Actinobacteriota	Actinobacteria	Micrococcales	Microbacteriaceae	Humibacter	0.000658333	1	0.992607129	0.600734809	0.999916544	Above prediction	Azomite	Root	July	8 Weeks
82	ASV196	57.18300314	7.146019529	1.105173543	6.4659705	1.01E-10	4.65E-09	Bacteria	Proteobacteria	Alphaproteobacteria	Rhizobiales	Beijerinckiaceae	Methylobacterium-Methylorubrum	0.001479167	1	0.999997216	0.609662318	1	Above prediction	Azomite	Root	July	8 Weeks
83	ASV2038	10.39049052	3.918305336	1.098259943	3.567739461	0.000360074	0.002933546	Bacteria	Firmicutes	Clostridia	Peptostreptococcales-Tissierellales	Peptostreptococcales-Tissierellales_fa	Tepidimicrobium	0.000316667	1	0.879327683	0.47958532	0.982940844	Above prediction	Azomite	Root	July	8 Weeks
84	ASV2114	15.53283614	3.790169109	1.222378809	3.100650207	0.001930962	0.013659156	Bacteria	Proteobacteria	Alphaproteobacteria	Rhizobiales	Beijerinckiaceae	Methylorosula	0.000366667	1	0.917670713	0.517849761	0.991429265	Above prediction	Azomite	Root	July	8 Weeks
85	ASV222	54.18762709	2.673278257	0.921910312	2.89971619	0.003735007	0.022250918	Bacteria	Spirochaetota	Spirochaetia	Spirochaetales	Spirochaetaceae	Salinispira	0.0012375	1	0.999967722	0.609626356	0.999999998	Above prediction	Azomite	Root	July	8 Weeks
86	ASV3047	17.58693491	2.770822453	0.96110575	2.882952736	0.003939665	0.022250918	Bacteria	Actinobacteriota	Thermoleophilia	Solirubrobacterales	Solirubrobacteraceae	Solirubrobacter	0.000433333	1	0.951314357	0.553538531	0.996763247	Above prediction	Azomite	Root	July	8 Weeks
87	ASV444	69.18214224	3.728650316	0.849906137	4.387131888	1.15E-05	0.000145586	Bacteria	Actinobacteriota	Actinobacteria	Micrococcales	Microbacteriaceae	Amnibacterium	0.00185	1	0.999999945	0.609665645	1	Above prediction	Azomite	Root	July	8 Weeks
88	ASV4713	2.462760712	4.767252109	1.789440481	2.664102081	0.007719413	0.03751364	Bacteria	Planctomycetota	Planctomycetes	Gemmatales	Gemmataceae	Gemmata	8.75E-05	0.833333333	0.405359728	0.133347845	0.751254297	Above prediction	Azomite	Root	July	8 Weeks
89	ASV5063	5.179373699	4.263282868	1.628232428	2.618350301	0.008835605	0.041482417	Bacteria	Actinobacteriota	Actinobacteria	Streptosporangiales	Thermomonosporaceae	Actinoallomurus	9.17E-05	0.833333333	0.420745548	0.141699348	0.761663208	Above prediction	Azomite	Root	July	8 Weeks
90	ASV520	87.75094353	9.922163995	1.266231111	7.835981844	4.65E-15	5.27E-13	Bacteria	Proteobacteria	Gammaproteobacteria	Enterobacterales	Yersiniaceae	Serratia	0.002379167	1	1	0.609665712	1	Above prediction	Azomite	Root	July	8 Weeks
91	ASV568	33.45787667	5.589812922	1.411755533	3.959476545	7.51E-05	0.000800255	Bacteria	Proteobacteria	Alphaproteobacteria	Rhizobiales	Rhizobiales_Incertae_Sedis	Phreatobacter	0.000904167	1	0.999196324	0.608686771	0.999998994	Above prediction	Azomite	Root	July	8 Weeks
92	ASV826	27.02334311	5.964851137	1.127479671	5.290428992	1.22E-07	3.07E-06	Bacteria	Proteobacteria	Alphaproteobacteria	Azospirillales	Azospirillaceae	Azospirillum	0.000741667	1	0.996457092	0.605365124	0.999980608	Above prediction	Azomite	Root	July	8 Weeks
93	ASV1001	13.6857832	8.083878928	1.386470306	5.830546023	5.52E-09	6.73E-08	Bacteria	Deinococcota	Deinococci	Deinococcales	Deinococcaceae	Deinococcus	0.00049	1	0.908237481	0.470727908	0.991003	Above prediction	Azomite	Root	September	18 Weeks
94	ASV1045	98.17382824	6.978735775	1.740629249	4.009317768	6.09E-05	0.000327893	Bacteria	Proteobacteria	Gammaproteobacteria	Burkholderiales	Burkholderiaceae	Burkholderia-Caballeronia-Paraburkholderia	0.002125	1	0.999997292	0.565514472	1	Above prediction	Azomite	Root	September	18 Weeks
95	ASV118	87.15177159	3.437297322	1.274475452	2.697029054	0.006996117	0.01813808	Bacteria	Proteobacteria	Alphaproteobacteria	Rhizobiales	Rhizobiaceae	Shinella	0.002725	1	0.999999965	0.565517495	1	Above prediction	Azomite	Root	September	18 Weeks
96	ASV131	376.7499894	4.267593081	0.856768197	4.981035824	6.32E-07	5.21E-06	Bacteria	Proteobacteria	Alphaproteobacteria	Rhizobiales	Rhizobiaceae	Allorhizobium-Neorhizobium-Pararhizobium-Rhizobium	0.009575	1	1	0.565517535	1	Above prediction	Azomite	Root	September	18 Weeks
97	ASV136	254.8127613	7.134790317	1.682845376	4.239718287	2.24E-05	0.000133328	Bacteria	Firmicutes	Bacilli	Exiguobacterales	Exiguobacteraceae	Exiguobacterium	0.00959	1	1	0.565517535	1	Above prediction	Azomite	Root	September	18 Weeks
98	ASV137	332.1102381	2.929233714	0.787260175	3.720794987	0.000198597	0.000829956	Bacteria	Proteobacteria	Gammaproteobacteria	Burkholderiales	Comamonadaceae	Methylibium	0.01005	1	1	0.565517535	1	Above prediction	Azomite	Root	September	18 Weeks
99	ASV149	540.0533193	13.32947088	1.34973026	9.875655367	5.31E-23	7.43E-21	Bacteria	Bacteroidota	Bacteroidia	Flavobacteriales	Weeksellaceae	Chryseobacterium	0.016785	1	1	0.565517535	1	Above prediction	Azomite	Root	September	18 Weeks
100	ASV1521	37.99293452	3.443290341	1.217131681	2.829020389	0.004669072	0.013073403	Bacteria	Actinobacteriota	Actinobacteria	Micromonosporales	Micromonosporaceae	Actinoplanes	0.001105	1	0.997512599	0.562712199	0.999991999	Above prediction	Azomite	Root	September	18 Weeks
101	ASV171	442.4087272	6.575978119	1.352624263	4.86164436	1.16E-06	9.05E-06	Bacteria	Proteobacteria	Alphaproteobacteria	Caulobacterales	Caulobacteraceae	Brevundimonas	0.012075	1	1	0.565517535	1	Above prediction	Azomite	Root	September	18 Weeks
102	ASV182	90.16813893	5.67905892	1.612665937	3.521534617	0.000429057	0.001623458	Bacteria	Proteobacteria	Gammaproteobacteria	Burkholderiales	Comamonadaceae	Acidovorax	0.002845	1	0.999999986	0.565517519	1	Above prediction	Azomite	Root	September	18 Weeks
103	ASV216	259.4862541	3.545304428	0.89482005	3.962030609	7.43E-05	0.000378331	Bacteria	Bacteroidota	Bacteroidia	Cytophagales	Cytophagaceae	Cytophaga	0.006555	1	1	0.565517535	1	Above prediction	Azomite	Root	September	18 Weeks
104	ASV25	835.3943107	1.875873841	0.605594686	3.097573153	0.001951122	0.006208117	Bacteria	Bacteroidota	Bacteroidia	Flavobacteriales	Flavobacteriaceae	Flavobacterium	0.017605	1	1	0.565517535	1	Above prediction	Azomite	Root	September	18 Weeks
105	ASV3	10518.48317	6.172152781	0.845814975	7.297284823	2.94E-13	5.87E-12	Bacteria	Proteobacteria	Gammaproteobacteria	Pseudomonadales	Pseudomonadaceae	Pseudomonas	0.288675	1	1	0.565517535	1	Above prediction	Azomite	Root	September	18 Weeks
106	ASV31	4476.350676	10.60250178	1.857893877	5.706731646	1.15E-08	1.34E-07	Bacteria	Proteobacteria	Gammaproteobacteria	Pseudomonadales	Moraxellaceae	Acinetobacter	0.090995	1	1	0.565517535	1	Above prediction	Azomite	Root	September	18 Weeks
107	ASV462	95.98160459	4.623921587	1.502900583	3.076664978	0.002093304	0.006512502	Bacteria	Bacteroidota	Bacteroidia	Sphingobacteriales	Sphingobacteriaceae	Pedobacter	0.00376	1	1	0.565517535	1	Above prediction	Azomite	Root	September	18 Weeks
108	ASV48	1698.060634	14.97991832	1.483985555	10.09438284	5.85E-24	1.64E-21	Bacteria	Proteobacteria	Gammaproteobacteria	Enterobacterales	Enterobacteriaceae	Lelliottia	0.023025	1	1	0.565517535	1	Above prediction	Azomite	Root	September	18 Weeks
109	ASV551	47.44895941	6.722587196	1.533313618	4.38435237	1.16E-05	7.58E-05	Bacteria	Bacteroidota	Bacteroidia	Sphingobacteriales	Sphingobacteriaceae	Nubsella	0.00138	1	0.999569913	0.565031332	0.99999976	Above prediction	Azomite	Root	September	18 Weeks
110	ASV558	69.36527935	5.853053028	1.505073111	3.888882862	0.000100707	0.000454804	Bacteria	Proteobacteria	Gammaproteobacteria	Burkholderiales	Comamonadaceae	Variovorax	0.002095	1	0.999996654	0.565513751	1	Above prediction	Azomite	Root	September	18 Weeks
111	ASV6	2229.155305	12.07651088	1.304823647	9.255282046	2.14E-20	1.50E-18	Bacteria	Proteobacteria	Gammaproteobacteria	Xanthomonadales	Xanthomonadaceae	Stenotrophomonas	0.02651	1	1	0.565517535	1	Above prediction	Azomite	Root	September	18 Weeks
112	ASV608	15.43757499	3.650735078	1.467905857	2.48703625	0.012881227	0.030056197	Bacteria	Proteobacteria	Alphaproteobacteria	Acetobacterales	Acetobacteraceae	Roseomonas	0.00051	1	0.917686253	0.479783375	0.992634426	Above prediction	Azomite	Root	September	18 Weeks
113	ASV68	1280.068626	14.57197851	1.489983441	9.779960036	1.37E-22	1.28E-20	Bacteria	Proteobacteria	Gammaproteobacteria	Enterobacterales	Enterobacteriaceae	Buttiauxella	0.01702	1	1	0.565517535	1	Above prediction	Azomite	Root	September	18 Weeks
114	ASV69	106.4037988	2.613208113	0.668402406	3.909633012	9.24E-05	0.000433897	Bacteria	Proteobacteria	Alphaproteobacteria	Rhodobacterales	Rhodobacteraceae	Rhodobacter	0.00327	1	0.999999999	0.565517535	1	Above prediction	Azomite	Root	September	18 Weeks
115	ASV705	77.91435167	10.52847952	1.165053213	9.036908704	1.61E-19	9.03E-18	Bacteria	Actinobacteriota	Actinobacteria	Micrococcales	Microbacteriaceae	Leifsonia	0.00162	1	0.999912032	0.56541805	0.99999999	Above prediction	Azomite	Root	September	18 Weeks
116	ASV71	184.5090866	4.175582089	1.146587857	3.641746304	0.000270795	0.001083179	Bacteria	Proteobacteria	Gammaproteobacteria	Burkholderiales	Chitinimonadaceae	Chitinimonas	0.007005	1	1	0.565517535	1	Above prediction	Azomite	Root	September	18 Weeks
117	ASV826	13.13837569	3.927738817	1.263479203	3.108669147	0.00187932	0.006048387	Bacteria	Proteobacteria	Alphaproteobacteria	Azospirillales	Azospirillaceae	Azospirillum	0.00029	1	0.739126036	0.327706383	0.94275355	Above prediction	Azomite	Root	September	18 Weeks
118	ASV9	1211.464596	3.704239663	0.673322207	5.50143694	3.77E-08	3.91E-07	Bacteria	Proteobacteria	Gammaproteobacteria	Burkholderiales	Comamonadaceae	Pelomonas	0.03925	1	1	0.565517535	1	Above prediction	Azomite	Root	September	18 Weeks
