# Supplementary material for: Temporally Selective Modification of the Tomato Rhizosphere and Root Microbiome by Volcanic Ash Fertilizer Containing Micronutrients
Source: Appl Environ Microbiol. 2022 Mar 21;88(7):e00049-22. doi: 10.1128/aem.00049-22 (PMC9004379; doi:10.1128/aem.00049-22)
Supplement: Supplemental file 6 — Table S6. Download aem.00049-22-s0006.csv, CSV file, 0.1 MB [file aem.00049-22-s0006.csv]

Supplemental Table 6.
List of taxa (grouped at the genus level) that are differentially abundant between the plant associated compartments (root and rhizosphere) when compared to the bulk soil, as determined by DESeq2.
	baseMean	log2FoldChange	lfcSE	stat	pvalue	padj	Kingdom	Phylum	Class	Order	Family	Genus	Sample
ASV3	4769.722677	4.463291339	0.780694906	5.717075008	1.08373E-08	2.60096E-07	Bacteria	Proteobacteria	Gammaproteobacteria	Pseudomonadales	Pseudomonadaceae	Pseudomonas	Rhizosphere: 18 Weeks Azomite
ASV6	46.74369161	5.974023772	1.678741536	3.558632251	0.000372791	0.002752919	Bacteria	Proteobacteria	Gammaproteobacteria	Xanthomonadales	Xanthomonadaceae	Stenotrophomonas	Rhizosphere: 18 Weeks Azomite
ASV9	602.8299448	2.02278977	0.647796244	3.122571009	0.001792789	0.008067548	Bacteria	Proteobacteria	Gammaproteobacteria	Burkholderiales	Comamonadaceae	Pelomonas	Rhizosphere: 18 Weeks Azomite
ASV10	97.13156998	2.549277903	0.842895286	3.024430134	0.00249102	0.010869905	Bacteria	Proteobacteria	Gammaproteobacteria	Cellvibrionales	Cellvibrionaceae	Cellvibrio	Rhizosphere: 18 Weeks Azomite
ASV18	950.771613	2.320062424	0.56778609	4.086155798	4.38579E-05	0.000437231	Bacteria	Proteobacteria	Gammaproteobacteria	Burkholderiales	Comamonadaceae	Leptothrix	Rhizosphere: 18 Weeks Azomite
ASV25	2980.603562	3.682008029	0.726846229	5.065731763	4.06834E-07	7.81122E-06	Bacteria	Bacteroidota	Bacteroidia	Flavobacteriales	Flavobacteriaceae	Flavobacterium	Rhizosphere: 18 Weeks Azomite
ASV35	2688.761533	2.11242636	0.550416404	3.837869555	0.000124106	0.001116957	Bacteria	Proteobacteria	Alphaproteobacteria	Caulobacterales	Caulobacteraceae	Asticcacaulis	Rhizosphere: 18 Weeks Azomite
ASV42	1875.749755	-1.220722533	0.376945213	-3.238461434	0.001201763	0.006197994	Bacteria	Proteobacteria	Alphaproteobacteria	Dongiales	Dongiaceae	Dongia	Rhizosphere: 18 Weeks Azomite
ASV44	1001.147096	-1.482834888	0.384838949	-3.85313101	0.000116617	0.001083409	Bacteria	Proteobacteria	Gammaproteobacteria	Xanthomonadales	Rhodanobacteraceae	Dokdonella	Rhizosphere: 18 Weeks Azomite
ASV60	1031.935824	3.983021174	0.974972734	4.085264165	4.40267E-05	0.000437231	Bacteria	Proteobacteria	Gammaproteobacteria	Burkholderiales	Oxalobacteraceae	Duganella	Rhizosphere: 18 Weeks Azomite
ASV69	599.0773277	4.840098311	0.627847482	7.709035162	1.26772E-14	1.21702E-12	Bacteria	Proteobacteria	Alphaproteobacteria	Rhodobacterales	Rhodobacteraceae	Rhodobacter	Rhizosphere: 18 Weeks Azomite
ASV71	268.9478573	4.159350114	1.08774712	3.823820847	0.000131399	0.001146758	Bacteria	Proteobacteria	Gammaproteobacteria	Burkholderiales	Chitinimonadaceae	Chitinimonas	Rhizosphere: 18 Weeks Azomite
ASV92	478.7583042	6.050497485	0.972901685	6.219022519	5.00262E-10	2.05822E-08	Bacteria	Bacteroidota	Bacteroidia	Chitinophagales	Saprospiraceae	Haliscomenobacter	Rhizosphere: 18 Weeks Azomite
ASV102	1202.249909	-1.344125517	0.507775203	-2.647087743	0.008118828	0.029977213	Bacteria	Acidobacteriota	Acidobacteriae	Solibacterales	Solibacteraceae	Candidatus_Solibacter	Rhizosphere: 18 Weeks Azomite
ASV118	105.324633	3.399413978	1.049961853	3.237654748	0.001205166	0.006197994	Bacteria	Proteobacteria	Alphaproteobacteria	Rhizobiales	Rhizobiaceae	Shinella	Rhizosphere: 18 Weeks Azomite
ASV131	237.9105659	2.9451068	0.865114536	3.404296979	0.000663346	0.004513253	Bacteria	Proteobacteria	Alphaproteobacteria	Rhizobiales	Rhizobiaceae	Allorhizobium-Neorhizobium-Pararhizobium-Rhizobium	Rhizosphere: 18 Weeks Azomite
ASV136	54.40382828	4.300056498	1.609715956	2.671313832	0.007555497	0.028259521	Bacteria	Firmicutes	Bacilli	Exiguobacterales	Exiguobacteraceae	Exiguobacterium	Rhizosphere: 18 Weeks Azomite
ASV137	474.7243787	3.002426702	0.688731631	4.359356483	1.30445E-05	0.000170765	Bacteria	Proteobacteria	Gammaproteobacteria	Burkholderiales	Comamonadaceae	Methylibium	Rhizosphere: 18 Weeks Azomite
ASV148	898.5547642	-1.238525152	0.384665611	-3.219744937	0.001283047	0.006449493	Bacteria	Gemmatimonadota	Gemmatimonadetes	Gemmatimonadales	Gemmatimonadaceae	Gemmatimonas	Rhizosphere: 18 Weeks Azomite
ASV149	57.20736296	9.669397432	1.179176091	8.200130167	2.40127E-16	3.45783E-14	Bacteria	Bacteroidota	Bacteroidia	Flavobacteriales	Weeksellaceae	Chryseobacterium	Rhizosphere: 18 Weeks Azomite
ASV171	212.6795168	4.941385574	1.301683875	3.796148719	0.000146961	0.001241166	Bacteria	Proteobacteria	Alphaproteobacteria	Caulobacterales	Caulobacteraceae	Brevundimonas	Rhizosphere: 18 Weeks Azomite
ASV182	66.06870179	4.642118213	1.371088046	3.385718536	0.000709922	0.004646759	Bacteria	Proteobacteria	Gammaproteobacteria	Burkholderiales	Comamonadaceae	Acidovorax	Rhizosphere: 18 Weeks Azomite
ASV191	166.1064115	-2.731168705	0.770287089	-3.545650374	0.000391645	0.002819847	Bacteria	Proteobacteria	Gammaproteobacteria	Burkholderiales	Nitrosomonadaceae	Nitrosospira	Rhizosphere: 18 Weeks Azomite
ASV200	1327.052335	-0.881430468	0.336758324	-2.617397711	0.008860304	0.032300855	Bacteria	Proteobacteria	Alphaproteobacteria	Rhizobiales	Rhizobiales_Incertae_Sedis	Bauldia	Rhizosphere: 18 Weeks Azomite
ASV216	214.9512765	2.648428708	0.7887298	3.357840299	0.00078554	0.00495561	Bacteria	Bacteroidota	Bacteroidia	Cytophagales	Cytophagaceae	Cytophaga	Rhizosphere: 18 Weeks Azomite
ASV222	176.771013	-2.710642007	0.451944596	-5.997730766	2.00094E-09	5.68489E-08	Bacteria	Spirochaetota	Spirochaetia	Spirochaetales	Spirochaetaceae	Salinispira	Rhizosphere: 18 Weeks Azomite
ASV224	389.9742835	4.881454553	1.4677236	3.325867726	0.000881437	0.005288625	Bacteria	Bdellovibrionota	Oligoflexia	Oligoflexales	Oligoflexales_fa	Oligoflexus	Rhizosphere: 18 Weeks Azomite
ASV225	309.7455548	2.03894938	0.563582692	3.61783534	0.000297077	0.002251533	Bacteria	Proteobacteria	Alphaproteobacteria	Rhizobiales	Hyphomicrobiaceae	Hyphomicrobium	Rhizosphere: 18 Weeks Azomite
ASV257	303.257491	-2.190842812	0.698538697	-3.136322756	0.001710808	0.00794698	Bacteria	Verrucomicrobiota	Verrucomicrobiae	Opitutales	Puniceicoccaceae	Cerasicoccus	Rhizosphere: 18 Weeks Azomite
ASV296	72.79091735	4.037871088	1.066210487	3.78712378	0.000152401	0.001241166	Bacteria	Proteobacteria	Alphaproteobacteria	Sphingomonadales	Sphingomonadaceae	Sphingopyxis	Rhizosphere: 18 Weeks Azomite
ASV315	1075.845674	2.721942214	0.725645865	3.751061428	0.000176088	0.001370627	Bacteria	Bacteroidota	Bacteroidia	Sphingobacteriales	Sphingobacteriaceae	Mucilaginibacter	Rhizosphere: 18 Weeks Azomite
ASV391	78.11554711	-1.971936921	0.799823826	-2.465464091	0.013683589	0.047321241	Bacteria	Fibrobacterota	Fibrobacteria	Fibrobacterales	Fibrobacteraceae	possible_genus_04	Rhizosphere: 18 Weeks Azomite
ASV393	122.0819039	-1.208912052	0.370759762	-3.260634452	0.001111633	0.006040569	Bacteria	Proteobacteria	Alphaproteobacteria	Micropepsales	Micropepsaceae	Micropepsis	Rhizosphere: 18 Weeks Azomite
ASV395	613.6255496	0.859125437	0.279681945	3.07179442	0.002127762	0.009427623	Bacteria	Bacteroidota	Bacteroidia	Chitinophagales	Chitinophagaceae	Edaphobaculum	Rhizosphere: 18 Weeks Azomite
ASV420	135.5882014	-2.084733343	0.608087095	-3.428346633	0.00060727	0.004265698	Bacteria	Spirochaetota	Spirochaetia	Spirochaetales	Spirochaetaceae	Spirochaeta_2	Rhizosphere: 18 Weeks Azomite
ASV445	244.7142312	2.306696274	0.699038448	3.299813165	0.000967492	0.005572755	Bacteria	Verrucomicrobiota	Verrucomicrobiae	Verrucomicrobiales	Rubritaleaceae	Luteolibacter	Rhizosphere: 18 Weeks Azomite
ASV462	230.5685101	5.341028128	1.139875942	4.685622294	2.79111E-06	4.72846E-05	Bacteria	Bacteroidota	Bacteroidia	Sphingobacteriales	Sphingobacteriaceae	Pedobacter	Rhizosphere: 18 Weeks Azomite
ASV496	83.23655605	10.20757537	1.458712336	6.997661647	2.6027E-12	1.87394E-10	Bacteria	Proteobacteria	Gammaproteobacteria	Burkholderiales	Oxalobacteraceae	Herminiimonas	Rhizosphere: 18 Weeks Azomite
ASV524	988.6539955	6.065729386	1.210893745	5.009299461	5.46285E-07	9.83313E-06	Bacteria	Proteobacteria	Gammaproteobacteria	Xanthomonadales	Xanthomonadaceae	Arenimonas	Rhizosphere: 18 Weeks Azomite
ASV539	23.49243843	5.166872955	1.74035138	2.968867675	0.002988993	0.012659264	Bacteria	Proteobacteria	Gammaproteobacteria	Xanthomonadales	Xanthomonadaceae	Thermomonas	Rhizosphere: 18 Weeks Azomite
ASV558	95.16190023	5.737502121	1.235886641	4.642417786	3.44356E-06	4.95872E-05	Bacteria	Proteobacteria	Gammaproteobacteria	Burkholderiales	Comamonadaceae	Variovorax	Rhizosphere: 18 Weeks Azomite
ASV568	13.05709344	7.533117514	1.621963626	4.644442941	3.40995E-06	4.95872E-05	Bacteria	Proteobacteria	Alphaproteobacteria	Rhizobiales	Rhizobiales_Incertae_Sedis	Phreatobacter	Rhizosphere: 18 Weeks Azomite
ASV587	39.37069482	5.221617817	1.914734854	2.72707096	0.00638993	0.024868915	Bacteria	Proteobacteria	Gammaproteobacteria	Burkholderiales	Comamonadaceae	Xylophilus	Rhizosphere: 18 Weeks Azomite
ASV608	29.9996704	4.052535328	1.261951683	3.211323683	0.00132125	0.006449493	Bacteria	Proteobacteria	Alphaproteobacteria	Acetobacterales	Acetobacteraceae	Roseomonas	Rhizosphere: 18 Weeks Azomite
ASV629	51.59500299	-1.580600575	0.587701843	-2.68945996	0.007156773	0.027120404	Bacteria	Acidobacteriota	Acidobacteriae	Acidobacteriales	Acidobacteriaceae_(Subgroup_1)	Granulicella	Rhizosphere: 18 Weeks Azomite
ASV640	98.49876272	23.23547319	2.722715337	8.533934073	1.41453E-17	4.07386E-15	Bacteria	Proteobacteria	Gammaproteobacteria	Xanthomonadales	Rhodanobacteraceae	Ahniella	Rhizosphere: 18 Weeks Azomite
ASV642	24.32018399	8.434327488	1.307876762	6.448870208	1.12687E-10	5.40898E-09	Bacteria	Proteobacteria	Gammaproteobacteria	Burkholderiales	Comamonadaceae	Hydrogenophaga	Rhizosphere: 18 Weeks Azomite
ASV673	82.8464843	-1.509464082	0.617706472	-2.443659167	0.014539155	0.049262077	Bacteria	Myxococcota	Myxococcia	Myxococcales	Myxococcaceae	KD3-10	Rhizosphere: 18 Weeks Azomite
ASV679	104.3349619	-1.82841059	0.656667308	-2.784378891	0.005363035	0.021452138	Bacteria	Actinobacteriota	Acidimicrobiia	Microtrichales	Iamiaceae	Iamia	Rhizosphere: 18 Weeks Azomite
ASV685	166.4780049	-1.565593672	0.635806363	-2.462374968	0.013802029	0.047321241	Bacteria	Actinobacteriota	Actinobacteria	Propionibacteriales	Nocardioidaceae	Nocardioides	Rhizosphere: 18 Weeks Azomite
ASV705	44.65595752	9.30971417	1.546083859	6.021480733	1.72829E-09	5.53052E-08	Bacteria	Actinobacteriota	Actinobacteria	Micrococcales	Microbacteriaceae	Leifsonia	Rhizosphere: 18 Weeks Azomite
ASV760	18.69915017	-7.365627585	1.7266327	-4.265891399	1.99106E-05	0.000238927	Bacteria	Actinobacteriota	Actinobacteria	Propionibacteriales	Nocardioidaceae	Aeromicrobium	Rhizosphere: 18 Weeks Azomite
ASV770	348.1916735	8.122973934	2.420618645	3.355742943	0.000791521	0.00495561	Bacteria	Proteobacteria	Gammaproteobacteria	Pseudomonadales	Moraxellaceae	Fluviicoccus	Rhizosphere: 18 Weeks Azomite
ASV890	7.643946115	6.76440733	2.021794582	3.345744117	0.000820621	0.005028485	Bacteria	Bacteroidota	Bacteroidia	Sphingobacteriales	Sphingobacteriaceae	Solitalea	Rhizosphere: 18 Weeks Azomite
ASV912	15.85078268	3.844693357	1.178422552	3.262576187	0.001104045	0.006040569	Bacteria	Proteobacteria	Gammaproteobacteria	Burkholderiales	Comamonadaceae	Inhella	Rhizosphere: 18 Weeks Azomite
ASV943	63.78315427	9.823616023	1.608598692	6.106940204	1.01559E-09	3.65613E-08	Bacteria	Proteobacteria	Gammaproteobacteria	Burkholderiales	Sutterellaceae	AAP99	Rhizosphere: 18 Weeks Azomite
ASV968	4.29968443	5.936626531	2.06631591	2.873048841	0.004065313	0.016725858	Bacteria	Chloroflexi	Chloroflexia	Chloroflexales	Herpetosiphonaceae	Herpetosiphon	Rhizosphere: 18 Weeks Azomite
ASV1001	8.33272305	6.888489488	1.151066058	5.984443237	2.17131E-09	5.68489E-08	Bacteria	Deinococcota	Deinococci	Deinococcales	Deinococcaceae	Deinococcus	Rhizosphere: 18 Weeks Azomite
ASV1128	18.75853018	8.056232055	1.43252641	5.623793042	1.86809E-08	3.84294E-07	Bacteria	Proteobacteria	Alphaproteobacteria	Sphingomonadales	Sphingomonadaceae	Sphingoaurantiacus	Rhizosphere: 18 Weeks Azomite
ASV1198	130.2229262	-1.874928878	0.445382301	-4.209706748	2.55702E-05	0.000294344	Bacteria	Bacteroidota	Bacteroidia	Chitinophagales	Chitinophagaceae	Parafilimonas	Rhizosphere: 18 Weeks Azomite
ASV1211	92.64936237	2.976196192	0.925729008	3.214975621	0.001304556	0.006449493	Bacteria	Proteobacteria	Alphaproteobacteria	Acetobacterales	Acetobacteraceae	Acidiphilium	Rhizosphere: 18 Weeks Azomite
ASV1282	30.83800289	4.750363125	1.109879439	4.280071294	1.86833E-05	0.000233948	Bacteria	Proteobacteria	Alphaproteobacteria	Rhizobiales	Beijerinckiaceae	alphaI_cluster	Rhizosphere: 18 Weeks Azomite
ASV1283	24.0812962	4.133614666	1.271340731	3.251382235	0.001148453	0.006125085	Bacteria	Proteobacteria	Gammaproteobacteria	Xanthomonadales	Xanthomonadaceae	Pseudoxanthomonas	Rhizosphere: 18 Weeks Azomite
ASV1371	7.867032977	6.807634976	2.085434659	3.264372224	0.001097069	0.006040569	Bacteria	Proteobacteria	Gammaproteobacteria	Burkholderiales	Nitrosomonadaceae	oc32	Rhizosphere: 18 Weeks Azomite
ASV1471	11.32576261	7.328707502	2.586172011	2.833805126	0.004599737	0.018658089	Bacteria	Firmicutes	Clostridia	Clostridiales	Clostridiaceae	Clostridium_sensu_stricto_1	Rhizosphere: 18 Weeks Azomite
ASV1481	5.888161744	6.389138591	2.562440966	2.493379819	0.012653341	0.044989657	Bacteria	Proteobacteria	Alphaproteobacteria	Rhizobiales	Rhizobiaceae	Ensifer	Rhizosphere: 18 Weeks Azomite
ASV1489	6.869056591	6.606930712	1.605325943	4.115631933	3.8612E-05	0.000411861	Bacteria	Cyanobacteria	Cyanobacteriia	Cyanobacteriales	Cyanobacteriaceae	Geminocystis_PCC-6308	Rhizosphere: 18 Weeks Azomite
ASV1623	8.278587932	6.880467997	1.553634959	4.428625887	9.48354E-06	0.00013006	Bacteria	Proteobacteria	Alphaproteobacteria	Caulobacterales	Hyphomonadaceae	UKL13-1	Rhizosphere: 18 Weeks Azomite
ASV1917	38.68961356	9.103009365	2.166862349	4.201009524	2.65727E-05	0.000294344	Bacteria	Proteobacteria	Alphaproteobacteria	Caulobacterales	Hyphomonadaceae	Hyphomonas	Rhizosphere: 18 Weeks Azomite
ASV1978	6.971015647	6.631797237	2.009320775	3.300516931	0.000965069	0.005572755	Bacteria	Proteobacteria	Alphaproteobacteria	Rhizobiales	Rhizobiales_Incertae_Sedis	Alsobacter	Rhizosphere: 18 Weeks Azomite
ASV2015	19.8785892	5.713852127	2.102724311	2.717356762	0.006580563	0.025269363	Bacteria	Firmicutes	Clostridia	Clostridiales	Clostridiaceae	Clostridium_sensu_stricto_13	Rhizosphere: 18 Weeks Azomite
ASV2037	25.18012767	-7.793333198	1.676607375	-4.648275626	3.34721E-06	4.95872E-05	Bacteria	Proteobacteria	Gammaproteobacteria	Salinisphaerales	Algiphilaceae	Algiphilus	Rhizosphere: 18 Weeks Azomite
ASV2101	30.56751565	-2.558707714	0.814286381	-3.14227006	0.001676433	0.007914964	Bacteria	Verrucomicrobiota	Verrucomicrobiae	Verrucomicrobiales	Verrucomicrobiaceae	Roseimicrobium	Rhizosphere: 18 Weeks Azomite
ASV2192	22.3017908	6.238276847	1.99725793	3.123420744	0.00178762	0.008067548	Bacteria	Proteobacteria	Gammaproteobacteria	Xanthomonadales	Rhodanobacteraceae	Tahibacter	Rhizosphere: 18 Weeks Azomite
ASV2292	16.92575604	-7.220439185	1.07743448	-6.701511152	2.06275E-11	1.18814E-09	Bacteria	Actinobacteriota	Actinobacteria	Frankiales	Sporichthyaceae	Sporichthya	Rhizosphere: 18 Weeks Azomite
ASV2371	12.47861491	-4.506881342	1.63796853	-2.751506674	0.005932181	0.023403673	Bacteria	Actinobacteriota	Actinobacteria	Streptosporangiales	Nocardiopsaceae	Thermobifida	Rhizosphere: 18 Weeks Azomite
ASV2391	16.8784453	-1.85937043	0.748772905	-2.483223443	0.013019939	0.045728566	Bacteria	Myxococcota	Polyangia	Polyangiales	Sandaracinaceae	Sandaracinus	Rhizosphere: 18 Weeks Azomite
ASV2485	5.220682327	6.210981019	2.120163084	2.929482674	0.003395267	0.014171551	Bacteria	Bacteroidota	Bacteroidia	Chitinophagales	Chitinophagaceae	Parasegetibacter	Rhizosphere: 18 Weeks Azomite
ASV2749	9.392726199	7.066065615	1.83165284	3.857753752	0.000114434	0.001083409	Bacteria	Bacteroidota	Bacteroidia	Cytophagales	Spirosomaceae	Spirosoma	Rhizosphere: 18 Weeks Azomite
ASV2879	24.86536133	8.463967987	2.237555692	3.782684836	0.000155146	0.001241166	Bacteria	Bdellovibrionota	Bdellovibrionia	Bacteriovoracales	Bacteriovoracaceae	Bacteriovorax	Rhizosphere: 18 Weeks Azomite
ASV3250	12.87155099	-6.824232304	2.170071326	-3.14470415	0.001662549	0.007914964	Bacteria	Proteobacteria	Gammaproteobacteria	Burkholderiales	Nitrosomonadaceae	GOUTA6	Rhizosphere: 18 Weeks Azomite
ASV3765	9.780792573	7.118372131	2.09363766	3.400001952	0.000673854	0.004513253	Bacteria	Proteobacteria	Alphaproteobacteria	Acetobacterales	Acetobacteraceae	Rhodovarius	Rhizosphere: 18 Weeks Azomite
ASV3863	7.826735061	-5.087115819	2.023724388	-2.513739445	0.011945865	0.043005116	Bacteria	Myxococcota	Myxococcia	Myxococcales	Vulgatibacteraceae	Vulgatibacter	Rhizosphere: 18 Weeks Azomite
ASV4278	11.27267066	-6.632772048	2.201579088	-3.012733944	0.002589058	0.011129085	Bacteria	Spirochaetota	Spirochaetia	Spirochaetales	Spirochaetaceae	Treponema	Rhizosphere: 18 Weeks Azomite
ASV17	137.2689823	10.93045076	1.917359657	5.700782696	1.19259E-08	2.64204E-07	Bacteria	Proteobacteria	Gammaproteobacteria	Enterobacterales	Erwiniaceae	Pantoea	Rhizosphere: 18 Weeks Azomite
ASV2894	31.48968692	-22.95408567	3.004103106	-7.6409114	2.15689E-14	7.54913E-12	Bacteria	Firmicutes	Bacilli	Lactobacillales	Streptococcaceae	Lactococcus	Rhizosphere: 8 Weeks Azomite
ASV36	3076.55572	3.673161358	0.729643857	5.034183899	4.79889E-07	1.96754E-05	Bacteria	Proteobacteria	Gammaproteobacteria	Pseudomonadales	Pseudomonadaceae	Pseudomonas	Rhizosphere: 18 Weeks Control
ASV11	2373.341225	2.627675301	0.504899876	5.204349271	1.94678E-07	1.39681E-05	Bacteria	Actinobacteriota	Actinobacteria	Micrococcales	Micrococcaceae	Pseudarthrobacter	Rhizosphere: 18 Weeks Control
ASV181	557.8455995	2.388948274	0.502680624	4.752417662	2.00999E-06	4.43743E-05	Bacteria	Proteobacteria	Gammaproteobacteria	Burkholderiales	Comamonadaceae	Leptothrix	Rhizosphere: 18 Weeks Control
ASV252	1962.585449	1.838984322	0.633568572	2.902581352	0.00370101	0.016341384	Bacteria	Bacteroidota	Bacteroidia	Flavobacteriales	Flavobacteriaceae	Flavobacterium	Rhizosphere: 18 Weeks Control
ASV31	8.42976211	5.091141623	1.955353366	2.603693896	0.009222508	0.035291466	Bacteria	Proteobacteria	Gammaproteobacteria	Pseudomonadales	Moraxellaceae	Acinetobacter	Rhizosphere: 18 Weeks Control
ASV32	1918.638784	-1.493424219	0.305334221	-4.89111314	1.00267E-06	3.19741E-05	Bacteria	Proteobacteria	Gammaproteobacteria	Burkholderiales	Nitrosomonadaceae	IS-44	Rhizosphere: 18 Weeks Control
ASV351	4525.097828	1.319963185	0.334961431	3.9406423	8.12637E-05	0.000804231	Bacteria	Proteobacteria	Alphaproteobacteria	Caulobacterales	Caulobacteraceae	Asticcacaulis	Rhizosphere: 18 Weeks Control
ASV423	1167.708869	-1.339291655	0.400491245	-3.344122177	0.000825434	0.005384079	Bacteria	Proteobacteria	Alphaproteobacteria	Dongiales	Dongiaceae	Dongia	Rhizosphere: 18 Weeks Control
ASV692	307.5689691	3.194600895	0.776019999	4.116647638	3.84423E-05	0.000525378	Bacteria	Proteobacteria	Alphaproteobacteria	Rhodobacterales	Rhodobacteraceae	Rhodobacter	Rhizosphere: 18 Weeks Control
ASV77	692.9630961	1.382779746	0.299345225	4.619347931	3.84948E-06	6.905E-05	Bacteria	Proteobacteria	Alphaproteobacteria	Rhizobiales	Xanthobacteraceae	Bradyrhizobium	Rhizosphere: 18 Weeks Control
ASV95	36.21816586	8.641473353	1.685885253	5.125777888	2.96312E-07	1.70083E-05	Bacteria	Proteobacteria	Gammaproteobacteria	Burkholderiales	Comamonadaceae	Aquabacterium	Rhizosphere: 18 Weeks Control
ASV1024	1152.08704	-1.526272633	0.271140922	-5.629075166	1.81178E-08	2.59991E-06	Bacteria	Acidobacteriota	Acidobacteriae	Solibacterales	Solibacteraceae	Candidatus_Solibacter	Rhizosphere: 18 Weeks Control
ASV117	522.1324341	2.346633352	0.801057384	2.929419788	0.003395954	0.015470459	Bacteria	Bacteroidota	Bacteroidia	Flavobacteriales	Crocinitomicaceae	Fluviicola	Rhizosphere: 18 Weeks Control
ASV1186	146.8143124	1.136784999	0.439385	2.587218498	0.009675422	0.036537448	Bacteria	Proteobacteria	Alphaproteobacteria	Rhizobiales	Rhizobiaceae	Shinella	Rhizosphere: 18 Weeks Control
ASV1316	286.7728428	1.533049379	0.414040528	3.70265536	0.000213355	0.001913524	Bacteria	Proteobacteria	Alphaproteobacteria	Rhizobiales	Rhizobiaceae	Allorhizobium-Neorhizobium-Pararhizobium-Rhizobium	Rhizosphere: 18 Weeks Control
ASV1483	1044.067594	-1.598512969	0.33935587	-4.710432654	2.47191E-06	5.06743E-05	Bacteria	Gemmatimonadota	Gemmatimonadetes	Gemmatimonadales	Gemmatimonadaceae	Gemmatimonas	Rhizosphere: 18 Weeks Control
ASV1494	115.0471142	5.228943619	1.078536428	4.848184523	1.24596E-06	3.57592E-05	Bacteria	Bacteroidota	Bacteroidia	Flavobacteriales	Weeksellaceae	Chryseobacterium	Rhizosphere: 18 Weeks Control
ASV156	1321.975434	2.37176717	0.557940667	4.250930803	2.12884E-05	0.000321567	Bacteria	Proteobacteria	Gammaproteobacteria	Xanthomonadales	Rhodanobacteraceae	Rhodanobacter	Rhizosphere: 18 Weeks Control
ASV1714	196.6528312	3.350307266	0.670233883	4.998713659	5.7714E-07	2.07049E-05	Bacteria	Proteobacteria	Alphaproteobacteria	Caulobacterales	Caulobacteraceae	Brevundimonas	Rhizosphere: 18 Weeks Control
ASV1915	121.5925532	-2.31594117	0.594305958	-3.896883646	9.74384E-05	0.000902091	Bacteria	Proteobacteria	Gammaproteobacteria	Burkholderiales	Nitrosomonadaceae	Nitrosospira	Rhizosphere: 18 Weeks Control
ASV196	47.06083673	4.249580519	0.948124048	4.482093382	7.39144E-06	0.000124785	Bacteria	Proteobacteria	Alphaproteobacteria	Rhizobiales	Beijerinckiaceae	Methylobacterium-Methylorubrum	Rhizosphere: 18 Weeks Control
ASV2004	1787.228847	-1.463198986	0.406317092	-3.601125857	0.000316842	0.00267452	Bacteria	Proteobacteria	Alphaproteobacteria	Rhizobiales	Rhizobiales_Incertae_Sedis	Bauldia	Rhizosphere: 18 Weeks Control
ASV2164	303.7885283	1.419675238	0.43460142	3.266614355	0.001088418	0.006899059	Bacteria	Bacteroidota	Bacteroidia	Cytophagales	Cytophagaceae	Cytophaga	Rhizosphere: 18 Weeks Control
ASV2223	281.6414138	-1.665787758	0.476899401	-3.492954185	0.000477708	0.003515444	Bacteria	Spirochaetota	Spirochaetia	Spirochaetales	Spirochaetaceae	Salinispira	Rhizosphere: 18 Weeks Control
ASV2255	568.0799552	1.706987904	0.473682841	3.603651551	0.000313778	0.00267452	Bacteria	Proteobacteria	Alphaproteobacteria	Rhizobiales	Hyphomicrobiaceae	Hyphomicrobium	Rhizosphere: 18 Weeks Control
ASV239	405.8711828	-0.995919204	0.339167131	-2.936367095	0.003320811	0.015372141	Bacteria	Bdellovibrionota	Bdellovibrionia	Bdellovibrionales	Bdellovibrionaceae	Bdellovibrio	Rhizosphere: 18 Weeks Control
ASV246	289.6109156	-1.111746072	0.357214306	-3.112266375	0.001856569	0.010246833	Bacteria	Bacteroidota	Bacteroidia	Chitinophagales	Chitinophagaceae	Flavisolibacter	Rhizosphere: 18 Weeks Control
ASV266	225.9862148	-1.913440682	0.720951983	-2.654047324	0.007953267	0.031702607	Bacteria	Verrucomicrobiota	Verrucomicrobiae	Opitutales	Opitutaceae	IMCC26134	Rhizosphere: 18 Weeks Control
ASV271	583.8975094	2.158689982	0.539642285	4.000223932	6.32826E-05	0.00067267	Bacteria	Proteobacteria	Gammaproteobacteria	Burkholderiales	Oxalobacteraceae	Massilia	Rhizosphere: 18 Weeks Control
ASV286	574.8160792	-1.750520915	0.431875154	-4.053303133	5.04995E-05	0.000604703	Bacteria	Verrucomicrobiota	Verrucomicrobiae	Pedosphaerales	Pedosphaeraceae	Ellin517	Rhizosphere: 18 Weeks Control
ASV318	87.47581966	1.31918829	0.435559726	3.028719627	0.002455925	0.012426993	Bacteria	Actinobacteriota	Actinobacteria	Micrococcales	Microbacteriaceae	Parafrigoribacterium	Rhizosphere: 18 Weeks Control
ASV3913	64.7652057	-2.311202479	0.767202855	-3.012505055	0.002591011	0.012821038	Bacteria	Fibrobacterota	Fibrobacteria	Fibrobacterales	Fibrobacteraceae	possible_genus_04	Rhizosphere: 18 Weeks Control
ASV4203	325.6296217	-2.051843243	0.592846471	-3.461002712	0.000538167	0.003767172	Bacteria	Spirochaetota	Spirochaetia	Spirochaetales	Spirochaetaceae	Spirochaeta_2	Rhizosphere: 18 Weeks Control
ASV459	189.8699159	1.440862659	0.564488003	2.552512456	0.010694909	0.038853655	Bacteria	Proteobacteria	Alphaproteobacteria	Rhizobiales	Xanthobacteraceae	Afipia	Rhizosphere: 18 Weeks Control
ASV4623	726.0717001	2.966680801	0.587611667	5.048709829	4.44804E-07	1.96754E-05	Bacteria	Bacteroidota	Bacteroidia	Sphingobacteriales	Sphingobacteriaceae	Pedobacter	Rhizosphere: 18 Weeks Control
ASV486	81.43023221	-1.294043372	0.431560551	-2.99852099	0.002712935	0.013196818	Bacteria	Myxococcota	Myxococcia	Myxococcales	Myxococcaceae	P3OB-42	Rhizosphere: 18 Weeks Control
ASV4961	179.169348	2.651750452	0.674412085	3.931943855	8.42617E-05	0.000806104	Bacteria	Proteobacteria	Gammaproteobacteria	Burkholderiales	Oxalobacteraceae	Herminiimonas	Rhizosphere: 18 Weeks Control
ASV520	27.98078808	5.735614714	1.686799801	3.400293687	0.000673135	0.004599757	Bacteria	Proteobacteria	Gammaproteobacteria	Enterobacterales	Yersiniaceae	Serratia	Rhizosphere: 18 Weeks Control
ASV5584	388.1722678	2.222212211	0.402293944	5.523852006	3.31647E-08	3.17275E-06	Bacteria	Proteobacteria	Gammaproteobacteria	Burkholderiales	Comamonadaceae	Variovorax	Rhizosphere: 18 Weeks Control
ASV5686	54.0791358	3.128561565	0.9815669	3.187313636	0.00143601	0.008242695	Bacteria	Proteobacteria	Alphaproteobacteria	Rhizobiales	Rhizobiales_Incertae_Sedis	Phreatobacter	Rhizosphere: 18 Weeks Control
ASV581	18.55801216	5.345367671	1.544232937	3.461503471	0.000537167	0.003767172	Bacteria	Proteobacteria	Gammaproteobacteria	Xanthomonadales	Rhodanobacteraceae	Dyella	Rhizosphere: 18 Weeks Control
ASV5871	310.3550436	2.550258657	0.626430932	4.07109312	4.6793E-05	0.000604703	Bacteria	Proteobacteria	Gammaproteobacteria	Burkholderiales	Comamonadaceae	Xylophilus	Rhizosphere: 18 Weeks Control
ASV606	373.9838238	-1.715024473	0.608437051	-2.818737731	0.004821289	0.020053769	Bacteria	Proteobacteria	Gammaproteobacteria	Burkholderiales	Nitrosomonadaceae	MND1	Rhizosphere: 18 Weeks Control
ASV690	56.18641924	-2.402336579	0.606101854	-3.963585593	7.38324E-05	0.000756782	Bacteria	Proteobacteria	Alphaproteobacteria	Caulobacterales	Caulobacteraceae	PMMR1	Rhizosphere: 18 Weeks Control
ASV940	240.665298	2.921289631	0.707996926	4.126133215	3.68914E-05	0.000525378	Bacteria	Proteobacteria	Gammaproteobacteria	Burkholderiales	Oxalobacteraceae	Noviherbaspirillum	Rhizosphere: 18 Weeks Control
ASV9432	13.35591469	7.201469561	2.472246869	2.91292494	0.003580607	0.016056783	Bacteria	Proteobacteria	Gammaproteobacteria	Burkholderiales	Sutterellaceae	AAP99	Rhizosphere: 18 Weeks Control
ASV948	214.2724652	1.609494212	0.614531708	2.619058042	0.008817294	0.034196804	Bacteria	Proteobacteria	Gammaproteobacteria	Burkholderiales	Comamonadaceae	Caenimonas	Rhizosphere: 18 Weeks Control
ASV9683	16.92678712	5.254610034	1.610789644	3.262132987	0.001105773	0.006899059	Bacteria	Chloroflexi	Chloroflexia	Chloroflexales	Herpetosiphonaceae	Herpetosiphon	Rhizosphere: 18 Weeks Control
ASV1045	71.18679253	2.138324047	0.863327861	2.476838922	0.013255171	0.047552926	Bacteria	Proteobacteria	Gammaproteobacteria	Burkholderiales	Burkholderiaceae	Burkholderia-Caballeronia-Paraburkholderia	Rhizosphere: 18 Weeks Control
ASV1143	19.12441821	-22.70797444	3.004706187	-7.557469191	4.10987E-14	1.17953E-11	Bacteria	Proteobacteria	Gammaproteobacteria	Burkholderiales	Comamonadaceae	Azohydromonas	Rhizosphere: 18 Weeks Control
ASV11984	276.5792639	-1.917604434	0.436189021	-4.396269372	1.10127E-05	0.000175592	Bacteria	Bacteroidota	Bacteroidia	Chitinophagales	Chitinophagaceae	Parafilimonas	Rhizosphere: 18 Weeks Control
ASV1259	118.9699851	-1.087639894	0.425602279	-2.555531181	0.010602586	0.038853655	Bacteria	Myxococcota	Polyangia	Polyangiales	Phaselicystidaceae	Phaselicystis	Rhizosphere: 18 Weeks Control
ASV12823	73.11201039	3.624143322	0.894991201	4.049361957	5.13575E-05	0.000604703	Bacteria	Proteobacteria	Alphaproteobacteria	Rhizobiales	Beijerinckiaceae	alphaI_cluster	Rhizosphere: 18 Weeks Control
ASV12832	11.83843414	3.69570557	1.402957031	2.634225774	0.008432939	0.033154158	Bacteria	Proteobacteria	Gammaproteobacteria	Xanthomonadales	Xanthomonadaceae	Pseudoxanthomonas	Rhizosphere: 18 Weeks Control
ASV1387	28.12004047	-2.608301661	0.920014313	-2.835066393	0.004581616	0.01962573	Bacteria	Sumerlaeota	Sumerlaeia	Sumerlaeales	Sumerlaeaceae	Sumerlaea	Rhizosphere: 18 Weeks Control
ASV1456	86.23384536	-3.883377776	0.811650597	-4.784543733	1.71376E-06	4.30523E-05	Bacteria	Planctomycetota	Phycisphaerae	Phycisphaerales	Phycisphaeraceae	CL500-3	Rhizosphere: 18 Weeks Control
ASV14893	7.037849331	6.277266831	1.314704052	4.774661507	1.8001E-06	4.30523E-05	Bacteria	Cyanobacteria	Cyanobacteriia	Cyanobacteriales	Cyanobacteriaceae	Geminocystis_PCC-6308	Rhizosphere: 18 Weeks Control
ASV1603	32.9586815	2.882278544	1.083909203	2.659151281	0.007833778	0.031666116	Bacteria	Proteobacteria	Alphaproteobacteria	Acetobacterales	Acetobacteraceae	Roseococcus	Rhizosphere: 18 Weeks Control
ASV1671	67.43396703	-2.198031517	0.628476325	-3.497397481	0.000469821	0.003515444	Bacteria	Actinobacteriota	Thermoleophilia	Solirubrobacterales	Solirubrobacteraceae	Conexibacter	Rhizosphere: 18 Weeks Control
ASV1728	36.63584095	-2.646169538	0.856881429	-3.088139677	0.002014138	0.010862445	Bacteria	Proteobacteria	Gammaproteobacteria	Cellvibrionales	Spongiibacteraceae	BD1-7_clade	Rhizosphere: 18 Weeks Control
ASV1734	143.4558929	-1.753813093	0.568719663	-3.083791904	0.002043805	0.010862445	Bacteria	Acidobacteriota	Blastocatellia	Blastocatellales	Blastocatellaceae	JGI_0001001-H03	Rhizosphere: 18 Weeks Control
ASV1735	23.67138206	-3.239082333	1.006931675	-3.216784629	0.001296359	0.007592958	Bacteria	Acidobacteriota	Blastocatellia	Blastocatellales	Blastocatellaceae	Stenotrophobacter	Rhizosphere: 18 Weeks Control
ASV1862	13.70082084	7.239742083	2.043472947	3.542861722	0.00039581	0.003155487	Bacteria	Proteobacteria	Alphaproteobacteria	Rhizobiales	Devosiaceae	Arsenicitalea	Rhizosphere: 18 Weeks Control
ASV1931	20.83075841	7.839587387	2.547221527	3.07770145	0.002086038	0.010885325	Bacteria	Proteobacteria	Gammaproteobacteria	Burkholderiales	Comamonadaceae	Paucibacter	Rhizosphere: 18 Weeks Control
ASV19785	46.12801592	3.049507631	1.103774269	2.762800073	0.005730786	0.023496221	Bacteria	Proteobacteria	Alphaproteobacteria	Rhizobiales	Rhizobiales_Incertae_Sedis	Alsobacter	Rhizosphere: 18 Weeks Control
ASV21013	32.26019912	-1.630059803	0.632516398	-2.577102838	0.00996323	0.037135677	Bacteria	Verrucomicrobiota	Verrucomicrobiae	Verrucomicrobiales	Verrucomicrobiaceae	Roseimicrobium	Rhizosphere: 18 Weeks Control
ASV2178	27.5673704	2.678237925	0.93133757	2.875689772	0.004031457	0.017530731	Bacteria	Proteobacteria	Alphaproteobacteria	Rhizobiales	Kaistiaceae	Kaistia	Rhizosphere: 18 Weeks Control
ASV22922	15.97104406	-4.857489714	1.53147637	-3.171769286	0.001515133	0.008526338	Bacteria	Actinobacteriota	Actinobacteria	Frankiales	Sporichthyaceae	Sporichthya	Rhizosphere: 18 Weeks Control
ASV23912	25.41459275	-2.067377898	0.682927759	-3.027227803	0.002468079	0.012426993	Bacteria	Myxococcota	Polyangia	Polyangiales	Sandaracinaceae	Sandaracinus	Rhizosphere: 18 Weeks Control
ASV2437	16.7119708	-3.172231875	0.977724587	-3.244504555	0.001176551	0.007054395	Bacteria	Bdellovibrionota	Bdellovibrionia	Bdellovibrionales	Bdellovibrionaceae	OM27_clade	Rhizosphere: 18 Weeks Control
ASV24851	13.75753218	3.73834251	1.065690568	3.50790616	0.000451648	0.003503326	Bacteria	Bacteroidota	Bacteroidia	Chitinophagales	Chitinophagaceae	Parasegetibacter	Rhizosphere: 18 Weeks Control
ASV2495	34.55738628	-5.697252849	1.419698932	-4.013000729	5.99517E-05	0.000661775	Bacteria	Proteobacteria	Gammaproteobacteria	Salinisphaerales	Solimonadaceae	Solimonas	Rhizosphere: 18 Weeks Control
ASV2503	75.72558975	-2.829827159	1.003046285	-2.821232878	0.004783946	0.020053769	Bacteria	Myxococcota	Polyangia	Polyangiales	Polyangiaceae	Aetherobacter	Rhizosphere: 18 Weeks Control
ASV27494	76.69664506	4.239181784	0.914182263	4.637129769	3.53281E-06	6.75944E-05	Bacteria	Bacteroidota	Bacteroidia	Cytophagales	Spirosomaceae	Spirosoma	Rhizosphere: 18 Weeks Control
ASV3419	25.39176939	4.353485105	1.342130532	3.243712143	0.001179829	0.007054395	Bacteria	Proteobacteria	Alphaproteobacteria	Sphingomonadales	Sphingomonadaceae	Rhizorhapis	Rhizosphere: 18 Weeks Control
ASV3665	14.37991221	-5.21115505	1.288795143	-4.043431634	5.26745E-05	0.000604703	Bacteria	Gemmatimonadota	Gemmatimonadetes	Gemmatimonadales	Gemmatimonadaceae	Roseisolibacter	Rhizosphere: 18 Weeks Control
ASV38631	7.936735148	-4.505343957	1.264926076	-3.561744867	0.000368398	0.003020866	Bacteria	Myxococcota	Myxococcia	Myxococcales	Vulgatibacteraceae	Vulgatibacter	Rhizosphere: 18 Weeks Control
ASV4355	7.555142661	-6.261655013	2.103623061	-2.976605043	0.002914592	0.013941466	Bacteria	Proteobacteria	Gammaproteobacteria	Burkholderiales	Gallionellaceae	Candidatus_Nitrotoga	Rhizosphere: 18 Weeks Control
ASV7540	7.455324559	-4.736942694	1.608952957	-2.944115098	0.003238795	0.015238266	Bacteria	Proteobacteria	Gammaproteobacteria	Burkholderiales	Hydrogenophilaceae	Thiobacillus	Rhizosphere: 18 Weeks Control
ASV174	84.71644779	7.009039085	2.084819521	3.361940454	0.000773968	0.005165787	Bacteria	Proteobacteria	Gammaproteobacteria	Enterobacterales	Erwiniaceae	Pantoea	Rhizosphere: 18 Weeks Control
ASV442	163.9786818	-2.357648777	0.599449278	-3.93302463	8.38836E-05	0.00797602	Bacteria	Proteobacteria	Gammaproteobacteria	Xanthomonadales	Rhodanobacteraceae	Dokdonella	Rhizosphere: 8 Weeks Control
ASV1315	690.1798362	1.450872578	0.42134437	3.443436486	0.000574371	0.026831354	Bacteria	Proteobacteria	Alphaproteobacteria	Rhizobiales	Rhizobiaceae	Allorhizobium-Neorhizobium-Pararhizobium-Rhizobium	Rhizosphere: 8 Weeks Control
ASV1914	134.3232458	-2.412426523	0.61911595	-3.896566587	9.7566E-05	0.00797602	Bacteria	Proteobacteria	Gammaproteobacteria	Burkholderiales	Nitrosomonadaceae	Nitrosospira	Rhizosphere: 8 Weeks Control
ASV330	755.3875466	-1.101305065	0.327419642	-3.363588874	0.000769361	0.031447615	Bacteria	Proteobacteria	Alphaproteobacteria	Caulobacterales	Caulobacteraceae	Phenylobacterium	Rhizosphere: 8 Weeks Control
ASV5685	32.07125011	2.844484181	0.588640898	4.832291111	1.34971E-06	0.000220677	Bacteria	Proteobacteria	Alphaproteobacteria	Rhizobiales	Rhizobiales_Incertae_Sedis	Phreatobacter	Rhizosphere: 8 Weeks Control
ASV1091	31.03284131	-23.0674473	2.877786295	-8.015691554	1.09519E-15	3.58127E-13	Bacteria	Acidobacteriota	Thermoanaerobaculia	Thermoanaerobaculales	Thermoanaerobaculaceae	Subgroup_10	Rhizosphere: 8 Weeks Control
ASV1231	87.73857655	2.228524762	0.581873329	3.82991392	0.000128188	0.008383501	Bacteria	Actinobacteriota	Actinobacteria	Corynebacteriales	Mycobacteriaceae	Mycobacterium	Rhizosphere: 8 Weeks Control
ASV1968	5.357972157	-5.504447032	1.539106737	-3.576390707	0.000348371	0.018986212	Bacteria	Proteobacteria	Gammaproteobacteria	Burkholderiales	Nitrosomonadaceae	Ellin6067	Rhizosphere: 8 Weeks Control
ASV2911	6.704071063	-5.823893526	1.75462434	-3.319168323	0.00090286	0.032803909	Bacteria	Gemmatimonadota	Longimicrobia	Longimicrobiales	Longimicrobiaceae	YC-ZSS-LKJ147	Rhizosphere: 8 Weeks Control
ASV34	10518.48317	6.172152781	0.845814975	7.297284823	2.93633E-13	5.87266E-12	Bacteria	Proteobacteria	Gammaproteobacteria	Pseudomonadales	Pseudomonadaceae	Pseudomonas	Roots: 18 Weeks Azomite
ASV64	2229.155305	12.07651088	1.304823647	9.255282046	2.13666E-20	1.49566E-18	Bacteria	Proteobacteria	Gammaproteobacteria	Xanthomonadales	Xanthomonadaceae	Stenotrophomonas	Roots: 18 Weeks Azomite
ASV7	1067.556085	-1.897386706	0.704323196	-2.693914834	0.007061821	0.018140457	Bacteria	Proteobacteria	Alphaproteobacteria	Rhizobiales	Devosiaceae	Devosia	Roots: 18 Weeks Azomite
ASV96	1211.464596	3.704239663	0.673322207	5.50143694	3.76708E-08	3.90661E-07	Bacteria	Proteobacteria	Gammaproteobacteria	Burkholderiales	Comamonadaceae	Pelomonas	Roots: 18 Weeks Azomite
ASV251	835.3943107	1.875873841	0.605594686	3.097573153	0.001951122	0.006208117	Bacteria	Bacteroidota	Bacteroidia	Flavobacteriales	Flavobacteriaceae	Flavobacterium	Roots: 18 Weeks Azomite
ASV28	567.9813057	-1.939576297	0.58302098	-3.326769299	0.000878591	0.003004717	Bacteria	Bacteroidota	Bacteroidia	Chitinophagales	Chitinophagaceae	Puia	Roots: 18 Weeks Azomite
ASV313	4476.350676	10.60250178	1.857893877	5.706731646	1.15166E-08	1.3436E-07	Bacteria	Proteobacteria	Gammaproteobacteria	Pseudomonadales	Moraxellaceae	Acinetobacter	Roots: 18 Weeks Azomite
ASV323	600.4725169	-2.662281298	0.456284685	-5.834693528	5.38895E-09	6.72564E-08	Bacteria	Proteobacteria	Gammaproteobacteria	Burkholderiales	Nitrosomonadaceae	IS-44	Roots: 18 Weeks Azomite
ASV422	1062.83437	-3.531195294	0.699940557	-5.044993119	4.53538E-07	3.96845E-06	Bacteria	Proteobacteria	Alphaproteobacteria	Dongiales	Dongiaceae	Dongia	Roots: 18 Weeks Azomite
ASV441	688.455244	-2.475296699	0.492910309	-5.021799413	5.11896E-07	4.34336E-06	Bacteria	Proteobacteria	Gammaproteobacteria	Xanthomonadales	Rhodanobacteraceae	Dokdonella	Roots: 18 Weeks Azomite
ASV47	1061.021542	9.871089111	2.495684202	3.955263692	7.64503E-05	0.000382251	Bacteria	Proteobacteria	Gammaproteobacteria	Burkholderiales	Comamonadaceae	Comamonas	Roots: 18 Weeks Azomite
ASV48	1698.060634	14.97991832	1.483985555	10.09438284	5.84979E-24	1.63794E-21	Bacteria	Proteobacteria	Gammaproteobacteria	Enterobacterales	Enterobacteriaceae	Lelliottia	Roots: 18 Weeks Azomite
ASV68	1280.068626	14.57197851	1.489983441	9.779960036	1.37265E-22	1.28114E-20	Bacteria	Proteobacteria	Gammaproteobacteria	Enterobacterales	Enterobacteriaceae	Buttiauxella	Roots: 18 Weeks Azomite
ASV691	106.4037988	2.613208113	0.668402406	3.909633012	9.24364E-05	0.000433897	Bacteria	Proteobacteria	Alphaproteobacteria	Rhodobacterales	Rhodobacteraceae	Rhodobacter	Roots: 18 Weeks Azomite
ASV712	184.5090866	4.175582089	1.146587857	3.641746304	0.000270795	0.001083179	Bacteria	Proteobacteria	Gammaproteobacteria	Burkholderiales	Chitinimonadaceae	Chitinimonas	Roots: 18 Weeks Azomite
ASV76	1344.508992	-1.816127823	0.550450595	-3.299347549	0.000969098	0.003269248	Bacteria	Verrucomicrobiota	Verrucomicrobiae	Opitutales	Opitutaceae	Lacunisphaera	Roots: 18 Weeks Azomite
ASV81	212.6534264	-2.508467632	0.5342169	-4.695597671	2.65828E-06	1.95873E-05	Bacteria	Proteobacteria	Gammaproteobacteria	Burkholderiales	Comamonadaceae	Ramlibacter	Roots: 18 Weeks Azomite
ASV84	291.1372018	12.4363575	2.047669508	6.073420272	1.25214E-09	2.06235E-08	Bacteria	Proteobacteria	Gammaproteobacteria	Burkholderiales	Comamonadaceae	Delftia	Roots: 18 Weeks Azomite
ASV90	121.4100093	-1.606070541	0.436526974	-3.679201138	0.000233966	0.000949426	Bacteria	Proteobacteria	Gammaproteobacteria	Xanthomonadales	Xanthomonadaceae	Luteimonas	Roots: 18 Weeks Azomite
ASV99	592.7793281	-2.744025888	0.375230241	-7.312912414	2.61413E-13	5.63044E-12	Bacteria	Proteobacteria	Alphaproteobacteria	Rhizobiales	Xanthobacteraceae	Pseudolabrys	Roots: 18 Weeks Azomite
ASV1023	676.0708119	-5.53581966	0.671035706	-8.249664818	1.58839E-16	4.94167E-15	Bacteria	Acidobacteriota	Acidobacteriae	Solibacterales	Solibacteraceae	Candidatus_Solibacter	Roots: 18 Weeks Azomite
ASV105	826.1827743	-3.673038111	0.659336659	-5.570808271	2.5356E-08	2.73065E-07	Bacteria	Acidobacteriota	Acidobacteriae	Bryobacterales	Bryobacteraceae	Bryobacter	Roots: 18 Weeks Azomite
ASV114	399.2140526	-2.131375564	0.730033756	-2.919557549	0.003505287	0.010223753	Bacteria	Myxococcota	Polyangia	Haliangiales	Haliangiaceae	Haliangium	Roots: 18 Weeks Azomite
ASV1185	87.15177159	3.437297322	1.274475452	2.697029054	0.006996117	0.01813808	Bacteria	Proteobacteria	Alphaproteobacteria	Rhizobiales	Rhizobiaceae	Shinella	Roots: 18 Weeks Azomite
ASV122	1032.984276	-1.931209002	0.599434846	-3.22171628	0.001274252	0.004247508	Bacteria	Proteobacteria	Alphaproteobacteria	Caulobacterales	Hyphomonadaceae	SWB02	Roots: 18 Weeks Azomite
ASV129	678.5508563	-3.774814731	0.506315411	-7.455460865	8.95542E-14	2.0896E-12	Bacteria	Verrucomicrobiota	Verrucomicrobiae	Opitutales	Opitutaceae	Opitutus	Roots: 18 Weeks Azomite
ASV1314	376.7499894	4.267593081	0.856768197	4.981035824	6.32448E-07	5.2084E-06	Bacteria	Proteobacteria	Alphaproteobacteria	Rhizobiales	Rhizobiaceae	Allorhizobium-Neorhizobium-Pararhizobium-Rhizobium	Roots: 18 Weeks Azomite
ASV1362	254.8127613	7.134790317	1.682845376	4.239718287	2.238E-05	0.000133328	Bacteria	Firmicutes	Bacilli	Exiguobacterales	Exiguobacteraceae	Exiguobacterium	Roots: 18 Weeks Azomite
ASV1372	332.1102381	2.929233714	0.787260175	3.720794987	0.000198597	0.000829956	Bacteria	Proteobacteria	Gammaproteobacteria	Burkholderiales	Comamonadaceae	Methylibium	Roots: 18 Weeks Azomite
ASV1482	561.6250367	-2.725858649	0.819477445	-3.326337612	0.000879953	0.003004717	Bacteria	Gemmatimonadota	Gemmatimonadetes	Gemmatimonadales	Gemmatimonadaceae	Gemmatimonas	Roots: 18 Weeks Azomite
ASV1493	540.0533193	13.32947088	1.34973026	9.875655367	5.30848E-23	7.43187E-21	Bacteria	Bacteroidota	Bacteroidia	Flavobacteriales	Weeksellaceae	Chryseobacterium	Roots: 18 Weeks Azomite
ASV1562	486.0723482	-1.281494524	0.561444641	-2.28249489	0.022460139	0.048375684	Bacteria	Proteobacteria	Gammaproteobacteria	Xanthomonadales	Rhodanobacteraceae	Rhodanobacter	Roots: 18 Weeks Azomite
ASV1712	442.4087272	6.575978119	1.352624263	4.86164436	1.16415E-06	9.05447E-06	Bacteria	Proteobacteria	Alphaproteobacteria	Caulobacterales	Caulobacteraceae	Brevundimonas	Roots: 18 Weeks Azomite
ASV177	184.4526701	-2.943193367	0.75511486	-3.897676395	9.71201E-05	0.000445797	Bacteria	Acidobacteriota	Acidobacteriae	Acidobacteriae_or	Acidobacteriae_fa	Paludibaculum	Roots: 18 Weeks Azomite
ASV1824	90.16813893	5.67905892	1.612665937	3.521534617	0.000429057	0.001623458	Bacteria	Proteobacteria	Gammaproteobacteria	Burkholderiales	Comamonadaceae	Acidovorax	Roots: 18 Weeks Azomite
ASV1913	104.755792	-5.321008941	1.512901741	-3.517088252	0.000436309	0.001628886	Bacteria	Proteobacteria	Gammaproteobacteria	Burkholderiales	Nitrosomonadaceae	Nitrosospira	Roots: 18 Weeks Azomite
ASV2003	692.0128241	-3.873414067	0.574425397	-6.743110741	1.55031E-11	2.71304E-10	Bacteria	Proteobacteria	Alphaproteobacteria	Rhizobiales	Rhizobiales_Incertae_Sedis	Bauldia	Roots: 18 Weeks Azomite
ASV2163	259.4862541	3.545304428	0.89482005	3.962030609	7.4315E-05	0.000378331	Bacteria	Bacteroidota	Bacteroidia	Cytophagales	Cytophagaceae	Cytophaga	Roots: 18 Weeks Azomite
ASV2222	126.635411	-2.899741343	0.67361706	-4.304732634	1.67188E-05	0.000104028	Bacteria	Spirochaetota	Spirochaetia	Spirochaetales	Spirochaetaceae	Salinispira	Roots: 18 Weeks Azomite
ASV223	109.2661207	-3.22853939	1.181231963	-2.733196775	0.006272285	0.016568299	Bacteria	Proteobacteria	Gammaproteobacteria	Burkholderiales	Comamonadaceae	Rhodoferax	Roots: 18 Weeks Azomite
ASV2244	91.10758758	3.223744024	1.258984121	2.560591488	0.010449415	0.025222725	Bacteria	Bdellovibrionota	Oligoflexia	Oligoflexales	Oligoflexales_fa	Oligoflexus	Roots: 18 Weeks Azomite
ASV2254	212.1454661	1.999591793	0.629766071	3.175134207	0.001497672	0.004876142	Bacteria	Proteobacteria	Alphaproteobacteria	Rhizobiales	Hyphomicrobiaceae	Hyphomicrobium	Roots: 18 Weeks Azomite
ASV2393	207.0803228	-2.13740741	0.603011354	-3.544555831	0.000393275	0.001508453	Bacteria	Bdellovibrionota	Bdellovibrionia	Bdellovibrionales	Bdellovibrionaceae	Bdellovibrio	Roots: 18 Weeks Azomite
ASV2463	74.25131069	-2.846488415	1.012117792	-2.812408236	0.004917205	0.01349821	Bacteria	Bacteroidota	Bacteroidia	Chitinophagales	Chitinophagaceae	Flavisolibacter	Roots: 18 Weeks Azomite
ASV2571	202.810824	-6.441617889	0.751300498	-8.573956628	9.99891E-18	3.49962E-16	Bacteria	Verrucomicrobiota	Verrucomicrobiae	Opitutales	Puniceicoccaceae	Cerasicoccus	Roots: 18 Weeks Azomite
ASV276	12.93774991	7.959942268	2.586828315	3.077104971	0.002090217	0.006512502	Bacteria	Bacteroidota	Bacteroidia	Chitinophagales	Chitinophagaceae	Flavihumibacter	Roots: 18 Weeks Azomite
ASV281	155.3584988	-5.46830187	1.523749865	-3.588713604	0.000332314	0.001310533	Bacteria	Verrucomicrobiota	Verrucomicrobiae	Opitutales	Opitutaceae	Alterococcus	Roots: 18 Weeks Azomite
ASV2863	255.9986282	-4.699469744	0.918260578	-5.117795382	3.09128E-07	2.79212E-06	Bacteria	Verrucomicrobiota	Verrucomicrobiae	Pedosphaerales	Pedosphaeraceae	Ellin517	Roots: 18 Weeks Azomite
ASV307	130.1552088	-3.280483089	0.626923522	-5.232668701	1.6708E-07	1.55941E-06	Bacteria	Proteobacteria	Alphaproteobacteria	Reyranellales	Reyranellaceae	Reyranella	Roots: 18 Weeks Azomite
ASV319	79.08905815	-3.128481522	0.58612407	-5.337575578	9.41976E-08	9.09494E-07	Bacteria	Proteobacteria	Alphaproteobacteria	Acetobacterales	Acetobacteraceae	Rhodovastum	Roots: 18 Weeks Azomite
ASV3303	190.8845842	-2.281093746	0.580202327	-3.931548772	8.44004E-05	0.00040745	Bacteria	Proteobacteria	Alphaproteobacteria	Caulobacterales	Caulobacteraceae	Phenylobacterium	Roots: 18 Weeks Azomite
ASV339	398.2654334	-3.964354091	0.659268621	-6.0132607	1.81828E-09	2.67957E-08	Bacteria	Proteobacteria	Alphaproteobacteria	Rhizobiales	Xanthobacteraceae	Rhodoplanes	Roots: 18 Weeks Azomite
ASV352	71.84607295	-2.669421988	0.986342144	-2.70638541	0.006802005	0.01779964	Bacteria	Proteobacteria	Alphaproteobacteria	Rhizobiales	Xanthobacteraceae	Rhodopseudomonas	Roots: 18 Weeks Azomite
ASV3932	63.98359886	-5.921421733	1.196307454	-4.949749091	7.43092E-07	5.94474E-06	Bacteria	Proteobacteria	Alphaproteobacteria	Micropepsales	Micropepsaceae	Micropepsis	Roots: 18 Weeks Azomite
ASV3954	191.2580964	-2.351990738	0.627800151	-3.746400405	0.00017939	0.000761049	Bacteria	Bacteroidota	Bacteroidia	Chitinophagales	Chitinophagaceae	Edaphobaculum	Roots: 18 Weeks Azomite
ASV412	16.73153847	22.62530675	3.009328271	7.518391052	5.54544E-14	1.55272E-12	Bacteria	Actinobacteriota	Actinobacteria	Corynebacteriales	Nocardiaceae	Rhodococcus	Roots: 18 Weeks Azomite
ASV4202	82.76015741	-5.00488428	0.579591995	-8.635185302	5.86319E-18	2.34528E-16	Bacteria	Spirochaetota	Spirochaetia	Spirochaetales	Spirochaetaceae	Spirochaeta_2	Roots: 18 Weeks Azomite
ASV461	71.98988849	-2.111062676	0.731920938	-2.884276929	0.003923136	0.011258124	Bacteria	Actinobacteriota	Acidimicrobiia	Microtrichales	Ilumatobacteraceae	CL500-29_marine_group	Roots: 18 Weeks Azomite
ASV4622	95.98160459	4.623921587	1.502900583	3.076664978	0.002093304	0.006512502	Bacteria	Bacteroidota	Bacteroidia	Sphingobacteriales	Sphingobacteriaceae	Pedobacter	Roots: 18 Weeks Azomite
ASV505	126.5005616	-3.227172669	0.752748609	-4.287185166	1.80951E-05	0.000110144	Bacteria	Verrucomicrobiota	Verrucomicrobiae	Pedosphaerales	Pedosphaeraceae	DEV008	Roots: 18 Weeks Azomite
ASV551	47.44895941	6.722587196	1.533313618	4.38435237	1.16331E-05	7.57506E-05	Bacteria	Bacteroidota	Bacteroidia	Sphingobacteriales	Sphingobacteriaceae	Nubsella	Roots: 18 Weeks Azomite
ASV5583	69.36527935	5.853053028	1.505073111	3.888882862	0.000100707	0.000454804	Bacteria	Proteobacteria	Gammaproteobacteria	Burkholderiales	Comamonadaceae	Variovorax	Roots: 18 Weeks Azomite
ASV5684	16.39505244	8.308991819	1.898690569	4.376169532	1.20783E-05	7.6862E-05	Bacteria	Proteobacteria	Alphaproteobacteria	Rhizobiales	Rhizobiales_Incertae_Sedis	Phreatobacter	Roots: 18 Weeks Azomite
ASV573	42.14805346	-4.155812001	1.367455173	-3.039084632	0.002372982	0.007301482	Bacteria	Verrucomicrobiota	Verrucomicrobiae	Pedosphaerales	Pedosphaeraceae	Pedosphaera	Roots: 18 Weeks Azomite
ASV6064	64.26910365	-2.693145753	0.705760099	-3.815950715	0.00013566	0.00058438	Bacteria	Proteobacteria	Gammaproteobacteria	Burkholderiales	Nitrosomonadaceae	MND1	Roots: 18 Weeks Azomite
ASV6081	15.43757499	3.650735078	1.467905857	2.48703625	0.012881227	0.030056197	Bacteria	Proteobacteria	Alphaproteobacteria	Acetobacterales	Acetobacteraceae	Roseomonas	Roots: 18 Weeks Azomite
ASV6293	32.17029106	-7.640418762	1.284701509	-5.947232654	2.72714E-09	3.81799E-08	Bacteria	Acidobacteriota	Acidobacteriae	Acidobacteriales	Acidobacteriaceae_(Subgroup_1)	Granulicella	Roots: 18 Weeks Azomite
ASV660	18.30814913	8.401707744	2.12042427	3.962276731	7.42384E-05	0.000378331	Bacteria	Proteobacteria	Gammaproteobacteria	Burkholderiales	Burkholderiaceae	Cupriavidus	Roots: 18 Weeks Azomite
ASV6732	46.19349583	-5.696585587	1.217352876	-4.679485873	2.87595E-06	2.06479E-05	Bacteria	Myxococcota	Myxococcia	Myxococcales	Myxococcaceae	KD3-10	Roots: 18 Weeks Azomite
ASV6902	10.15362167	-2.843541625	1.18513709	-2.399335613	0.016424853	0.037088377	Bacteria	Proteobacteria	Alphaproteobacteria	Caulobacterales	Caulobacteraceae	PMMR1	Roots: 18 Weeks Azomite
ASV7052	77.91435167	10.52847952	1.165053213	9.036908704	1.61165E-19	9.02523E-18	Bacteria	Actinobacteriota	Actinobacteria	Micrococcales	Microbacteriaceae	Leifsonia	Roots: 18 Weeks Azomite
ASV735	24.71694246	-2.190452252	0.735338963	-2.978833384	0.002893481	0.008618879	Bacteria	Proteobacteria	Gammaproteobacteria	Salinisphaerales	Solimonadaceae	Panacagrimonas	Roots: 18 Weeks Azomite
ASV826	13.13837569	3.927738817	1.263479203	3.108669147	0.00187932	0.006048387	Bacteria	Proteobacteria	Alphaproteobacteria	Azospirillales	Azospirillaceae	Azospirillum	Roots: 18 Weeks Azomite
ASV927	37.18457269	-7.857752311	1.135501698	-6.920070944	4.51418E-12	8.42646E-11	Bacteria	Verrucomicrobiota	Verrucomicrobiae	Pedosphaerales	Pedosphaeraceae	ADurb.Bin063-1	Roots: 18 Weeks Azomite
ASV931	182.5863698	-2.953667686	0.868655914	-3.4002735	0.000673185	0.002385972	Bacteria	Verrucomicrobiota	Verrucomicrobiae	Pedosphaerales	Pedosphaeraceae	Ellin516	Roots: 18 Weeks Azomite
ASV9431	20.37696827	8.618572309	1.96306346	4.390368669	1.13159E-05	7.54391E-05	Bacteria	Proteobacteria	Gammaproteobacteria	Burkholderiales	Sutterellaceae	AAP99	Roots: 18 Weeks Azomite
ASV9682	2.743131173	5.810638118	2.485062877	2.338225794	0.019375538	0.04238399	Bacteria	Chloroflexi	Chloroflexia	Chloroflexales	Herpetosiphonaceae	Herpetosiphon	Roots: 18 Weeks Azomite
ASV10012	13.6857832	8.083878928	1.386470306	5.830546023	5.52463E-09	6.72564E-08	Bacteria	Deinococcota	Deinococci	Deinococcales	Deinococcaceae	Deinococcus	Roots: 18 Weeks Azomite
ASV1009	13.05474178	-4.180831734	1.657201496	-2.52282643	0.011641585	0.027624099	Bacteria	Proteobacteria	Gammaproteobacteria	Xanthomonadales	Rhodanobacteraceae	Luteibacter	Roots: 18 Weeks Azomite
ASV1036	19.32575608	-5.560508315	1.364894967	-4.073945945	4.62232E-05	0.00025885	Bacteria	Bacteroidota	Bacteroidia	Chitinophagales	Saprospiraceae	Phaeodactylibacter	Roots: 18 Weeks Azomite
ASV10453	98.17382824	6.978735775	1.740629249	4.009317768	6.08944E-05	0.000327893	Bacteria	Proteobacteria	Gammaproteobacteria	Burkholderiales	Burkholderiaceae	Burkholderia-Caballeronia-Paraburkholderia	Roots: 18 Weeks Azomite
ASV1057	32.93457159	-3.584140877	0.909531664	-3.94064442	8.1263E-05	0.000399187	Bacteria	Proteobacteria	Gammaproteobacteria	Burkholderiales	Nitrosomonadaceae	Nitrosomonas	Roots: 18 Weeks Azomite
ASV1061	19.87124377	-6.945886317	1.187735383	-5.848008247	4.97494E-09	6.63325E-08	Bacteria	Proteobacteria	Alphaproteobacteria	Sphingomonadales	Sphingomonadaceae	Plot4-2H12	Roots: 18 Weeks Azomite
ASV10912	89.12647241	-4.616894615	1.145153214	-4.031682887	5.53789E-05	0.000304041	Bacteria	Acidobacteriota	Thermoanaerobaculia	Thermoanaerobaculales	Thermoanaerobaculaceae	Subgroup_10	Roots: 18 Weeks Azomite
ASV11282	4.886098129	6.61078562	1.848757005	3.575800174	0.000349158	0.001357838	Bacteria	Proteobacteria	Alphaproteobacteria	Sphingomonadales	Sphingomonadaceae	Sphingoaurantiacus	Roots: 18 Weeks Azomite
ASV1135	4.673270666	-2.971386723	1.216495714	-2.442578868	0.014582743	0.03346859	Bacteria	Proteobacteria	Alphaproteobacteria	Ferrovibrionales	Ferrovibrionales_fa	Taonella	Roots: 18 Weeks Azomite
ASV11983	82.25145727	-4.322572362	0.903286956	-4.785381139	1.70663E-06	1.29151E-05	Bacteria	Bacteroidota	Bacteroidia	Chitinophagales	Chitinophagaceae	Parafilimonas	Roots: 18 Weeks Azomite
ASV1249	8.696694729	-5.741669892	1.64948042	-3.480896057	0.000499739	0.001841145	Bacteria	Proteobacteria	Alphaproteobacteria	Rhizobiales	Rhizobiaceae	Pseudaminobacter	Roots: 18 Weeks Azomite
ASV12593	35.92379446	-1.99895288	0.84963008	-2.352733179	0.018636001	0.041087247	Bacteria	Myxococcota	Polyangia	Polyangiales	Phaselicystidaceae	Phaselicystis	Roots: 18 Weeks Azomite
ASV12831	35.29878432	5.247941358	1.770587744	2.963954414	0.003037133	0.008951549	Bacteria	Proteobacteria	Gammaproteobacteria	Xanthomonadales	Xanthomonadaceae	Pseudoxanthomonas	Roots: 18 Weeks Azomite
ASV1353	55.87752462	-3.231356779	1.165248805	-2.773104563	0.005552428	0.014918584	Bacteria	Proteobacteria	Gammaproteobacteria	Salinisphaerales	Solimonadaceae	Alkanibacter	Roots: 18 Weeks Azomite
ASV13711	6.319192925	6.944990923	2.465083655	2.817344925	0.004842249	0.013424057	Bacteria	Proteobacteria	Gammaproteobacteria	Burkholderiales	Nitrosomonadaceae	oc32	Roots: 18 Weeks Azomite
ASV13872	48.68858267	-4.913361106	1.183095515	-4.152970783	3.28187E-05	0.000191442	Bacteria	Sumerlaeota	Sumerlaeia	Sumerlaeales	Sumerlaeaceae	Sumerlaea	Roots: 18 Weeks Azomite
ASV1398	14.03682489	8.085142716	1.96094642	4.123081913	3.73837E-05	0.000213621	Bacteria	Proteobacteria	Gammaproteobacteria	Burkholderiales	Alcaligenaceae	Achromobacter	Roots: 18 Weeks Azomite
ASV14562	12.6162179	-6.275438816	2.264970671	-2.77064904	0.005594469	0.014918584	Bacteria	Planctomycetota	Phycisphaerae	Phycisphaerales	Phycisphaeraceae	CL500-3	Roots: 18 Weeks Azomite
ASV14892	16.70141212	8.336247056	1.895759203	4.397313247	1.09599E-05	7.48482E-05	Bacteria	Cyanobacteria	Cyanobacteriia	Cyanobacteriales	Cyanobacteriaceae	Geminocystis_PCC-6308	Roots: 18 Weeks Azomite
ASV1521	37.99293452	3.443290341	1.217131681	2.829020389	0.004669072	0.013073403	Bacteria	Actinobacteriota	Actinobacteria	Micromonosporales	Micromonosporaceae	Actinoplanes	Roots: 18 Weeks Azomite
ASV1554	7.896177602	7.260933276	2.413419318	3.008566817	0.002624831	0.007902716	Bacteria	Actinobacteriota	Actinobacteria	Micrococcales	Microbacteriaceae	Microbacterium	Roots: 18 Weeks Azomite
ASV16232	3.089947864	5.969840899	2.440856778	2.445797293	0.014453224	0.033445476	Bacteria	Proteobacteria	Alphaproteobacteria	Caulobacterales	Hyphomonadaceae	UKL13-1	Roots: 18 Weeks Azomite
ASV1713	7.647054872	-5.554326565	1.663372682	-3.339195494	0.000840214	0.002940749	Bacteria	Actinobacteriota	Actinobacteria	Propionibacteriales	Nocardioidaceae	Kribbella	Roots: 18 Weeks Azomite
ASV17283	10.05440198	-4.569507866	1.795187034	-2.545421608	0.010914587	0.026120379	Bacteria	Proteobacteria	Gammaproteobacteria	Cellvibrionales	Spongiibacteraceae	BD1-7_clade	Roots: 18 Weeks Azomite
ASV1752	83.78493439	-9.003763559	2.435775236	-3.69646732	0.00021862	0.000900202	Bacteria	Proteobacteria	Gammaproteobacteria	Salinisphaerales	Solimonadaceae	Polycyclovorans	Roots: 18 Weeks Azomite
ASV1754	7.902644442	-5.605983398	1.225753865	-4.573498449	4.79647E-06	3.35753E-05	Bacteria	Proteobacteria	Alphaproteobacteria	Rhizobiales	Labraceae	Labrys	Roots: 18 Weeks Azomite
ASV19171	9.630417831	7.540178361	2.493990272	3.023339123	0.002500019	0.007608754	Bacteria	Proteobacteria	Alphaproteobacteria	Caulobacterales	Hyphomonadaceae	Hyphomonas	Roots: 18 Weeks Azomite
ASV19682	29.76991076	-4.653403641	1.799965799	-2.585273367	0.009730182	0.023886179	Bacteria	Proteobacteria	Gammaproteobacteria	Burkholderiales	Nitrosomonadaceae	Ellin6067	Roots: 18 Weeks Azomite
ASV19784	6.031143691	6.904546476	1.808689835	3.8174298	0.000134849	0.00058438	Bacteria	Proteobacteria	Alphaproteobacteria	Rhizobiales	Rhizobiales_Incertae_Sedis	Alsobacter	Roots: 18 Weeks Azomite
ASV20371	19.29548742	-4.654401749	1.734273867	-2.68377552	0.007279597	0.018529882	Bacteria	Proteobacteria	Gammaproteobacteria	Salinisphaerales	Algiphilaceae	Algiphilus	Roots: 18 Weeks Azomite
ASV21012	18.44320801	-6.842534297	1.270557066	-5.38546003	7.22596E-08	7.22596E-07	Bacteria	Verrucomicrobiota	Verrucomicrobiae	Verrucomicrobiales	Verrucomicrobiaceae	Roseimicrobium	Roots: 18 Weeks Azomite
ASV2150	15.08596806	-4.077771568	1.026162761	-3.973805834	7.07332E-05	0.000373685	Bacteria	Myxococcota	Myxococcia	Myxococcales	Anaeromyxobacteraceae	Anaeromyxobacter	Roots: 18 Weeks Azomite
ASV21921	15.84972625	6.226408683	2.357114324	2.641538689	0.008253038	0.020632595	Bacteria	Proteobacteria	Gammaproteobacteria	Xanthomonadales	Rhodanobacteraceae	Tahibacter	Roots: 18 Weeks Azomite
ASV2266	6.708017376	7.013204622	3.017996661	2.323794692	0.0201365	0.043707133	Bacteria	Actinobacteriota	Actinobacteria	Micrococcales	Cellulomonadaceae	Oerskovia	Roots: 18 Weeks Azomite
ASV22921	13.1123458	-6.349151267	1.13877295	-5.575432106	2.46916E-08	2.73065E-07	Bacteria	Actinobacteriota	Actinobacteria	Frankiales	Sporichthyaceae	Sporichthya	Roots: 18 Weeks Azomite
ASV2299	5.66647397	-5.12379758	2.133035607	-2.402115353	0.016300567	0.037088377	Bacteria	Nitrospirota	Nitrospiria	Nitrospirales	Nitrospiraceae	Nitrospira	Roots: 18 Weeks Azomite
ASV23711	8.11125995	-5.651158453	1.631907822	-3.462915231	0.000534357	0.001943115	Bacteria	Actinobacteriota	Actinobacteria	Streptosporangiales	Nocardiopsaceae	Thermobifida	Roots: 18 Weeks Azomite
ASV2377	59.78229673	7.431561008	2.319878152	3.203427302	0.001358023	0.004473488	Bacteria	Bdellovibrionota	Oligoflexia	Silvanigrellales	Silvanigrellaceae	Silvanigrella	Roots: 18 Weeks Azomite
ASV2388	11.91940365	-6.19153128	2.22411207	-2.783821626	0.005372257	0.014604194	Bacteria	Acidobacteriota	Acidobacteriae	Acidobacteriales	Acidobacteriaceae_(Subgroup_1)	Occallatibacter	Roots: 18 Weeks Azomite
ASV24373	19.47761181	-4.050153323	1.703104693	-2.378100032	0.017402104	0.038980714	Bacteria	Bdellovibrionota	Bdellovibrionia	Bdellovibrionales	Bdellovibrionaceae	OM27_clade	Roots: 18 Weeks Azomite
ASV27493	4.042389238	6.353240207	1.866852076	3.403183513	0.000666055	0.002385972	Bacteria	Bacteroidota	Bacteroidia	Cytophagales	Spirosomaceae	Spirosoma	Roots: 18 Weeks Azomite
ASV28791	6.351315598	6.95259745	2.447546003	2.840640152	0.004502308	0.012733802	Bacteria	Bdellovibrionota	Bdellovibrionia	Bacteriovoracales	Bacteriovoracaceae	Bacteriovorax	Roots: 18 Weeks Azomite
ASV2883	2.926890138	5.896084984	2.489120719	2.368742077	0.017848696	0.039663768	Bacteria	Proteobacteria	Gammaproteobacteria	Xanthomonadales	Rhodanobacteraceae	Rudaea	Roots: 18 Weeks Azomite
ASV3053	7.251026855	-5.493500344	1.418880171	-3.871715494	0.000108072	0.00048032	Bacteria	Bacteroidota	Bacteroidia	Chitinophagales	Chitinophagaceae	Segetibacter	Roots: 18 Weeks Azomite
ASV3063	14.94598793	22.46863911	3.010047341	7.464546756	8.35868E-14	2.0896E-12	Bacteria	Actinobacteriota	Actinobacteria	Micrococcales	Microbacteriaceae	Leucobacter	Roots: 18 Weeks Azomite
ASV32501	10.14577157	-5.957908689	2.268347404	-2.626541543	0.008625746	0.021373531	Bacteria	Proteobacteria	Gammaproteobacteria	Burkholderiales	Nitrosomonadaceae	GOUTA6	Roots: 18 Weeks Azomite
ASV36654	4.753338269	-4.881811255	1.693369083	-2.882898539	0.003940343	0.011258124	Bacteria	Gemmatimonadota	Gemmatimonadetes	Gemmatimonadales	Gemmatimonadaceae	Roseisolibacter	Roots: 18 Weeks Azomite
ASV3978	54.05658675	24.2572912	2.725963144	8.898613049	5.65489E-19	2.63895E-17	Bacteria	Bacteroidota	Bacteroidia	Flavobacteriales	Weeksellaceae	Empedobacter	Roots: 18 Weeks Azomite
ASV4150	10.27079309	-5.973262788	2.260345279	-2.642632895	0.008226417	0.020632595	Bacteria	Proteobacteria	Gammaproteobacteria	Cellvibrionales	Porticoccaceae	Porticoccus	Roots: 18 Weeks Azomite
ASV42781	8.648118619	-5.727479853	2.283022792	-2.508726533	0.012116725	0.028509941	Bacteria	Spirochaetota	Spirochaetia	Spirochaetales	Spirochaetaceae	Treponema	Roots: 18 Weeks Azomite
ASV5055	3.385821855	-4.393737868	1.701389016	-2.582441657	0.009810395	0.023886179	Bacteria	Proteobacteria	Alphaproteobacteria	Rhodospirillales	Magnetospirillaceae	Telmatospirillum	Roots: 18 Weeks Azomite
ASV5178	11.41903938	7.788861322	1.992942638	3.908221529	9.2978E-05	0.000433897	Bacteria	Firmicutes	Bacilli	Lactobacillales	Vagococcaceae	Vagococcus	Roots: 18 Weeks Azomite
ASV173	206.6312037	11.94245477	1.983986585	6.019423144	1.7504E-09	2.67957E-08	Bacteria	Proteobacteria	Gammaproteobacteria	Enterobacterales	Erwiniaceae	Pantoea	Roots: 18 Weeks Azomite
ASV63	760.3151447	4.500651611	1.314670581	3.423406348	0.000618416	0.004758364	Bacteria	Proteobacteria	Gammaproteobacteria	Xanthomonadales	Xanthomonadaceae	Stenotrophomonas	Roots: 8 Weeks Azomite
ASV94	5587.203107	3.374135219	0.662305665	5.094528704	3.4961E-07	7.44938E-06	Bacteria	Proteobacteria	Gammaproteobacteria	Burkholderiales	Comamonadaceae	Pelomonas	Roots: 8 Weeks Azomite
ASV113	38.8568565	8.747928925	1.210147503	7.228812108	4.87237E-13	3.37412E-11	Bacteria	Actinobacteriota	Actinobacteria	Micrococcales	Micrococcaceae	Pseudarthrobacter	Roots: 8 Weeks Azomite
ASV37	695.0969796	2.794794071	0.637255413	4.385673331	1.15628E-05	0.000145586	Bacteria	Actinobacteriota	Actinobacteria	Streptomycetales	Streptomycetaceae	Streptomyces	Roots: 8 Weeks Azomite
ASV483	27.50100589	8.248430975	1.973656891	4.179262877	2.92455E-05	0.000337542	Bacteria	Proteobacteria	Gammaproteobacteria	Enterobacterales	Enterobacteriaceae	Lelliottia	Roots: 8 Weeks Azomite
ASV601	428.9733081	5.745269432	1.30158863	4.41404396	1.01457E-05	0.000143695	Bacteria	Proteobacteria	Gammaproteobacteria	Burkholderiales	Oxalobacteraceae	Duganella	Roots: 8 Weeks Azomite
ASV683	25.53343853	8.141011275	1.551928622	5.245738212	1.55658E-07	3.5931E-06	Bacteria	Proteobacteria	Gammaproteobacteria	Enterobacterales	Enterobacteriaceae	Buttiauxella	Roots: 8 Weeks Azomite
ASV711	374.7437418	2.260831167	0.770959413	2.932490516	0.003362552	0.021168793	Bacteria	Proteobacteria	Gammaproteobacteria	Burkholderiales	Chitinimonadaceae	Chitinimonas	Roots: 8 Weeks Azomite
ASV773	639.1415866	2.40039572	0.350758968	6.843433639	7.73171E-12	4.28337E-10	Bacteria	Proteobacteria	Alphaproteobacteria	Rhizobiales	Xanthobacteraceae	Bradyrhizobium	Roots: 8 Weeks Azomite
ASV93	809.7977445	-3.61182423	0.790402483	-4.569601321	4.88653E-06	7.51982E-05	Bacteria	Bacteroidota	Bacteroidia	Chitinophagales	Chitinophagaceae	Sediminibacterium	Roots: 8 Weeks Azomite
ASV108	1600.521249	2.277215707	0.604049511	3.769915651	0.000163303	0.001413589	Bacteria	Proteobacteria	Gammaproteobacteria	Burkholderiales	Methylophilaceae	Methylophilus	Roots: 8 Weeks Azomite
ASV1142	668.3657763	1.234044938	0.451138421	2.735401996	0.006230414	0.032562728	Bacteria	Myxococcota	Polyangia	Haliangiales	Haliangiaceae	Haliangium	Roots: 8 Weeks Azomite
ASV1183	726.6282679	4.027620403	0.814560488	4.944532007	7.6327E-07	1.51018E-05	Bacteria	Proteobacteria	Alphaproteobacteria	Rhizobiales	Rhizobiaceae	Shinella	Roots: 8 Weeks Azomite
ASV1313	1435.575635	3.976044769	0.844475972	4.708298282	2.49793E-06	4.32455E-05	Bacteria	Proteobacteria	Alphaproteobacteria	Rhizobiales	Rhizobiaceae	Allorhizobium-Neorhizobium-Pararhizobium-Rhizobium	Roots: 8 Weeks Azomite
ASV1492	117.4739254	4.22955666	0.996480506	4.244495134	2.19086E-05	0.000263856	Bacteria	Bacteroidota	Bacteroidia	Flavobacteriales	Weeksellaceae	Chryseobacterium	Roots: 8 Weeks Azomite
ASV159	1242.378539	-2.426420443	0.504009314	-4.814237307	1.47763E-06	2.72869E-05	Bacteria	Proteobacteria	Alphaproteobacteria	Ferrovibrionales	Ferrovibrionaceae	Ferrovibrio	Roots: 8 Weeks Azomite
ASV1823	195.1516347	2.386505956	0.892208	2.674831381	0.007476684	0.036982885	Bacteria	Proteobacteria	Gammaproteobacteria	Burkholderiales	Comamonadaceae	Acidovorax	Roots: 8 Weeks Azomite
ASV1963	57.18300314	7.146019529	1.105173543	6.4659705	1.00651E-10	4.64671E-09	Bacteria	Proteobacteria	Alphaproteobacteria	Rhizobiales	Beijerinckiaceae	Methylobacterium-Methylorubrum	Roots: 8 Weeks Azomite
ASV2002	609.8647436	1.326348108	0.451456286	2.93793253	0.003304089	0.021168793	Bacteria	Proteobacteria	Alphaproteobacteria	Rhizobiales	Rhizobiales_Incertae_Sedis	Bauldia	Roots: 8 Weeks Azomite
ASV2162	562.9390888	2.628765758	0.63439671	4.143725398	3.41709E-05	0.000378613	Bacteria	Bacteroidota	Bacteroidia	Cytophagales	Cytophagaceae	Cytophaga	Roots: 8 Weeks Azomite
ASV2221	54.18762709	2.673278257	0.921910312	2.89971619	0.003735007	0.022250918	Bacteria	Spirochaetota	Spirochaetia	Spirochaetales	Spirochaetaceae	Salinispira	Roots: 8 Weeks Azomite
ASV2243	454.1244847	4.872802658	0.5934801	8.210557796	2.20163E-16	6.09852E-14	Bacteria	Bdellovibrionota	Oligoflexia	Oligoflexales	Oligoflexales_fa	Oligoflexus	Roots: 8 Weeks Azomite
ASV2253	305.4906485	2.353027826	0.424517661	5.542826696	2.97627E-08	1.03053E-06	Bacteria	Proteobacteria	Alphaproteobacteria	Rhizobiales	Hyphomicrobiaceae	Hyphomicrobium	Roots: 8 Weeks Azomite
ASV2392	287.1701803	-1.592281718	0.417500917	-3.81384005	0.000136824	0.001353581	Bacteria	Bdellovibrionota	Bdellovibrionia	Bdellovibrionales	Bdellovibrionaceae	Bdellovibrio	Roots: 8 Weeks Azomite
ASV3071	272.5130556	-1.835005353	0.486293468	-3.773452606	0.000161004	0.001413589	Bacteria	Proteobacteria	Alphaproteobacteria	Reyranellales	Reyranellaceae	Reyranella	Roots: 8 Weeks Azomite
ASV3192	109.7661063	-1.576629617	0.509518711	-3.094350771	0.001972441	0.013659156	Bacteria	Proteobacteria	Alphaproteobacteria	Acetobacterales	Acetobacteraceae	Rhodovastum	Roots: 8 Weeks Azomite
ASV3392	105.4087399	1.738402487	0.465815812	3.73195251	0.000190001	0.00159486	Bacteria	Proteobacteria	Alphaproteobacteria	Rhizobiales	Xanthobacteraceae	Rhodoplanes	Roots: 8 Weeks Azomite
ASV3953	322.4365577	-1.706460221	0.317654837	-5.372058039	7.7843E-08	2.39584E-06	Bacteria	Bacteroidota	Bacteroidia	Chitinophagales	Chitinophagaceae	Edaphobaculum	Roots: 8 Weeks Azomite
ASV435	109.9719735	-1.83906817	0.477301711	-3.853051698	0.000116655	0.001196791	Bacteria	Bacteroidota	Bacteroidia	Chitinophagales	Chitinophagaceae	Flavitalea	Roots: 8 Weeks Azomite
ASV444	69.18214224	3.728650316	0.849906137	4.387131888	1.14855E-05	0.000145586	Bacteria	Actinobacteriota	Actinobacteria	Micrococcales	Microbacteriaceae	Amnibacterium	Roots: 8 Weeks Azomite
ASV460	408.4095148	-2.367510062	0.870967873	-2.718251883	0.006562786	0.033052575	Bacteria	Verrucomicrobiota	Verrucomicrobiae	Pedosphaerales	Pedosphaeraceae	SH3-11	Roots: 8 Weeks Azomite
ASV5203	87.75094353	9.922163995	1.266231111	7.835981844	4.65193E-15	5.26504E-13	Bacteria	Proteobacteria	Gammaproteobacteria	Enterobacterales	Yersiniaceae	Serratia	Roots: 8 Weeks Azomite
ASV5683	33.45787667	5.589812922	1.411755533	3.959476545	7.51142E-05	0.000800255	Bacteria	Proteobacteria	Alphaproteobacteria	Rhizobiales	Rhizobiales_Incertae_Sedis	Phreatobacter	Roots: 8 Weeks Azomite
ASV6063	27.42702357	-3.494933649	0.921455605	-3.792839968	0.000148934	0.001413589	Bacteria	Proteobacteria	Gammaproteobacteria	Burkholderiales	Nitrosomonadaceae	MND1	Roots: 8 Weeks Azomite
ASV6292	87.24314738	-2.842110492	0.751901663	-3.779896537	0.000156894	0.001413589	Bacteria	Acidobacteriota	Acidobacteriae	Acidobacteriales	Acidobacteriaceae_(Subgroup_1)	Granulicella	Roots: 8 Weeks Azomite
ASV6421	273.981805	-1.735228212	0.569982427	-3.044353877	0.002331807	0.015378821	Bacteria	Proteobacteria	Gammaproteobacteria	Burkholderiales	Comamonadaceae	Hydrogenophaga	Roots: 8 Weeks Azomite
ASV6853	299.9851305	3.845595372	0.672721781	5.71647222	1.08758E-08	4.30372E-07	Bacteria	Actinobacteriota	Actinobacteria	Propionibacteriales	Nocardioidaceae	Nocardioides	Roots: 8 Weeks Azomite
ASV7352	84.98247801	-2.224583336	0.767557952	-2.898261075	0.003752381	0.022250918	Bacteria	Proteobacteria	Gammaproteobacteria	Salinisphaerales	Solimonadaceae	Panacagrimonas	Roots: 8 Weeks Azomite
ASV736	26.32252463	4.234653063	1.482402731	2.856614451	0.004281856	0.023256355	Bacteria	Firmicutes	Bacilli	Bacillales	Bacillaceae	Pseudogracilibacillus	Roots: 8 Weeks Azomite
ASV818	10.97403816	6.920037079	2.047736897	3.379358496	0.000726552	0.005439322	Bacteria	Proteobacteria	Alphaproteobacteria	Rhodobacterales	Rhodobacteraceae	Paracoccus	Roots: 8 Weeks Azomite
ASV8262	27.02334311	5.964851137	1.127479671	5.290428992	1.2203E-07	3.07293E-06	Bacteria	Proteobacteria	Alphaproteobacteria	Azospirillales	Azospirillaceae	Azospirillum	Roots: 8 Weeks Azomite
ASV8901	107.9654775	-2.708335375	0.938486079	-2.885855673	0.003903511	0.022250918	Bacteria	Bacteroidota	Bacteroidia	Sphingobacteriales	Sphingobacteriaceae	Solitalea	Roots: 8 Weeks Azomite
ASV958	27.3856642	2.755177341	1.049932015	2.624148327	0.008686595	0.041482417	Bacteria	Bacteroidota	Bacteroidia	Cytophagales	Cytophagaceae	Sporocytophaga	Roots: 8 Weeks Azomite
ASV12313	139.6358862	3.347348623	0.759172846	4.409204886	1.03751E-05	0.000143695	Bacteria	Actinobacteriota	Actinobacteria	Corynebacteriales	Mycobacteriaceae	Mycobacterium	Roots: 8 Weeks Azomite
ASV15212	36.77201342	8.666112001	1.628069645	5.322936909	1.02105E-07	2.82831E-06	Bacteria	Actinobacteriota	Actinobacteria	Micromonosporales	Micromonosporaceae	Actinoplanes	Roots: 8 Weeks Azomite
ASV16231	37.25777297	-2.010565919	0.69422724	-2.896120754	0.00377807	0.022250918	Bacteria	Proteobacteria	Alphaproteobacteria	Caulobacterales	Hyphomonadaceae	UKL13-1	Roots: 8 Weeks Azomite
ASV1744	5.18392158	5.844175992	2.054771716	2.844197215	0.004452348	0.023717316	Bacteria	Actinobacteriota	Actinobacteria	Pseudonocardiales	Pseudonocardiaceae	Pseudonocardia	Roots: 8 Weeks Azomite
ASV1766	21.13340371	3.926590452	1.364882861	2.876869924	0.004016411	0.022250918	Bacteria	Actinobacteriota	Actinobacteria	Micrococcales	Cellulomonadaceae	Cellulomonas	Roots: 8 Weeks Azomite
ASV1802	26.12336104	5.420670267	1.172462636	4.623320267	3.77646E-06	6.15341E-05	Bacteria	Actinobacteriota	Actinobacteria	Micrococcales	Microbacteriaceae	Humibacter	Roots: 8 Weeks Azomite
ASV1975	10.1573283	6.814073084	1.972540733	3.454465082	0.000551386	0.004363823	Bacteria	Actinobacteriota	Actinobacteria	Propionibacteriales	Nocardioidaceae	Marmoricola	Roots: 8 Weeks Azomite
ASV19783	8.254590047	6.513361035	2.057296528	3.165980667	0.001545611	0.011266688	Bacteria	Proteobacteria	Alphaproteobacteria	Rhizobiales	Rhizobiales_Incertae_Sedis	Alsobacter	Roots: 8 Weeks Azomite
ASV2038	10.39049052	3.918305336	1.098259943	3.567739461	0.000360074	0.002933546	Bacteria	Firmicutes	Clostridia	Peptostreptococcales-Tissierellales	Peptostreptococcales-Tissierellales_fa	Tepidimicrobium	Roots: 8 Weeks Azomite
ASV2114	15.53283614	3.790169109	1.222378809	3.100650207	0.001930962	0.013659156	Bacteria	Proteobacteria	Alphaproteobacteria	Rhizobiales	Beijerinckiaceae	Methylorosula	Roots: 8 Weeks Azomite
ASV28941	31.31917989	-23.46327607	3.00411989	-7.810366072	5.70221E-15	5.26504E-13	Bacteria	Firmicutes	Bacilli	Lactobacillales	Streptococcaceae	Lactococcus	Roots: 8 Weeks Azomite
ASV3047	17.58693491	2.770822453	0.96110575	2.882952736	0.003939665	0.022250918	Bacteria	Actinobacteriota	Thermoleophilia	Solirubrobacterales	Solirubrobacteraceae	Solirubrobacter	Roots: 8 Weeks Azomite
ASV3095	7.615624287	6.399621781	2.0856376	3.06842463	0.002151906	0.014538487	Bacteria	Actinobacteriota	Thermoleophilia	Gaiellales	Gaiellaceae	Gaiella	Roots: 8 Weeks Azomite
ASV36653	59.2478965	-3.713999677	1.362214604	-2.726442416	0.006402112	0.032840465	Bacteria	Gemmatimonadota	Gemmatimonadetes	Gemmatimonadales	Gemmatimonadaceae	Roseisolibacter	Roots: 8 Weeks Azomite
ASV4713	2.462760712	4.767252109	1.789440481	2.664102081	0.007719413	0.03751364	Bacteria	Planctomycetota	Planctomycetes	Gemmatales	Gemmataceae	Gemmata	Roots: 8 Weeks Azomite
ASV5063	5.179373699	4.263282868	1.628232428	2.618350301	0.008835605	0.041482417	Bacteria	Actinobacteriota	Actinobacteria	Streptosporangiales	Thermomonosporaceae	Actinoallomurus	Roots: 8 Weeks Azomite
ASV33	27368.08806	7.754365778	0.823452219	9.416898273	4.6461E-21	4.03049E-19	Bacteria	Proteobacteria	Gammaproteobacteria	Pseudomonadales	Pseudomonadaceae	Pseudomonas	Roots: 18 Weeks Control
ASV62	574.5738701	9.968896073	1.150001696	8.668592494	4.37495E-18	2.53018E-16	Bacteria	Proteobacteria	Gammaproteobacteria	Xanthomonadales	Xanthomonadaceae	Stenotrophomonas	Roots: 18 Weeks Control
ASV921	1411.553745	2.31397604	0.296245898	7.810997734	5.6737E-15	1.7898E-13	Bacteria	Proteobacteria	Gammaproteobacteria	Burkholderiales	Comamonadaceae	Pelomonas	Roots: 18 Weeks Control
ASV112	4722.715717	4.535432637	0.771623659	5.87777809	4.1581E-09	5.57674E-08	Bacteria	Actinobacteriota	Actinobacteria	Micrococcales	Micrococcaceae	Pseudarthrobacter	Roots: 18 Weeks Control
ASV24	84.44002014	3.258858378	0.936161162	3.481086921	0.000499383	0.002139334	Bacteria	Firmicutes	Bacilli	Bacillales	Bacillaceae	Bacillus	Roots: 18 Weeks Control
ASV312	2198.023558	13.81799263	1.362781773	10.13954905	3.68798E-24	1.27973E-21	Bacteria	Proteobacteria	Gammaproteobacteria	Pseudomonadales	Moraxellaceae	Acinetobacter	Roots: 18 Weeks Control
ASV322	1075.970242	-1.910958835	0.485603779	-3.935222334	8.31197E-05	0.000443731	Bacteria	Proteobacteria	Gammaproteobacteria	Burkholderiales	Nitrosomonadaceae	IS-44	Roots: 18 Weeks Control
ASV372	155.9201241	3.392362214	0.666089905	5.092949452	3.52536E-07	3.82281E-06	Bacteria	Actinobacteriota	Actinobacteria	Streptomycetales	Streptomycetaceae	Streptomyces	Roots: 18 Weeks Control
ASV421	655.586933	-1.645044592	0.413471604	-3.978615649	6.93177E-05	0.000375832	Bacteria	Proteobacteria	Alphaproteobacteria	Dongiales	Dongiaceae	Dongia	Roots: 18 Weeks Control
ASV471	438.1049891	7.094641584	1.514780555	4.68361015	2.81866E-06	2.12625E-05	Bacteria	Proteobacteria	Gammaproteobacteria	Burkholderiales	Comamonadaceae	Comamonas	Roots: 18 Weeks Control
ASV482	257.2911556	12.20867147	1.244539027	9.809793996	1.02177E-22	1.77277E-20	Bacteria	Proteobacteria	Gammaproteobacteria	Enterobacterales	Enterobacteriaceae	Lelliottia	Roots: 18 Weeks Control
ASV66	498.8007385	3.046856229	0.686917595	4.435548387	9.18382E-06	6.0128E-05	Bacteria	Bacteroidota	Bacteroidia	Chitinophagales	Chitinophagaceae	Niastella	Roots: 18 Weeks Control
ASV682	185.5087695	11.73638653	1.241245525	9.455330386	3.22003E-21	3.72451E-19	Bacteria	Proteobacteria	Gammaproteobacteria	Enterobacterales	Enterobacteriaceae	Buttiauxella	Roots: 18 Weeks Control
ASV772	510.9295472	1.78201592	0.395864775	4.501577383	6.7451E-06	4.58931E-05	Bacteria	Proteobacteria	Alphaproteobacteria	Rhizobiales	Xanthobacteraceae	Bradyrhizobium	Roots: 18 Weeks Control
ASV79	87.05325338	-2.861829814	0.566723251	-5.04978366	4.42311E-07	4.38519E-06	Bacteria	Bacteroidota	Bacteroidia	Chitinophagales	Chitinophagaceae	Lacibacter	Roots: 18 Weeks Control
ASV812	207.7598554	-1.07861532	0.398059709	-2.709682231	0.00673477	0.020146251	Bacteria	Proteobacteria	Gammaproteobacteria	Burkholderiales	Comamonadaceae	Ramlibacter	Roots: 18 Weeks Control
ASV841	137.6985169	11.30645828	1.578620727	7.162238584	7.93701E-13	1.8361E-11	Bacteria	Proteobacteria	Gammaproteobacteria	Burkholderiales	Comamonadaceae	Delftia	Roots: 18 Weeks Control
ASV951	7.314927154	7.065869945	2.465490531	2.865908369	0.004158146	0.013741682	Bacteria	Proteobacteria	Gammaproteobacteria	Burkholderiales	Comamonadaceae	Aquabacterium	Roots: 18 Weeks Control
ASV991	556.8759551	-0.829855673	0.349963255	-2.371265157	0.017727308	0.047870214	Bacteria	Proteobacteria	Alphaproteobacteria	Rhizobiales	Xanthobacteraceae	Pseudolabrys	Roots: 18 Weeks Control
ASV1022	528.2062134	-4.32171551	0.722292974	-5.983327633	2.18624E-09	3.16094E-08	Bacteria	Acidobacteriota	Acidobacteriae	Solibacterales	Solibacteraceae	Candidatus_Solibacter	Roots: 18 Weeks Control
ASV1051	718.3884477	-1.922577987	0.327137839	-5.876966098	4.17854E-09	5.57674E-08	Bacteria	Acidobacteriota	Acidobacteriae	Bryobacterales	Bryobacteraceae	Bryobacter	Roots: 18 Weeks Control
ASV1082	30.34592453	6.341626766	1.360981032	4.659599668	3.16825E-06	2.29038E-05	Bacteria	Proteobacteria	Gammaproteobacteria	Burkholderiales	Methylophilaceae	Methylophilus	Roots: 18 Weeks Control
ASV1171	54.52886879	-3.965504586	1.086439384	-3.650000768	0.00026224	0.00116663	Bacteria	Bacteroidota	Bacteroidia	Flavobacteriales	Crocinitomicaceae	Fluviicola	Roots: 18 Weeks Control
ASV1182	142.3742416	2.015736908	0.551612355	3.654263528	0.000257921	0.00116232	Bacteria	Proteobacteria	Alphaproteobacteria	Rhizobiales	Rhizobiaceae	Shinella	Roots: 18 Weeks Control
ASV1222	909.3289605	-1.041511694	0.358422539	-2.905820871	0.003662911	0.012221443	Bacteria	Proteobacteria	Alphaproteobacteria	Caulobacterales	Hyphomonadaceae	SWB02	Roots: 18 Weeks Control
ASV1292	693.2732475	-2.54476923	0.37058028	-6.866985009	6.5573E-12	1.33846E-10	Bacteria	Verrucomicrobiota	Verrucomicrobiae	Opitutales	Opitutaceae	Opitutus	Roots: 18 Weeks Control
ASV1312	429.2268853	3.09546065	0.404581308	7.65102239	1.99388E-14	5.76563E-13	Bacteria	Proteobacteria	Alphaproteobacteria	Rhizobiales	Rhizobiaceae	Allorhizobium-Neorhizobium-Pararhizobium-Rhizobium	Roots: 18 Weeks Control
ASV1361	233.7940906	12.07170312	1.49257798	8.087820726	6.07417E-16	2.34193E-14	Bacteria	Firmicutes	Bacilli	Exiguobacterales	Exiguobacteraceae	Exiguobacterium	Roots: 18 Weeks Control
ASV14811	544.667133	-2.527397301	0.406901625	-6.2113227	5.25405E-10	8.64127E-09	Bacteria	Gemmatimonadota	Gemmatimonadetes	Gemmatimonadales	Gemmatimonadaceae	Gemmatimonas	Roots: 18 Weeks Control
ASV1491	830.9369731	8.950637238	1.105993564	8.092847487	5.82858E-16	2.34193E-14	Bacteria	Bacteroidota	Bacteroidia	Flavobacteriales	Weeksellaceae	Chryseobacterium	Roots: 18 Weeks Control
ASV1561	587.5353584	1.892751431	0.554074034	3.416062322	0.000635337	0.002624547	Bacteria	Proteobacteria	Gammaproteobacteria	Xanthomonadales	Rhodanobacteraceae	Rhodanobacter	Roots: 18 Weeks Control
ASV1591	241.4261192	-2.407073858	0.991894132	-2.42674473	0.015234971	0.041956627	Bacteria	Proteobacteria	Alphaproteobacteria	Ferrovibrionales	Ferrovibrionaceae	Ferrovibrio	Roots: 18 Weeks Control
ASV1711	472.0482771	5.510815192	0.628336416	8.770485122	1.77898E-18	1.23461E-16	Bacteria	Proteobacteria	Alphaproteobacteria	Caulobacterales	Caulobacteraceae	Brevundimonas	Roots: 18 Weeks Control
ASV1771	173.6635579	-2.598021114	0.707225291	-3.673541018	0.000239212	0.001106755	Bacteria	Acidobacteriota	Acidobacteriae	Acidobacteriae_or	Acidobacteriae_fa	Paludibaculum	Roots: 18 Weeks Control
ASV178	76.25341314	-1.74567044	0.650095324	-2.685253031	0.007247491	0.021312539	Bacteria	Proteobacteria	Alphaproteobacteria	Sphingomonadales	Sphingomonadaceae	Porphyrobacter	Roots: 18 Weeks Control
ASV1822	204.3594715	3.452213067	0.719514296	4.797977035	1.60276E-06	1.32419E-05	Bacteria	Proteobacteria	Gammaproteobacteria	Burkholderiales	Comamonadaceae	Acidovorax	Roots: 18 Weeks Control
ASV1912	62.94514652	-5.085388618	1.168074915	-4.353649369	1.3389E-05	8.29639E-05	Bacteria	Proteobacteria	Gammaproteobacteria	Burkholderiales	Nitrosomonadaceae	Nitrosospira	Roots: 18 Weeks Control
ASV194	7.639900041	7.12834195	2.490493208	2.862220996	0.004206835	0.01377143	Bacteria	Firmicutes	Bacilli	Bacillales	Bacillaceae	Oceanobacillus	Roots: 18 Weeks Control
ASV1962	148.8912975	6.768050489	0.846588084	7.994502426	1.30098E-15	4.51441E-14	Bacteria	Proteobacteria	Alphaproteobacteria	Rhizobiales	Beijerinckiaceae	Methylobacterium-Methylorubrum	Roots: 18 Weeks Control
ASV2001	916.4264191	-2.258337614	0.436386399	-5.175087073	2.27805E-07	2.63494E-06	Bacteria	Proteobacteria	Alphaproteobacteria	Rhizobiales	Rhizobiales_Incertae_Sedis	Bauldia	Roots: 18 Weeks Control
ASV2161	511.7665804	3.205237196	0.517161518	6.197748833	5.72764E-10	8.64127E-09	Bacteria	Bacteroidota	Bacteroidia	Cytophagales	Cytophagaceae	Cytophaga	Roots: 18 Weeks Control
ASV2242	54.19435264	3.416262291	0.852199395	4.00875935	6.10386E-05	0.000336197	Bacteria	Bdellovibrionota	Oligoflexia	Oligoflexales	Oligoflexales_fa	Oligoflexus	Roots: 18 Weeks Control
ASV2252	668.9187296	2.852941024	0.486474445	5.864523929	4.50423E-09	5.78877E-08	Bacteria	Proteobacteria	Alphaproteobacteria	Rhizobiales	Hyphomicrobiaceae	Hyphomicrobium	Roots: 18 Weeks Control
ASV227	195.2089585	11.81016812	1.418486269	8.325895273	8.36938E-17	4.14882E-15	Bacteria	Bacteroidota	Bacteroidia	Sphingobacteriales	Sphingobacteriaceae	Sphingobacterium	Roots: 18 Weeks Control
ASV23911	234.4403483	-1.245775469	0.404183133	-3.082205485	0.002054729	0.007426991	Bacteria	Bdellovibrionota	Bdellovibrionia	Bdellovibrionales	Bdellovibrionaceae	Bdellovibrio	Roots: 18 Weeks Control
ASV2462	144.0386799	-2.162528596	0.416409077	-5.193279193	2.06622E-07	2.47234E-06	Bacteria	Bacteroidota	Bacteroidia	Chitinophagales	Chitinophagaceae	Flavisolibacter	Roots: 18 Weeks Control
ASV2661	140.0269884	-2.110942804	0.715637154	-2.949738972	0.003180425	0.011133393	Bacteria	Verrucomicrobiota	Verrucomicrobiae	Opitutales	Opitutaceae	IMCC26134	Roots: 18 Weeks Control
ASV2711	323.0163938	2.062291876	0.554255401	3.720833159	0.000198567	0.000931116	Bacteria	Proteobacteria	Gammaproteobacteria	Burkholderiales	Oxalobacteraceae	Massilia	Roots: 18 Weeks Control
ASV2811	61.0284301	-8.672175664	1.398819926	-6.199636925	5.65936E-10	8.64127E-09	Bacteria	Verrucomicrobiota	Verrucomicrobiae	Opitutales	Opitutaceae	Alterococcus	Roots: 18 Weeks Control
ASV2862	304.723949	-3.150936794	0.618046902	-5.098216305	3.42869E-07	3.82281E-06	Bacteria	Verrucomicrobiota	Verrucomicrobiae	Pedosphaerales	Pedosphaeraceae	Ellin517	Roots: 18 Weeks Control
ASV3191	115.7811374	-1.548042754	0.399434014	-3.875590709	0.000106366	0.000550882	Bacteria	Proteobacteria	Alphaproteobacteria	Acetobacterales	Acetobacteraceae	Rhodovastum	Roots: 18 Weeks Control
ASV328	175.3516495	-4.366668906	0.987578253	-4.421592814	9.7976E-06	6.29586E-05	Bacteria	Proteobacteria	Alphaproteobacteria	Sphingomonadales	Sphingomonadaceae	Ellin6055	Roots: 18 Weeks Control
ASV3302	239.7408052	-1.36082366	0.304557353	-4.468201625	7.88799E-06	5.26372E-05	Bacteria	Proteobacteria	Alphaproteobacteria	Caulobacterales	Caulobacteraceae	Phenylobacterium	Roots: 18 Weeks Control
ASV3391	362.6282569	-1.893461364	0.542595554	-3.489636711	0.000483678	0.002097952	Bacteria	Proteobacteria	Alphaproteobacteria	Rhizobiales	Xanthobacteraceae	Rhodoplanes	Roots: 18 Weeks Control
ASV383	284.9775255	4.068502037	0.83256103	4.886731291	1.02524E-06	8.89395E-06	Bacteria	Firmicutes	Bacilli	Paenibacillales	Paenibacillaceae	Paenibacillus	Roots: 18 Weeks Control
ASV3912	34.87523032	-4.412588283	1.326681482	-3.326034427	0.00088091	0.00347359	Bacteria	Fibrobacterota	Fibrobacteria	Fibrobacterales	Fibrobacteraceae	possible_genus_04	Roots: 18 Weeks Control
ASV3931	156.9968109	-3.663140793	1.299050042	-2.819861187	0.004804443	0.015036878	Bacteria	Proteobacteria	Alphaproteobacteria	Micropepsales	Micropepsaceae	Micropepsis	Roots: 18 Weeks Control
ASV3952	217.9350347	-2.350732602	0.72562084	-3.239615613	0.001196909	0.00461475	Bacteria	Bacteroidota	Bacteroidia	Chitinophagales	Chitinophagaceae	Edaphobaculum	Roots: 18 Weeks Control
ASV4121	55.85234848	7.0529869	1.722907464	4.093653923	4.24628E-05	0.000241551	Bacteria	Actinobacteriota	Actinobacteria	Corynebacteriales	Nocardiaceae	Rhodococcus	Roots: 18 Weeks Control
ASV4201	179.611809	-2.750304255	0.870964775	-3.157767495	0.001589823	0.005868815	Bacteria	Spirochaetota	Spirochaetia	Spirochaetales	Spirochaetaceae	Spirochaeta_2	Roots: 18 Weeks Control
ASV4352	79.18668479	-1.548713054	0.505054635	-3.066426771	0.002166339	0.007670607	Bacteria	Bacteroidota	Bacteroidia	Chitinophagales	Chitinophagaceae	Flavitalea	Roots: 18 Weeks Control
ASV4442	112.4582013	3.879569323	0.855318887	4.535816268	5.73811E-06	3.98225E-05	Bacteria	Actinobacteriota	Actinobacteria	Micrococcales	Microbacteriaceae	Amnibacterium	Roots: 18 Weeks Control
ASV4592	125.3212198	1.66524654	0.584770082	2.847694488	0.004403718	0.014281215	Bacteria	Proteobacteria	Alphaproteobacteria	Rhizobiales	Xanthobacteraceae	Afipia	Roots: 18 Weeks Control
ASV4621	258.4078935	2.137504261	0.758118502	2.819485683	0.004810068	0.015036878	Bacteria	Bacteroidota	Bacteroidia	Sphingobacteriales	Sphingobacteriaceae	Pedobacter	Roots: 18 Weeks Control
ASV4861	41.90049093	-2.120490847	0.833187179	-2.545035378	0.010926667	0.031078306	Bacteria	Myxococcota	Myxococcia	Myxococcales	Myxococcaceae	P3OB-42	Roots: 18 Weeks Control
ASV5051	104.3172818	-2.932496201	1.032377098	-2.840528143	0.00450389	0.014470831	Bacteria	Verrucomicrobiota	Verrucomicrobiae	Pedosphaerales	Pedosphaeraceae	DEV008	Roots: 18 Weeks Control
ASV5202	418.4296933	10.25939842	1.502047075	6.830277556	8.47505E-12	1.6338E-10	Bacteria	Proteobacteria	Gammaproteobacteria	Enterobacterales	Yersiniaceae	Serratia	Roots: 18 Weeks Control
ASV549	168.540318	-1.555513492	0.464309375	-3.350166023	0.000807631	0.003221242	Bacteria	Proteobacteria	Alphaproteobacteria	Rhizobiales	Hyphomicrobiaceae	Pedomicrobium	Roots: 18 Weeks Control
ASV5511	40.8934745	3.925829476	1.65658501	2.369832791	0.017796131	0.047870214	Bacteria	Bacteroidota	Bacteroidia	Sphingobacteriales	Sphingobacteriaceae	Nubsella	Roots: 18 Weeks Control
ASV5582	283.5613083	2.583818134	0.345445998	7.479658621	7.45159E-14	1.989E-12	Bacteria	Proteobacteria	Gammaproteobacteria	Burkholderiales	Comamonadaceae	Variovorax	Roots: 18 Weeks Control
ASV561	126.6718109	3.45065957	1.170895855	2.947025182	0.003208471	0.011133393	Bacteria	Bacteroidota	Bacteroidia	Chitinophagales	Chitinophagaceae	Taibaiella	Roots: 18 Weeks Control
ASV5682	85.85413668	4.640733295	0.965536002	4.806380379	1.53687E-06	1.30072E-05	Bacteria	Proteobacteria	Alphaproteobacteria	Rhizobiales	Rhizobiales_Incertae_Sedis	Phreatobacter	Roots: 18 Weeks Control
ASV5812	61.22805095	7.698740563	1.215772635	6.332385135	2.414E-10	4.18829E-09	Bacteria	Proteobacteria	Gammaproteobacteria	Xanthomonadales	Rhodanobacteraceae	Dyella	Roots: 18 Weeks Control
ASV605	234.0211062	4.099508361	0.641086532	6.394625613	1.60941E-10	2.93929E-09	Bacteria	Proteobacteria	Gammaproteobacteria	Gammaproteobacteria_Incertae_Sedis	Unknown_Family	Candidatus_Ovatusbacter	Roots: 18 Weeks Control
ASV6062	205.8748256	-2.52052861	0.766014536	-3.290444884	0.001000291	0.003900011	Bacteria	Proteobacteria	Gammaproteobacteria	Burkholderiales	Nitrosomonadaceae	MND1	Roots: 18 Weeks Control
ASV6731	13.67685601	-6.514699172	2.117220574	-3.077005415	0.002090915	0.007479871	Bacteria	Myxococcota	Myxococcia	Myxococcales	Myxococcaceae	KD3-10	Roots: 18 Weeks Control
ASV6852	312.3520305	2.151323541	0.460625724	4.670437251	3.00559E-06	2.21902E-05	Bacteria	Actinobacteriota	Actinobacteria	Propionibacteriales	Nocardioidaceae	Nocardioides	Roots: 18 Weeks Control
ASV6901	31.38618647	-3.957889621	1.229039463	-3.220311258	0.001280515	0.004829768	Bacteria	Proteobacteria	Alphaproteobacteria	Caulobacterales	Caulobacteraceae	PMMR1	Roots: 18 Weeks Control
ASV7051	149.1327312	5.248387068	1.393642684	3.765948853	0.000165918	0.000807937	Bacteria	Actinobacteriota	Actinobacteria	Micrococcales	Microbacteriaceae	Leifsonia	Roots: 18 Weeks Control
ASV708	47.6776196	-5.732010363	1.396075179	-4.105803504	4.02912E-05	0.000233017	Bacteria	Verrucomicrobiota	Verrucomicrobiae	Opitutales	Opitutaceae	Cephaloticoccus	Roots: 18 Weeks Control
ASV7362	85.73074087	2.715177569	0.78422291	3.462252294	0.000535675	0.002266819	Bacteria	Firmicutes	Bacilli	Bacillales	Bacillaceae	Pseudogracilibacillus	Roots: 18 Weeks Control
ASV9272	20.07629821	-5.492889078	1.14956267	-4.778242389	1.76834E-06	1.39458E-05	Bacteria	Verrucomicrobiota	Verrucomicrobiae	Pedosphaerales	Pedosphaeraceae	ADurb.Bin063-1	Roots: 18 Weeks Control
ASV9681	31.43811319	7.064319819	1.929911637	3.660436926	0.000251786	0.0011496	Bacteria	Chloroflexi	Chloroflexia	Chloroflexales	Herpetosiphonaceae	Herpetosiphon	Roots: 18 Weeks Control
ASV10361	123.538381	-5.909412443	1.560767251	-3.786222731	0.000152955	0.000758218	Bacteria	Bacteroidota	Bacteroidia	Chitinophagales	Saprospiraceae	Phaeodactylibacter	Roots: 18 Weeks Control
ASV10452	81.43583793	3.280639397	0.878742533	3.733334026	0.000188962	0.000898215	Bacteria	Proteobacteria	Gammaproteobacteria	Burkholderiales	Burkholderiaceae	Burkholderia-Caballeronia-Paraburkholderia	Roots: 18 Weeks Control
ASV10911	71.02840768	-2.23518995	0.76448736	-2.923776203	0.003458133	0.011764432	Bacteria	Acidobacteriota	Thermoanaerobaculia	Thermoanaerobaculales	Thermoanaerobaculaceae	Subgroup_10	Roots: 18 Weeks Control
ASV11431	11.89730754	-21.53159825	3.004654578	-7.166081054	7.71751E-13	1.8361E-11	Bacteria	Proteobacteria	Gammaproteobacteria	Burkholderiales	Comamonadaceae	Azohydromonas	Roots: 18 Weeks Control
ASV1184	58.29137812	10.06828049	1.982003217	5.079850731	3.77732E-07	3.9719E-06	Bacteria	Proteobacteria	Gammaproteobacteria	Enterobacterales	Enterobacteriaceae	Citrobacter	Roots: 18 Weeks Control
ASV11982	137.0851655	-3.712778814	0.880196612	-4.21812441	2.46343E-05	0.000149967	Bacteria	Bacteroidota	Bacteroidia	Chitinophagales	Chitinophagaceae	Parafilimonas	Roots: 18 Weeks Control
ASV12312	98.33724641	2.913260481	0.756126647	3.852873711	0.00011674	0.000587082	Bacteria	Actinobacteriota	Actinobacteria	Corynebacteriales	Mycobacteriaceae	Mycobacterium	Roots: 18 Weeks Control
ASV12592	64.29366444	-1.668616843	0.539004953	-3.095735639	0.001963253	0.00717104	Bacteria	Myxococcota	Polyangia	Polyangiales	Phaselicystidaceae	Phaselicystis	Roots: 18 Weeks Control
ASV12822	60.00496424	4.151750825	0.868547838	4.780106105	1.75203E-06	1.39458E-05	Bacteria	Proteobacteria	Alphaproteobacteria	Rhizobiales	Beijerinckiaceae	alphaI_cluster	Roots: 18 Weeks Control
ASV13871	15.19766297	-4.81859942	1.048706164	-4.594804136	4.33156E-06	3.06745E-05	Bacteria	Sumerlaeota	Sumerlaeia	Sumerlaeales	Sumerlaeaceae	Sumerlaea	Roots: 18 Weeks Control
ASV13982	11.80632224	3.379134799	1.242373786	2.719901883	0.006530129	0.019703954	Bacteria	Proteobacteria	Gammaproteobacteria	Burkholderiales	Alcaligenaceae	Achromobacter	Roots: 18 Weeks Control
ASV1442	33.87826638	4.606783314	1.193848609	3.858766749	0.000113961	0.000581534	Bacteria	Firmicutes	Bacilli	Bacillales	Bacillaceae	Cerasibacillus	Roots: 18 Weeks Control
ASV14561	48.09751537	-5.821167591	1.161047107	-5.013722144	5.33871E-07	5.14592E-06	Bacteria	Planctomycetota	Phycisphaerae	Phycisphaerales	Phycisphaeraceae	CL500-3	Roots: 18 Weeks Control
ASV14891	15.26586757	8.135258358	1.643127751	4.95108086	7.38024E-07	6.92147E-06	Bacteria	Cyanobacteria	Cyanobacteriia	Cyanobacteriales	Cyanobacteriaceae	Geminocystis_PCC-6308	Roots: 18 Weeks Control
ASV15211	200.034517	4.314432561	1.765954204	2.4431169	0.01456102	0.04074737	Bacteria	Actinobacteriota	Actinobacteria	Micromonosporales	Micromonosporaceae	Actinoplanes	Roots: 18 Weeks Control
ASV15541	7.945435855	7.193341271	3.009497119	2.390213709	0.016838571	0.04600775	Bacteria	Actinobacteriota	Actinobacteria	Micrococcales	Microbacteriaceae	Microbacterium	Roots: 18 Weeks Control
ASV17282	19.16371739	-4.459160658	1.184885992	-3.763366846	0.000167641	0.000807937	Bacteria	Proteobacteria	Gammaproteobacteria	Cellvibrionales	Spongiibacteraceae	BD1-7_clade	Roots: 18 Weeks Control
ASV17341	67.03899471	-4.729559251	1.39880359	-3.381146064	0.000721842	0.002946812	Bacteria	Acidobacteriota	Blastocatellia	Blastocatellales	Blastocatellaceae	JGI_0001001-H03	Roots: 18 Weeks Control
ASV17351	12.7261003	-6.406648715	1.157079783	-5.536911812	3.07851E-08	3.81516E-07	Bacteria	Acidobacteriota	Blastocatellia	Blastocatellales	Blastocatellaceae	Stenotrophobacter	Roots: 18 Weeks Control
ASV17442	8.614801351	4.706789992	1.207091978	3.899280316	9.6479E-05	0.000507246	Bacteria	Actinobacteriota	Actinobacteria	Pseudonocardiales	Pseudonocardiaceae	Pseudonocardia	Roots: 18 Weeks Control
ASV1758	30.54903443	2.733279231	0.993428664	2.751359337	0.00593485	0.018224717	Bacteria	Actinobacteriota	Actinobacteria	Micrococcales	Intrasporangiaceae	Phycicoccus	Roots: 18 Weeks Control
ASV17661	17.57518785	4.671788598	1.662396167	2.810273923	0.004949935	0.01533596	Bacteria	Actinobacteriota	Actinobacteria	Micrococcales	Cellulomonadaceae	Cellulomonas	Roots: 18 Weeks Control
ASV18022	27.3449113	5.591265167	1.334656	4.189293095	2.79825E-05	0.000164575	Bacteria	Actinobacteriota	Actinobacteria	Micrococcales	Microbacteriaceae	Humibacter	Roots: 18 Weeks Control
ASV1856	11.64955672	7.740260473	2.432437056	3.182101035	0.001462108	0.005455392	Bacteria	Firmicutes	Bacilli	Bacillales	Planococcaceae	Solibacillus	Roots: 18 Weeks Control
ASV18621	8.106305164	7.215144028	2.454169283	2.939953686	0.003282613	0.011277889	Bacteria	Proteobacteria	Alphaproteobacteria	Rhizobiales	Devosiaceae	Arsenicitalea	Roots: 18 Weeks Control
ASV19312	11.91321076	7.777693913	3.003531496	2.589516349	0.009611086	0.02756237	Bacteria	Proteobacteria	Gammaproteobacteria	Burkholderiales	Comamonadaceae	Paucibacter	Roots: 18 Weeks Control
ASV1937	16.08854334	-3.964237957	1.583707635	-2.503137492	0.012309771	0.034727566	Bacteria	Proteobacteria	Alphaproteobacteria	Rhodobacterales	Rhodobacteraceae	Tabrizicola	Roots: 18 Weeks Control
ASV19782	43.50918256	3.745953112	1.399662512	2.676325957	0.007443421	0.021704767	Bacteria	Proteobacteria	Alphaproteobacteria	Rhizobiales	Rhizobiales_Incertae_Sedis	Alsobacter	Roots: 18 Weeks Control
ASV20382	13.22543676	2.732610991	1.121119616	2.437394682	0.014793523	0.041066819	Bacteria	Firmicutes	Clostridia	Peptostreptococcales-Tissierellales	Peptostreptococcales-Tissierellales_fa	Tepidimicrobium	Roots: 18 Weeks Control
ASV2089	35.73591048	9.361773859	1.911916414	4.896539299	9.75391E-07	8.67848E-06	Bacteria	Actinobacteriota	Actinobacteria	Micrococcales	Microbacteriaceae	Curtobacterium	Roots: 18 Weeks Control
ASV21011	16.23876585	-3.178465427	1.162127494	-2.735040212	0.006237266	0.018985361	Bacteria	Verrucomicrobiota	Verrucomicrobiae	Verrucomicrobiales	Verrucomicrobiaceae	Roseimicrobium	Roots: 18 Weeks Control
ASV2184	4.732808429	6.458337487	1.889254814	3.418457605	0.000629771	0.002624547	Bacteria	Firmicutes	Bacilli	Bacillales	Bacillaceae	Virgibacillus	Roots: 18 Weeks Control
ASV22661	16.42967993	8.23716934	2.446420206	3.367029638	0.000759825	0.003065806	Bacteria	Actinobacteriota	Actinobacteria	Micrococcales	Cellulomonadaceae	Oerskovia	Roots: 18 Weeks Control
ASV2283	53.12581126	9.932035906	2.097907575	4.734258088	2.19858E-06	1.69535E-05	Bacteria	Firmicutes	Bacilli	Lactobacillales	Enterococcaceae	Enterococcus	Roots: 18 Weeks Control
ASV23771	23.45108252	4.424367713	1.560279378	2.835625321	0.004573607	0.014560014	Bacteria	Bdellovibrionota	Oligoflexia	Silvanigrellales	Silvanigrellaceae	Silvanigrella	Roots: 18 Weeks Control
ASV24372	8.781429864	-5.880837518	1.195206247	-4.920353734	8.63879E-07	7.88858E-06	Bacteria	Bdellovibrionota	Bdellovibrionia	Bdellovibrionales	Bdellovibrionaceae	OM27_clade	Roots: 18 Weeks Control
ASV24951	22.36957289	-3.152168981	1.207307422	-2.61090831	0.00903021	0.026112358	Bacteria	Proteobacteria	Gammaproteobacteria	Salinisphaerales	Solimonadaceae	Solimonas	Roots: 18 Weeks Control
ASV2669	13.09031338	7.908432369	2.453549503	3.223261792	0.001267397	0.004829768	Bacteria	Proteobacteria	Alphaproteobacteria	Rhizobiales	Rhizobiaceae	Ochrobactrum	Roots: 18 Weeks Control
ASV27492	28.35554291	3.478448805	0.85162533	4.084482556	4.41751E-05	0.000247238	Bacteria	Bacteroidota	Bacteroidia	Cytophagales	Spirosomaceae	Spirosoma	Roots: 18 Weeks Control
ASV2830	54.79116462	4.148006986	1.148689554	3.611077485	0.000304928	0.001339365	Bacteria	Acidobacteriota	Acidobacteriae	Acidobacteriales	Acidobacteriaceae_(Subgroup_1)	Terriglobus	Roots: 18 Weeks Control
ASV28831	41.43933075	5.199909557	1.234428343	4.21240292	2.52668E-05	0.000151165	Bacteria	Proteobacteria	Gammaproteobacteria	Xanthomonadales	Rhodanobacteraceae	Rudaea	Roots: 18 Weeks Control
ASV30951	6.794357378	-5.500766524	1.089084834	-5.050815468	4.39928E-07	4.38519E-06	Bacteria	Actinobacteriota	Thermoleophilia	Gaiellales	Gaiellaceae	Gaiella	Roots: 18 Weeks Control
ASV36652	8.635573615	-5.844013686	1.324019614	-4.413842229	1.01552E-05	6.40701E-05	Bacteria	Gemmatimonadota	Gemmatimonadetes	Gemmatimonadales	Gemmatimonadaceae	Roseisolibacter	Roots: 18 Weeks Control
ASV75401	4.582108706	-4.931504644	1.692488262	-2.913760027	0.003571043	0.012030601	Bacteria	Proteobacteria	Gammaproteobacteria	Burkholderiales	Hydrogenophilaceae	Thiobacillus	Roots: 18 Weeks Control
ASV9365	5.784135604	6.725339282	2.487942992	2.703172583	0.006868108	0.020369516	Bacteria	Proteobacteria	Alphaproteobacteria	Rhizobiales	Xanthobacteraceae	Variibacter	Roots: 18 Weeks Control
ASV172	600.147474	10.41876463	1.486073191	7.0109364	2.36728E-12	5.13405E-11	Bacteria	Proteobacteria	Gammaproteobacteria	Enterobacterales	Erwiniaceae	Pantoea	Roots: 18 Weeks Control
ASV61	4133.486011	11.22037335	1.625021019	6.904755826	5.02899E-12	2.21904E-10	Bacteria	Proteobacteria	Gammaproteobacteria	Xanthomonadales	Xanthomonadaceae	Stenotrophomonas	Roots: 8 Weeks Control
ASV72	5825.865849	0.790833591	0.305865807	2.585557367	0.009722169	0.034319257	Bacteria	Proteobacteria	Alphaproteobacteria	Rhizobiales	Devosiaceae	Devosia	Roots: 8 Weeks Control
ASV91	7278.076185	4.804738656	0.394217689	12.18803414	3.60001E-34	1.2708E-31	Bacteria	Proteobacteria	Gammaproteobacteria	Burkholderiales	Comamonadaceae	Pelomonas	Roots: 8 Weeks Control
ASV111	900.4555679	2.879457927	0.662712778	4.344956098	1.39304E-05	0.000169566	Bacteria	Actinobacteriota	Actinobacteria	Micrococcales	Micrococcaceae	Pseudarthrobacter	Roots: 8 Weeks Control
ASV241	258.8884525	4.123702461	0.699712945	5.893420277	3.78283E-09	1.11278E-07	Bacteria	Firmicutes	Bacilli	Bacillales	Bacillaceae	Bacillus	Roots: 8 Weeks Control
ASV282	148.0050858	-2.461313781	0.986280712	-2.495550962	0.012576169	0.040728327	Bacteria	Bacteroidota	Bacteroidia	Chitinophagales	Chitinophagaceae	Puia	Roots: 8 Weeks Control
ASV311	247.1828223	7.187862146	1.491625048	4.818812983	1.44415E-06	2.68308E-05	Bacteria	Proteobacteria	Gammaproteobacteria	Pseudomonadales	Moraxellaceae	Acinetobacter	Roots: 8 Weeks Control
ASV321	573.0434373	-1.606431384	0.577959542	-2.779487608	0.005444473	0.022396352	Bacteria	Proteobacteria	Gammaproteobacteria	Burkholderiales	Nitrosomonadaceae	IS-44	Roots: 8 Weeks Control
ASV371	309.9229721	4.398175636	1.480334667	2.971068457	0.002967656	0.014754685	Bacteria	Actinobacteriota	Actinobacteria	Streptomycetales	Streptomycetaceae	Streptomyces	Roots: 8 Weeks Control
ASV481	78.51114946	10.25663726	1.763658285	5.815546777	6.0436E-09	1.64107E-07	Bacteria	Proteobacteria	Gammaproteobacteria	Enterobacterales	Enterobacteriaceae	Lelliottia	Roots: 8 Weeks Control
ASV681	47.93792022	23.73410975	3.00401416	7.900798226	2.77123E-15	1.63041E-13	Bacteria	Proteobacteria	Gammaproteobacteria	Enterobacterales	Enterobacteriaceae	Buttiauxella	Roots: 8 Weeks Control
ASV761	860.2913304	-2.71892048	0.752141574	-3.614905193	0.000300458	0.002164521	Bacteria	Verrucomicrobiota	Verrucomicrobiae	Opitutales	Opitutaceae	Lacunisphaera	Roots: 8 Weeks Control
ASV771	946.3796887	2.096798829	0.499941191	4.194090958	2.73968E-05	0.000292561	Bacteria	Proteobacteria	Alphaproteobacteria	Rhizobiales	Xanthobacteraceae	Bradyrhizobium	Roots: 8 Weeks Control
ASV791	1088.384416	-2.104229965	0.634408456	-3.31683783	0.000910424	0.00584327	Bacteria	Bacteroidota	Bacteroidia	Chitinophagales	Chitinophagaceae	Lacibacter	Roots: 8 Weeks Control
ASV811	479.3399524	-1.097745985	0.335846479	-3.268594596	0.00108083	0.006578158	Bacteria	Proteobacteria	Gammaproteobacteria	Burkholderiales	Comamonadaceae	Ramlibacter	Roots: 8 Weeks Control
ASV901	564.3230931	-1.913021909	0.490055424	-3.903684796	9.47392E-05	0.000815681	Bacteria	Proteobacteria	Gammaproteobacteria	Xanthomonadales	Xanthomonadaceae	Luteimonas	Roots: 8 Weeks Control
ASV9311	723.9267296	-2.70426386	1.01528101	-2.663561944	0.007731818	0.027992697	Bacteria	Bacteroidota	Bacteroidia	Chitinophagales	Chitinophagaceae	Sediminibacterium	Roots: 8 Weeks Control
ASV1021	321.7541401	-2.425944478	0.689843066	-3.516661395	0.000437011	0.003024801	Bacteria	Acidobacteriota	Acidobacteriae	Solibacterales	Solibacteraceae	Candidatus_Solibacter	Roots: 8 Weeks Control
ASV1081	1282.610086	3.452516054	0.751029802	4.597042678	4.2853E-06	6.577E-05	Bacteria	Proteobacteria	Gammaproteobacteria	Burkholderiales	Methylophilaceae	Methylophilus	Roots: 8 Weeks Control
ASV1141	646.6258625	-1.407273729	0.526460474	-2.673085253	0.007515715	0.027992697	Bacteria	Myxococcota	Polyangia	Haliangiales	Haliangiaceae	Haliangium	Roots: 8 Weeks Control
ASV1181	1331.849845	3.4535559	0.564299579	6.120075276	9.35312E-10	3.30165E-08	Bacteria	Proteobacteria	Alphaproteobacteria	Rhizobiales	Rhizobiaceae	Shinella	Roots: 8 Weeks Control
ASV1221	397.4339983	-2.340402956	0.878838726	-2.663063071	0.00774329	0.027992697	Bacteria	Proteobacteria	Alphaproteobacteria	Caulobacterales	Hyphomonadaceae	SWB02	Roots: 8 Weeks Control
ASV1291	1388.339778	-2.070032255	0.568686247	-3.640025174	0.000272611	0.00200483	Bacteria	Verrucomicrobiota	Verrucomicrobiae	Opitutales	Opitutaceae	Opitutus	Roots: 8 Weeks Control
ASV1311	2533.161558	3.781035025	0.375665633	10.06489467	7.89718E-24	9.29235E-22	Bacteria	Proteobacteria	Alphaproteobacteria	Rhizobiales	Rhizobiaceae	Allorhizobium-Neorhizobium-Pararhizobium-Rhizobium	Roots: 8 Weeks Control
ASV169	546.8114833	-1.90330289	0.515619581	-3.691292884	0.000223117	0.001750229	Bacteria	Verrucomicrobiota	Verrucomicrobiae	Verrucomicrobiales	Verrucomicrobiaceae	Prosthecobacter	Roots: 8 Weeks Control
ASV1781	282.0072322	-2.610918925	0.485495583	-5.377842803	7.53836E-08	1.66315E-06	Bacteria	Proteobacteria	Alphaproteobacteria	Sphingomonadales	Sphingomonadaceae	Porphyrobacter	Roots: 8 Weeks Control
ASV1821	597.1999229	2.170738207	0.580431536	3.739869514	0.000184116	0.001477111	Bacteria	Proteobacteria	Gammaproteobacteria	Burkholderiales	Comamonadaceae	Acidovorax	Roots: 8 Weeks Control
ASV185	845.9905202	-1.514848132	0.461876627	-3.279767895	0.001038925	0.006434046	Bacteria	Bacteroidota	Bacteroidia	Chitinophagales	Chitinophagaceae	Ferruginibacter	Roots: 8 Weeks Control
ASV1911	132.3034941	-2.036782186	0.73895147	-2.756313869	0.005845687	0.023639895	Bacteria	Proteobacteria	Gammaproteobacteria	Burkholderiales	Nitrosomonadaceae	Nitrosospira	Roots: 8 Weeks Control
ASV1941	10.37375211	5.180732219	1.893084864	2.736661371	0.006206615	0.024617247	Bacteria	Firmicutes	Bacilli	Bacillales	Bacillaceae	Oceanobacillus	Roots: 8 Weeks Control
ASV1961	155.6860732	5.214745934	0.874784515	5.961177691	2.50426E-09	8.03641E-08	Bacteria	Proteobacteria	Alphaproteobacteria	Rhizobiales	Beijerinckiaceae	Methylobacterium-Methylorubrum	Roots: 8 Weeks Control
ASV2241	600.2789174	3.751509949	0.891569396	4.207759897	2.57915E-05	0.000284512	Bacteria	Bdellovibrionota	Oligoflexia	Oligoflexales	Oligoflexales_fa	Oligoflexus	Roots: 8 Weeks Control
ASV2251	1247.258652	3.090949531	0.550803776	5.611707231	2.0034E-08	4.71467E-07	Bacteria	Proteobacteria	Alphaproteobacteria	Rhizobiales	Hyphomicrobiaceae	Hyphomicrobium	Roots: 8 Weeks Control
ASV2461	327.7435759	-1.611039626	0.387651488	-4.155896919	3.24014E-05	0.000326791	Bacteria	Bacteroidota	Bacteroidia	Chitinophagales	Chitinophagaceae	Flavisolibacter	Roots: 8 Weeks Control
ASV2861	714.1632516	-2.541139185	0.594123208	-4.277124929	1.89323E-05	0.000215583	Bacteria	Verrucomicrobiota	Verrucomicrobiae	Pedosphaerales	Pedosphaeraceae	Ellin517	Roots: 8 Weeks Control
ASV3281	137.8521712	-1.216497017	0.408163294	-2.980417479	0.002878558	0.014516156	Bacteria	Proteobacteria	Alphaproteobacteria	Sphingomonadales	Sphingomonadaceae	Ellin6055	Roots: 8 Weeks Control
ASV3301	730.4756328	-0.999080504	0.265941986	-3.75676108	0.000172127	0.00141304	Bacteria	Proteobacteria	Alphaproteobacteria	Caulobacterales	Caulobacteraceae	Phenylobacterium	Roots: 8 Weeks Control
ASV3521	200.0998194	1.203185147	0.498968247	2.41134612	0.015893757	0.04965041	Bacteria	Proteobacteria	Alphaproteobacteria	Rhizobiales	Xanthobacteraceae	Rhodopseudomonas	Roots: 8 Weeks Control
ASV362	321.3326332	-1.47877489	0.440705708	-3.355470244	0.000792302	0.005277029	Bacteria	Verrucomicrobiota	Verrucomicrobiae	Chthoniobacterales	Chthoniobacteraceae	Chthoniobacter	Roots: 8 Weeks Control
ASV3911	183.1939187	-1.175228184	0.456527574	-2.574276455	0.010044997	0.034426059	Bacteria	Fibrobacterota	Fibrobacteria	Fibrobacterales	Fibrobacteraceae	possible_genus_04	Roots: 8 Weeks Control
ASV3951	962.4809843	-1.653960558	0.580766249	-2.847893729	0.004400962	0.019861081	Bacteria	Bacteroidota	Bacteroidia	Chitinophagales	Chitinophagaceae	Edaphobaculum	Roots: 8 Weeks Control
ASV4351	174.5747231	-1.536926918	0.540550227	-2.843263847	0.004465409	0.019861081	Bacteria	Bacteroidota	Bacteroidia	Chitinophagales	Chitinophagaceae	Flavitalea	Roots: 8 Weeks Control
ASV4441	331.4970333	5.076822719	0.51369144	9.883019898	4.93236E-23	3.48225E-21	Bacteria	Actinobacteriota	Actinobacteria	Micrococcales	Microbacteriaceae	Amnibacterium	Roots: 8 Weeks Control
ASV4591	243.3443756	1.59785439	0.400557567	3.989075534	6.63313E-05	0.000600383	Bacteria	Proteobacteria	Alphaproteobacteria	Rhizobiales	Xanthobacteraceae	Afipia	Roots: 8 Weeks Control
ASV4611	236.1635663	1.280501719	0.293331731	4.365370623	1.26907E-05	0.000159994	Bacteria	Actinobacteriota	Acidimicrobiia	Microtrichales	Ilumatobacteraceae	CL500-29_marine_group	Roots: 8 Weeks Control
ASV5201	141.2501343	4.805079214	1.865704873	2.575476585	0.010010205	0.034426059	Bacteria	Proteobacteria	Gammaproteobacteria	Enterobacterales	Yersiniaceae	Serratia	Roots: 8 Weeks Control
ASV5581	219.4604293	3.725877084	0.915494258	4.069798419	4.70538E-05	0.000448919	Bacteria	Proteobacteria	Gammaproteobacteria	Burkholderiales	Comamonadaceae	Variovorax	Roots: 8 Weeks Control
ASV5681	269.5325056	6.172066361	0.621631514	9.928818314	3.1193E-23	2.75278E-21	Bacteria	Proteobacteria	Alphaproteobacteria	Rhizobiales	Rhizobiales_Incertae_Sedis	Phreatobacter	Roots: 8 Weeks Control
ASV5731	62.87006325	-3.671326655	1.385071919	-2.650639728	0.008033949	0.028646302	Bacteria	Verrucomicrobiota	Verrucomicrobiae	Pedosphaerales	Pedosphaeraceae	Pedosphaera	Roots: 8 Weeks Control
ASV5811	109.5587121	3.296797158	0.919944921	3.583689723	0.000338774	0.002391748	Bacteria	Proteobacteria	Gammaproteobacteria	Xanthomonadales	Rhodanobacteraceae	Dyella	Roots: 8 Weeks Control
ASV6051	253.7143985	3.239714454	1.069071259	3.030400852	0.002442294	0.012867607	Bacteria	Proteobacteria	Gammaproteobacteria	Gammaproteobacteria_Incertae_Sedis	Unknown_Family	Candidatus_Ovatusbacter	Roots: 8 Weeks Control
ASV6061	32.79612852	-3.754434146	1.169138366	-3.211282989	0.001321437	0.007906227	Bacteria	Proteobacteria	Gammaproteobacteria	Burkholderiales	Nitrosomonadaceae	MND1	Roots: 8 Weeks Control
ASV6291	19.45179806	-3.74844233	1.348952207	-2.77878068	0.005456335	0.022396352	Bacteria	Acidobacteriota	Acidobacteriae	Acidobacteriales	Acidobacteriaceae_(Subgroup_1)	Granulicella	Roots: 8 Weeks Control
ASV6601	44.39877895	6.212323528	2.224160437	2.793109447	0.005220403	0.02237951	Bacteria	Proteobacteria	Gammaproteobacteria	Burkholderiales	Burkholderiaceae	Cupriavidus	Roots: 8 Weeks Control
ASV6851	633.4389903	3.877105891	0.341489012	11.35353044	7.12274E-30	1.25716E-27	Bacteria	Actinobacteriota	Actinobacteria	Propionibacteriales	Nocardioidaceae	Nocardioides	Roots: 8 Weeks Control
ASV7081	48.84350463	-2.946975501	1.032790811	-2.853409878	0.004325279	0.019828878	Bacteria	Verrucomicrobiota	Verrucomicrobiae	Opitutales	Opitutaceae	Cephaloticoccus	Roots: 8 Weeks Control
ASV7351	140.0747617	-1.903622175	0.657189258	-2.896611821	0.003772162	0.017754308	Bacteria	Proteobacteria	Gammaproteobacteria	Salinisphaerales	Solimonadaceae	Panacagrimonas	Roots: 8 Weeks Control
ASV7361	296.8551692	5.0371319	1.091933995	4.613036983	3.96828E-06	6.577E-05	Bacteria	Firmicutes	Bacilli	Bacillales	Bacillaceae	Pseudogracilibacillus	Roots: 8 Weeks Control
ASV8261	20.02041257	4.236439751	0.904981694	4.681243588	2.8514E-06	5.03272E-05	Bacteria	Proteobacteria	Alphaproteobacteria	Azospirillales	Azospirillaceae	Azospirillum	Roots: 8 Weeks Control
ASV858	7.351590827	-5.874596073	2.16085444	-2.718644978	0.006554992	0.025710136	Bacteria	Bacteroidota	Bacteroidia	Chitinophagales	Chitinophagaceae	Dinghuibacter	Roots: 8 Weeks Control
ASV922	36.13522788	-5.537739849	2.252100803	-2.458921839	0.013935495	0.044174278	Bacteria	Proteobacteria	Alphaproteobacteria	Caedibacterales	Caedibacteraceae	Candidatus_Nucleicultrix	Roots: 8 Weeks Control
ASV9271	19.79395437	-4.623430403	1.828124349	-2.529056848	0.01143695	0.038087202	Bacteria	Verrucomicrobiota	Verrucomicrobiae	Pedosphaerales	Pedosphaeraceae	ADurb.Bin063-1	Roots: 8 Weeks Control
ASV9581	177.5236391	2.126637037	0.783419711	2.714556458	0.006636459	0.025743626	Bacteria	Bacteroidota	Bacteroidia	Cytophagales	Cytophagaceae	Sporocytophaga	Roots: 8 Weeks Control
ASV10011	41.43624623	3.246899331	1.024868877	3.168111944	0.001534324	0.00873575	Bacteria	Deinococcota	Deinococci	Deinococcales	Deinococcaceae	Deinococcus	Roots: 8 Weeks Control
ASV10451	48.71274442	2.436113267	0.849185126	2.868765823	0.004120768	0.019139881	Bacteria	Proteobacteria	Gammaproteobacteria	Burkholderiales	Burkholderiaceae	Burkholderia-Caballeronia-Paraburkholderia	Roots: 8 Weeks Control
ASV10571	44.57282317	-3.585359631	1.45285258	-2.467806906	0.013594363	0.043625547	Bacteria	Proteobacteria	Gammaproteobacteria	Burkholderiales	Nitrosomonadaceae	Nitrosomonas	Roots: 8 Weeks Control
ASV1087	239.4659433	-2.181860732	0.785148404	-2.778915072	0.005454078	0.022396352	Bacteria	Proteobacteria	Gammaproteobacteria	Oceanospirillales	Pseudohongiellaceae	BIyi10	Roots: 8 Weeks Control
ASV11281	32.47913252	-2.747689899	0.915880706	-3.00005217	0.002699334	0.013872908	Bacteria	Proteobacteria	Alphaproteobacteria	Sphingomonadales	Sphingomonadaceae	Sphingoaurantiacus	Roots: 8 Weeks Control
ASV11351	28.88467139	-3.267181398	0.991242019	-3.296048125	0.000980552	0.006180981	Bacteria	Proteobacteria	Alphaproteobacteria	Ferrovibrionales	Ferrovibrionales_fa	Taonella	Roots: 8 Weeks Control
ASV11841	23.0069802	22.80175462	3.004924689	7.588128483	3.24559E-14	1.6367E-12	Bacteria	Proteobacteria	Gammaproteobacteria	Enterobacterales	Enterobacteriaceae	Citrobacter	Roots: 8 Weeks Control
ASV11981	28.22340675	-3.986812144	1.44782108	-2.753663556	0.005893232	0.023639895	Bacteria	Bacteroidota	Bacteroidia	Chitinophagales	Chitinophagaceae	Parafilimonas	Roots: 8 Weeks Control
ASV1208	59.36558289	2.452456391	0.572823723	4.281345714	1.85766E-05	0.000215583	Bacteria	Actinobacteriota	Actinobacteria	Frankiales	Geodermatophilaceae	Blastococcus	Roots: 8 Weeks Control
ASV12111	15.32926214	-4.591442732	1.724909264	-2.661845946	0.007771344	0.027992697	Bacteria	Proteobacteria	Alphaproteobacteria	Acetobacterales	Acetobacteraceae	Acidiphilium	Roots: 8 Weeks Control
ASV12311	149.4577315	3.282769324	0.486872691	6.742562037	1.55618E-11	6.10367E-10	Bacteria	Actinobacteriota	Actinobacteria	Corynebacteriales	Mycobacteriaceae	Mycobacterium	Roots: 8 Weeks Control
ASV12591	42.79671759	-1.358974022	0.504976073	-2.691165175	0.007120293	0.027320255	Bacteria	Myxococcota	Polyangia	Polyangiales	Phaselicystidaceae	Phaselicystis	Roots: 8 Weeks Control
ASV12821	102.8978774	2.725796171	0.536689114	5.07891086	3.79605E-07	7.44447E-06	Bacteria	Proteobacteria	Alphaproteobacteria	Rhizobiales	Beijerinckiaceae	alphaI_cluster	Roots: 8 Weeks Control
ASV1333	127.6977639	1.830673778	0.618038462	2.962070959	0.003055774	0.014981779	Bacteria	Proteobacteria	Gammaproteobacteria	Legionellales	Legionellaceae	Legionella	Roots: 8 Weeks Control
ASV13981	21.4151214	2.758611434	0.628276674	4.390758958	1.12956E-05	0.000147679	Bacteria	Proteobacteria	Gammaproteobacteria	Burkholderiales	Alcaligenaceae	Achromobacter	Roots: 8 Weeks Control
ASV14421	84.08614856	4.707152739	1.279423804	3.679119245	0.000234041	0.001796009	Bacteria	Firmicutes	Bacilli	Bacillales	Bacillaceae	Cerasibacillus	Roots: 8 Weeks Control
ASV16711	15.56081994	5.151716701	1.16371207	4.42696852	9.55667E-06	0.00013494	Bacteria	Actinobacteriota	Thermoleophilia	Solirubrobacterales	Solirubrobacteraceae	Conexibacter	Roots: 8 Weeks Control
ASV17281	10.78017087	-2.840050055	1.114864317	-2.54744009	0.010851648	0.036613482	Bacteria	Proteobacteria	Gammaproteobacteria	Cellvibrionales	Spongiibacteraceae	BD1-7_clade	Roots: 8 Weeks Control
ASV17441	32.3319316	4.375017931	0.995969672	4.39272204	1.1194E-05	0.000147679	Bacteria	Actinobacteriota	Actinobacteria	Pseudonocardiales	Pseudonocardiaceae	Pseudonocardia	Roots: 8 Weeks Control
ASV18021	28.13717981	4.665358884	1.228609557	3.79726729	0.0001463	0.001229617	Bacteria	Actinobacteriota	Actinobacteria	Micrococcales	Microbacteriaceae	Humibacter	Roots: 8 Weeks Control
ASV18561	9.144803468	7.156880926	2.564694916	2.790538898	0.005262038	0.02237951	Bacteria	Firmicutes	Bacilli	Bacillales	Planococcaceae	Solibacillus	Roots: 8 Weeks Control
ASV19311	77.7839799	7.700422622	1.672996051	4.602773938	4.16901E-06	6.577E-05	Bacteria	Proteobacteria	Gammaproteobacteria	Burkholderiales	Comamonadaceae	Paucibacter	Roots: 8 Weeks Control
ASV19681	5.081765035	-4.313132013	1.463697973	-2.946736343	0.003211469	0.015529432	Bacteria	Proteobacteria	Gammaproteobacteria	Burkholderiales	Nitrosomonadaceae	Ellin6067	Roots: 8 Weeks Control
ASV19751	47.52756408	3.690265877	0.881213941	4.187707097	2.81787E-05	0.000292561	Bacteria	Actinobacteriota	Actinobacteria	Propionibacteriales	Nocardioidaceae	Marmoricola	Roots: 8 Weeks Control
ASV19781	76.57181727	3.155852696	0.772232192	4.08666296	4.37622E-05	0.000429113	Bacteria	Proteobacteria	Alphaproteobacteria	Rhizobiales	Rhizobiales_Incertae_Sedis	Alsobacter	Roots: 8 Weeks Control
ASV20381	33.46070073	4.249658809	1.049016686	4.051087905	5.098E-05	0.000473578	Bacteria	Firmicutes	Clostridia	Peptostreptococcales-Tissierellales	Peptostreptococcales-Tissierellales_fa	Tepidimicrobium	Roots: 8 Weeks Control
ASV20891	36.12735343	6.555704288	1.647587564	3.978971699	6.9214E-05	0.000610813	Bacteria	Actinobacteriota	Actinobacteria	Micrococcales	Microbacteriaceae	Curtobacterium	Roots: 8 Weeks Control
ASV21781	36.98341639	3.134734659	1.012880643	3.094870734	0.001968987	0.010860193	Bacteria	Proteobacteria	Alphaproteobacteria	Rhizobiales	Kaistiaceae	Kaistia	Roots: 8 Weeks Control
ASV21841	4.570041847	6.158506951	2.462549032	2.500866733	0.012388979	0.040493607	Bacteria	Firmicutes	Bacilli	Bacillales	Bacillaceae	Virgibacillus	Roots: 8 Weeks Control
ASV2202	31.70670661	8.947679422	1.57503262	5.680948643	1.3395E-08	3.37745E-07	Bacteria	Proteobacteria	Gammaproteobacteria	Burkholderiales	Comamonadaceae	Pseudacidovorax	Roots: 8 Weeks Control
ASV2274	3.109209869	5.587270625	1.992819612	2.803701144	0.005051971	0.022016614	Bacteria	Proteobacteria	Gammaproteobacteria	Pseudomonadales	Moraxellaceae	Enhydrobacter	Roots: 8 Weeks Control
ASV2298	42.83269838	2.558562476	0.755356587	3.387224681	0.000706035	0.004792894	Bacteria	Bacteroidota	Bacteroidia	Cytophagales	Spirosomaceae	Larkinella	Roots: 8 Weeks Control
ASV24371	43.60103032	-1.919049637	0.657483582	-2.918779556	0.003514046	0.016762951	Bacteria	Bdellovibrionota	Bdellovibrionia	Bdellovibrionales	Bdellovibrionaceae	OM27_clade	Roots: 8 Weeks Control
ASV27491	40.4651556	2.157525801	0.878163051	2.456862422	0.014015635	0.044174278	Bacteria	Bacteroidota	Bacteroidia	Cytophagales	Spirosomaceae	Spirosoma	Roots: 8 Weeks Control
ASV29111	6.028870992	-5.586433306	1.756127688	-3.181108837	0.001467125	0.008490084	Bacteria	Gemmatimonadota	Longimicrobia	Longimicrobiales	Longimicrobiaceae	YC-ZSS-LKJ147	Roots: 8 Weeks Control
ASV2939	20.84753209	-3.644428994	1.15574866	-3.153305835	0.001614326	0.009045349	Bacteria	Proteobacteria	Alphaproteobacteria	Rickettsiales	Rickettsiaceae	Candidatus_Megaira	Roots: 8 Weeks Control
ASV3271	11.61135913	4.21749598	1.32087583	3.192954163	0.001408253	0.008285222	Bacteria	Firmicutes	Bacilli	Bacillales	Bacillaceae	Ureibacillus	Roots: 8 Weeks Control
ASV36651	21.76347049	-5.935530617	1.107478275	-5.359500724	8.34523E-08	1.73286E-06	Bacteria	Gemmatimonadota	Gemmatimonadetes	Gemmatimonadales	Gemmatimonadaceae	Roseisolibacter	Roots: 8 Weeks Control
ASV3771	3.892854987	-4.954371309	1.617566396	-3.06285499	0.002192363	0.011767065	Bacteria	Myxococcota	Polyangia	Polyangiales	Polyangiaceae	Jahnella	Roots: 8 Weeks Control
ASV4126	6.646848948	-5.723044639	2.144009541	-2.669318644	0.007600531	0.027992697	Bacteria	Myxococcota	Polyangia	Nannocystales	Nannocystaceae	Nannocystis	Roots: 8 Weeks Control
ASV5418	12.56185057	7.611294891	1.698074367	4.482309514	7.38395E-06	0.000108606	Bacteria	Actinobacteriota	Actinobacteria	Catenulisporales	Actinospicaceae	Actinospica	Roots: 8 Weeks Control
ASV5531	6.444606564	6.648943987	1.993214883	3.335788852	0.000850577	0.005560256	Bacteria	Proteobacteria	Alphaproteobacteria	Rhizobiales	Xanthobacteraceae	Nitrobacter	Roots: 8 Weeks Control
ASV5541	14.72389206	7.841139516	2.560954089	3.061804016	0.002200074	0.011767065	Bacteria	Proteobacteria	Alphaproteobacteria	Rhizobiales	Xanthobacteraceae	Tardiphaga	Roots: 8 Weeks Control
ASV5554	7.680541868	4.933260358	1.913996616	2.577465559	0.00995278	0.034426059	Bacteria	Firmicutes	Clostridia	Peptostreptococcales-Tissierellales	Peptostreptococcales-Tissierellales_fa	Anaerosalibacter	Roots: 8 Weeks Control
ASV6159	16.20670919	3.822229893	1.425463595	2.681394255	0.007331608	0.027828577	Bacteria	Firmicutes	Bacilli	Alicyclobacillales	Alicyclobacillaceae	Tumebacillus	Roots: 8 Weeks Control
ASV6259	4.848837118	6.241033394	2.472674836	2.524000852	0.011602765	0.03827828	Bacteria	Firmicutes	Bacilli	Paenibacillales	Paenibacillaceae	Ammoniphilus	Roots: 8 Weeks Control
ASV9349	2.105873943	5.029377396	1.975258769	2.546186593	0.010890696	0.036613482	Bacteria	Firmicutes	Bacilli	Thermoactinomycetales	Thermoactinomycetaceae	Thermoactinomyces	Roots: 8 Weeks Control
ASV10830	3.334756838	5.698616271	1.559258474	3.654696362	0.000257487	0.001933888	Bacteria	Firmicutes	Clostridia	Clostridiales	Clostridiaceae	Clostridium_sensu_stricto_15	Roots: 8 Weeks Control
ASV13272	3.460516383	5.755238058	1.919270261	2.998659529	0.002711702	0.013872908	Bacteria	Firmicutes	Clostridia	Lachnospirales	Lachnospiraceae	Anaerosporobacter	Roots: 8 Weeks Control
ASV17972	8.540521012	7.05761805	2.484441561	2.840726126	0.004501095	0.019861081	Bacteria	Firmicutes	Clostridia	Peptostreptococcales-Tissierellales	Peptostreptococcales-Tissierellales_fa	Tissierella	Roots: 8 Weeks Control
