# Supplementary material for: Temporally Selective Modification of the Tomato Rhizosphere and Root Microbiome by Volcanic Ash Fertilizer Containing Micronutrients
Source: Appl Environ Microbiol. 2022 Mar 21;88(7):e00049-22. doi: 10.1128/aem.00049-22 (PMC9004379; doi:10.1128/aem.00049-22)
Supplement: Supplemental file 7 — Table S7. Download aem.00049-22-s0007.csv, CSV file, 0.04 MB [file aem.00049-22-s0007.csv]

Supplemental Table 7.
List of taxa (grouped at the genus level) that were identified as being differentially abundant by DESeq2.
	baseMean	log2FoldChange	lfcSE	stat	pvalue	padj	Comparison
ASV11	296.6324559	-4.804924514	1.041830281	4.612003125	3.99E-06	0.000135232	Azomite vs. Control: Soil
ASV18	2050.698021	1.422800413	0.369288994	-3.852810229	0.00011677	0.002074056	Azomite vs. Control: Soil
ASV28	814.2587489	2.306000546	0.5388495	-4.279489071	1.87E-05	0.000465809	Azomite vs. Control: Soil
ASV37	124.5319021	2.706653591	0.711514071	-3.804075986	0.000142334	0.002378247	Azomite vs. Control: Soil
ASV42	1960.725874	1.728666838	0.316257246	-5.466014956	4.60E-08	2.86E-06	Azomite vs. Control: Soil
ASV44	953.1010274	1.950932336	0.295543419	-6.60116994	4.08E-11	5.07E-09	Azomite vs. Control: Soil
ASV66	566.7612874	2.912977698	0.483637414	-6.023061101	1.71E-09	1.28E-07	Azomite vs. Control: Soil
ASV134	618.9605564	-3.118006226	0.50417545	6.18436742	6.24E-10	5.81E-08	Azomite vs. Control: Soil
ASV156	926.8835994	1.34412044	0.313864035	-4.282492699	1.85E-05	0.000465809	Azomite vs. Control: Soil
ASV161	995.2278196	-1.38613461	0.35148783	3.943620489	8.03E-05	0.001575643	Azomite vs. Control: Soil
ASV276	124.9051846	-5.492913921	1.450806736	3.786110021	0.000153024	0.002378247	Azomite vs. Control: Soil
ASV496	15.06325595	-6.742408104	1.305973205	5.162746127	2.43E-07	1.01E-05	Azomite vs. Control: Soil
ASV539	71.23268385	-2.192412993	0.615233137	3.563548289	0.000365875	0.005248904	Azomite vs. Control: Soil
ASV561	36.33519607	-5.07671072	1.020798947	4.973271902	6.58E-07	2.46E-05	Azomite vs. Control: Soil
ASV581	104.9686514	5.331781157	0.705886531	-7.55331193	4.24E-14	7.91E-12	Azomite vs. Control: Soil
ASV629	104.6015531	2.243290476	0.580563424	-3.863988643	0.00011155	0.002074056	Azomite vs. Control: Soil
ASV948	96.91170764	-2.449402369	0.559854037	4.375073156	1.21E-05	0.000377326	Azomite vs. Control: Soil
ASV958	31.40522362	-2.046476668	0.603174262	3.392844815	0.000691708	0.00921454	Azomite vs. Control: Soil
ASV1009	36.82098218	6.212126316	1.199232435	-5.180085307	2.22E-07	1.01E-05	Azomite vs. Control: Soil
ASV1018	48.82246212	3.070722658	0.716961129	-4.282969514	1.84E-05	0.000465809	Azomite vs. Control: Soil
ASV1249	27.53854535	2.495364443	0.657713116	-3.794001338	0.000148239	0.002378247	Azomite vs. Control: Soil
ASV1290	36.6941752	5.526539641	1.064459557	-5.191873759	2.08E-07	1.01E-05	Azomite vs. Control: Soil
ASV1734	70.8069616	-2.947146214	0.727390735	4.051668615	5.09E-05	0.001185526	Azomite vs. Control: Soil
ASV1978	6.253300474	-5.761230217	1.459754447	3.94671188	7.92E-05	0.001575643	Azomite vs. Control: Soil
ASV2143	17.96202532	-3.817040025	0.948979961	4.022255664	5.76E-05	0.001264765	Azomite vs. Control: Soil
ASV2178	3.718021337	-5.035408053	1.457821341	3.454063891	0.000552207	0.007628631	Azomite vs. Control: Soil
ASV2894	26.17826071	24.86363801	2.97381219	-8.360863572	6.23E-17	2.32E-14	Azomite vs. Control: Soil
ASV3852	6.878946824	-5.877163559	1.564741122	3.755997384	0.000172652	0.002575975	Azomite vs. Control: Soil
ASV10	1200.843389	5.095157267	0.466974857	-10.91098844	1.02E-27	3.26E-25	8 Weeks vs. 18 Weeks: Soil
ASV115	296.6324559	-5.765494863	1.041836916	5.533970598	3.13E-08	4.99E-07	8 Weeks vs. 18 Weeks: Soil
ASV184	2050.698021	3.561390858	0.369292487	-9.643821584	5.22E-22	8.33E-20	8 Weeks vs. 18 Weeks: Soil
ASV23	770.2198078	5.232081188	0.874762498	-5.981144828	2.22E-09	4.71E-08	8 Weeks vs. 18 Weeks: Soil
ASV32	1514.396733	-1.810778052	0.322482951	5.615112507	1.96E-08	3.48E-07	8 Weeks vs. 18 Weeks: Soil
ASV38	964.2507681	-2.806784347	0.694358067	4.042272255	5.29E-05	0.000331108	8 Weeks vs. 18 Weeks: Soil
ASV423	1960.725874	-1.258124698	0.316257288	3.978168233	6.94E-05	0.000418	8 Weeks vs. 18 Weeks: Soil
ASV442	953.1010274	-1.357752523	0.295543506	4.594086813	4.35E-06	3.75E-05	8 Weeks vs. 18 Weeks: Soil
ASV69	608.6631072	3.704663021	0.680724489	-5.442235563	5.26E-08	7.99E-07	8 Weeks vs. 18 Weeks: Soil
ASV76	1960.534212	-1.666387676	0.434438119	3.835730806	0.000125191	0.000739557	8 Weeks vs. 18 Weeks: Soil
ASV84	4.163222023	5.237035727	1.624385798	-3.224009797	0.001264091	0.005376599	8 Weeks vs. 18 Weeks: Soil
ASV102	1218.826901	-2.478484995	0.333706659	7.427136774	1.11E-13	5.90E-12	8 Weeks vs. 18 Weeks: Soil
ASV105	1624.870276	-1.362512461	0.290789976	4.685555119	2.79E-06	2.62E-05	8 Weeks vs. 18 Weeks: Soil
ASV108	268.7389544	6.015814312	1.118053858	-5.380612277	7.42E-08	1.08E-06	8 Weeks vs. 18 Weeks: Soil
ASV122	1463.431712	-2.480961175	0.467897008	5.30236597	1.14E-07	1.59E-06	8 Weeks vs. 18 Weeks: Soil
ASV126	929.2787038	1.710561203	0.323895681	-5.281210287	1.28E-07	1.71E-06	8 Weeks vs. 18 Weeks: Soil
ASV136	21.78608677	5.352257885	1.595033275	-3.355577573	0.000791994	0.003661539	8 Weeks vs. 18 Weeks: Soil
ASV149	16.59699267	4.545896172	1.10510072	-4.113558241	3.90E-05	0.000258926	8 Weeks vs. 18 Weeks: Soil
ASV169	311.0922477	3.601015036	0.535410863	-6.725704097	1.75E-11	5.57E-10	8 Weeks vs. 18 Weeks: Soil
ASV171	412.3447007	4.880704728	0.710481951	-6.869568915	6.44E-12	2.57E-10	8 Weeks vs. 18 Weeks: Soil
ASV179	278.170789	3.934233905	0.687677222	-5.72104729	1.06E-08	1.99E-07	8 Weeks vs. 18 Weeks: Soil
ASV182	89.48455524	2.82545398	0.773954768	-3.650670681	0.000261556	0.00143856	8 Weeks vs. 18 Weeks: Soil
ASV200	1487.841968	-2.240998389	0.245563377	9.125947099	7.11E-20	7.56E-18	8 Weeks vs. 18 Weeks: Soil
ASV204	640.4756218	1.528527368	0.296378839	-5.157343123	2.50E-07	3.07E-06	8 Weeks vs. 18 Weeks: Soil
ASV222	226.8536094	-3.744529143	0.674835225	5.548805107	2.88E-08	4.83E-07	8 Weeks vs. 18 Weeks: Soil
ASV2761	124.9051846	5.259377384	1.450755042	-3.625269072	0.000288661	0.001509554	8 Weeks vs. 18 Weeks: Soil
ASV281	192.2393802	-5.87706471	1.180675692	4.977712974	6.43E-07	6.62E-06	8 Weeks vs. 18 Weeks: Soil
ASV296	253.3918564	3.831127219	0.885184173	-4.328056622	1.50E-05	0.000114256	8 Weeks vs. 18 Weeks: Soil
ASV339	638.788583	-3.38431973	0.3727864	9.078442041	1.10E-19	8.78E-18	8 Weeks vs. 18 Weeks: Soil
ASV347	279.0651328	-1.920083052	0.461247091	4.162807942	3.14E-05	0.000213362	8 Weeks vs. 18 Weeks: Soil
ASV393	225.1178524	-2.417888896	0.707928846	3.415440562	0.000636789	0.003077815	8 Weeks vs. 18 Weeks: Soil
ASV400	55.92850487	3.854231706	0.961043343	-4.010466055	6.06E-05	0.000371752	8 Weeks vs. 18 Weeks: Soil
ASV410	29.30370371	7.702725174	1.492677536	-5.160341057	2.47E-07	3.07E-06	8 Weeks vs. 18 Weeks: Soil
ASV443	53.6395116	2.288102644	0.745107381	-3.070836101	0.002134603	0.008511729	8 Weeks vs. 18 Weeks: Soil
ASV462	169.6695206	2.343964962	0.718865274	-3.260645695	0.001111588	0.004791847	8 Weeks vs. 18 Weeks: Soil
ASV480	164.7421636	4.080559189	0.90104336	-4.528704576	5.93E-06	4.98E-05	8 Weeks vs. 18 Weeks: Soil
ASV486	133.4152535	1.141710479	0.364449361	-3.132699907	0.001732064	0.007083699	8 Weeks vs. 18 Weeks: Soil
ASV505	208.5604285	-2.437230811	0.746210165	3.266145283	0.001090223	0.004764125	8 Weeks vs. 18 Weeks: Soil
ASV5392	71.23268385	4.246527762	0.616078806	-6.892832085	5.47E-12	2.49E-10	8 Weeks vs. 18 Weeks: Soil
ASV549	261.0349143	-2.306292948	0.530283954	4.349166008	1.37E-05	0.000106325	8 Weeks vs. 18 Weeks: Soil
ASV5812	104.9686514	2.532940358	0.705020787	-3.592717273	0.000327248	0.001683742	8 Weeks vs. 18 Weeks: Soil
ASV606	227.4425092	-2.48141165	0.48987286	5.065419731	4.08E-07	4.64E-06	8 Weeks vs. 18 Weeks: Soil
ASV608	127.2253374	4.925302165	0.793836824	-6.20442642	5.49E-10	1.25E-08	8 Weeks vs. 18 Weeks: Soil
ASV642	175.1931872	7.065749975	1.223773729	-5.773738894	7.75E-09	1.55E-07	8 Weeks vs. 18 Weeks: Soil
ASV685	163.5314131	-1.957380296	0.444219702	4.406333815	1.05E-05	8.38E-05	8 Weeks vs. 18 Weeks: Soil
ASV735	140.3727459	1.480907395	0.33329213	-4.443271413	8.86E-06	7.25E-05	8 Weeks vs. 18 Weeks: Soil
ASV858	49.87457849	-3.063037362	1.014438778	3.019440331	0.002532422	0.009851738	8 Weeks vs. 18 Weeks: Soil
ASV890	69.72865015	7.395048452	1.471604736	-5.025159453	5.03E-07	5.53E-06	8 Weeks vs. 18 Weeks: Soil
ASV912	69.59583326	4.40813842	1.027452188	-4.290358687	1.78E-05	0.000126455	8 Weeks vs. 18 Weeks: Soil
ASV927	58.31930321	-3.63347972	0.887562703	4.093772428	4.24E-05	0.0002763	8 Weeks vs. 18 Weeks: Soil
ASV931	208.4768406	-3.055942098	0.927351306	3.295344578	0.000983011	0.004416625	8 Weeks vs. 18 Weeks: Soil
ASV943	23.2511239	7.27420416	2.003580121	-3.630603082	0.00028276	0.001503339	8 Weeks vs. 18 Weeks: Soil
ASV968	14.66533113	6.043823168	1.706153186	-3.542368422	0.000396551	0.002007934	8 Weeks vs. 18 Weeks: Soil
ASV1091	142.1535184	-4.321004671	1.143037294	3.780283193	0.00015665	0.000906288	8 Weeks vs. 18 Weeks: Soil
ASV1098	15.11851459	7.080771491	1.640645173	-4.315845746	1.59E-05	0.000117951	8 Weeks vs. 18 Weeks: Soil
ASV1128	35.39759666	6.53374671	0.989456243	-6.603371051	4.02E-11	1.17E-09	8 Weeks vs. 18 Weeks: Soil
ASV1135	66.02033017	2.149663767	0.590538207	-3.640177285	0.00027245	0.001473079	8 Weeks vs. 18 Weeks: Soil
ASV1198	201.0502158	-2.944941386	0.435778282	6.757889294	1.40E-11	4.96E-10	8 Weeks vs. 18 Weeks: Soil
ASV1282	46.57320452	3.359286704	0.829186413	-4.051304567	5.09E-05	0.000324952	8 Weeks vs. 18 Weeks: Soil
ASV12904	36.6941752	3.308921769	1.062734895	-3.113590966	0.001848255	0.007463208	8 Weeks vs. 18 Weeks: Soil
ASV1353	87.17553586	-2.879178528	0.674164933	4.270733151	1.95E-05	0.000135111	8 Weeks vs. 18 Weeks: Soil
ASV1371	43.0239105	7.147719313	1.920237105	-3.722310799	0.000197408	0.001104791	8 Weeks vs. 18 Weeks: Soil
ASV1415	21.38091954	4.133324714	1.246530479	-3.315863339	0.000913605	0.004163428	8 Weeks vs. 18 Weeks: Soil
ASV1456	51.34034388	-7.474711512	1.190002774	6.281255535	3.36E-10	8.24E-09	8 Weeks vs. 18 Weeks: Soil
ASV1481	7.654255779	6.301751872	1.968261902	-3.201683611	0.00136627	0.00566026	8 Weeks vs. 18 Weeks: Soil
ASV1489	19.33287379	6.535760559	1.285003936	-5.08617941	3.65E-07	4.32E-06	8 Weeks vs. 18 Weeks: Soil
ASV1623	29.59133893	4.624880399	1.22467264	-3.776421756	0.000159098	0.000906288	8 Weeks vs. 18 Weeks: Soil
ASV1671	54.21126713	-6.18360021	1.26373957	4.893096931	9.93E-07	9.60E-06	8 Weeks vs. 18 Weeks: Soil
ASV17342	70.8069616	-4.586630757	0.728294765	6.297767029	3.02E-10	8.03E-09	8 Weeks vs. 18 Weeks: Soil
ASV1735	14.63816648	-4.844520861	1.394067336	3.475098179	0.000510666	0.002545353	8 Weeks vs. 18 Weeks: Soil
ASV1879	12.00574309	6.666930504	1.947801304	-3.42279805	0.000619801	0.003041793	8 Weeks vs. 18 Weeks: Soil
ASV2037	20.77016762	-6.144034524	1.251720804	4.908470408	9.18E-07	9.15E-06	8 Weeks vs. 18 Weeks: Soil
ASV2101	35.60527067	-2.341492559	0.730416524	3.205694946	0.001347367	0.005655398	8 Weeks vs. 18 Weeks: Soil
ASV2123	35.20136265	2.787313694	0.824029742	-3.382540158	0.000718188	0.003419431	8 Weeks vs. 18 Weeks: Soil
ASV2158	7.041926908	5.28737557	1.572778856	-3.36180484	0.000774348	0.003632605	8 Weeks vs. 18 Weeks: Soil
ASV2485	19.04713058	5.947986195	1.188191624	-5.005914935	5.56E-07	5.91E-06	8 Weeks vs. 18 Weeks: Soil
ASV2503	60.24963906	-6.332959014	1.37703267	4.598989664	4.25E-06	3.75E-05	8 Weeks vs. 18 Weeks: Soil
ASV2879	4.704709699	5.323477636	1.624446736	-3.277101994	0.001048785	0.004646699	8 Weeks vs. 18 Weeks: Soil
ASV28941	26.17826071	24.08431442	2.97381219	-8.098801432	5.55E-16	3.54E-14	8 Weeks vs. 18 Weeks: Soil
ASV3095	15.5134118	-5.281282101	1.144866507	4.61301127	3.97E-06	3.62E-05	8 Weeks vs. 18 Weeks: Soil
ASV3692	19.28667442	3.748405571	0.872256387	-4.297366722	1.73E-05	0.000125308	8 Weeks vs. 18 Weeks: Soil
ASV3765	8.874985561	4.902038319	1.619337484	-3.02718758	0.002468407	0.009721258	8 Weeks vs. 18 Weeks: Soil
ASV5055	6.197007264	-4.53430381	1.50446031	3.013907233	0.002579067	0.009912316	8 Weeks vs. 18 Weeks: Soil
ASV114	1202.470194	-4.749455449	0.787930005	6.027763149	1.66E-09	1.19E-07	Azomite vs. Control: Rhizosphere
ASV282	513.2138644	2.775524228	0.673754764	-4.119487349	3.80E-05	0.000616176	Azomite vs. Control: Rhizosphere
ASV372	122.7091739	2.088628129	0.535026272	-3.903786112	9.47E-05	0.00113249	Azomite vs. Control: Rhizosphere
ASV422	780.3658912	1.578343577	0.289051765	-5.460418395	4.75E-08	2.12E-06	Azomite vs. Control: Rhizosphere
ASV441	332.5842265	2.130141946	0.580996426	-3.666359808	0.000246028	0.002439775	Azomite vs. Control: Rhizosphere
ASV661	323.6260766	3.418907836	0.643887563	-5.309790146	1.10E-07	4.35E-06	Azomite vs. Control: Rhizosphere
ASV693	511.8941673	1.947326611	0.516970813	-3.766801843	0.000165352	0.001686592	Azomite vs. Control: Rhizosphere
ASV92	268.1693737	9.287775289	1.025911367	-9.053194638	1.39E-19	2.48E-17	Azomite vs. Control: Rhizosphere
ASV1342	747.9362978	-3.238666066	0.51291578	6.314225831	2.72E-10	2.83E-08	Azomite vs. Control: Rhizosphere
ASV1611	715.3756027	-1.617794746	0.423527379	3.819811483	0.000133554	0.001444808	Azomite vs. Control: Rhizosphere
ASV196	30.31114267	-3.259228537	0.661964508	4.923569918	8.50E-07	2.76E-05	Azomite vs. Control: Rhizosphere
ASV292	239.8292858	2.398175169	0.508452447	-4.716616438	2.40E-06	5.71E-05	Azomite vs. Control: Rhizosphere
ASV319	236.4503126	-1.520880674	0.396980486	3.831122005	0.00012756	0.001423094	Azomite vs. Control: Rhizosphere
ASV328	101.9516537	-2.472296627	0.448123544	5.51699785	3.45E-08	1.76E-06	Azomite vs. Control: Rhizosphere
ASV4622	396.4966741	-1.428987673	0.37895961	3.770817882	0.000162713	0.001686592	Azomite vs. Control: Rhizosphere
ASV471	74.19657708	25.76846517	2.325099332	-11.08273734	1.52E-28	5.43E-26	Azomite vs. Control: Rhizosphere
ASV520	12.94766777	-6.313563391	1.910233083	3.305127237	0.000949333	0.007531375	Azomite vs. Control: Rhizosphere
ASV5611	48.53194916	-2.899371324	0.870615381	3.330255114	0.000867664	0.007039914	Azomite vs. Control: Rhizosphere
ASV568	38.59729452	-2.953568735	0.700475532	4.21651949	2.48E-05	0.000442862	Azomite vs. Control: Rhizosphere
ASV5811	109.602239	3.395358203	0.846754747	-4.009848444	6.08E-05	0.00086762	Azomite vs. Control: Rhizosphere
ASV679	69.95830062	-1.432827182	0.367147384	3.902594015	9.52E-05	0.00113249	Azomite vs. Control: Rhizosphere
ASV736	24.35054247	-2.774052017	0.77868341	3.562490202	0.000367354	0.003451191	Azomite vs. Control: Rhizosphere
ASV8902	28.52059583	7.769227169	1.235139303	-6.290162697	3.17E-10	2.83E-08	Azomite vs. Control: Rhizosphere
ASV9482	124.8900958	-3.214912795	0.792724862	4.055521595	5.00E-05	0.000744085	Azomite vs. Control: Rhizosphere
ASV9584	61.70955143	-2.64070115	0.547488116	4.823303141	1.41E-06	3.88E-05	Azomite vs. Control: Rhizosphere
ASV9682	18.235316	-4.633449185	1.130420681	4.098871563	4.15E-05	0.000644415	Azomite vs. Control: Rhizosphere
ASV1208	22.43679655	-4.038099872	0.861482086	4.687386932	2.77E-06	6.17E-05	Azomite vs. Control: Rhizosphere
ASV1211	41.29192382	3.506526094	0.732784637	-4.785206892	1.71E-06	4.36E-05	Azomite vs. Control: Rhizosphere
ASV12903	45.24503692	6.044228378	1.024310001	-5.900780401	3.62E-09	2.15E-07	Azomite vs. Control: Rhizosphere
ASV1304	6.634464133	6.161544011	1.578025097	-3.904591898	9.44E-05	0.00113249	Azomite vs. Control: Rhizosphere
ASV13712	9.191419202	6.621024361	1.461730144	-4.529580502	5.91E-06	0.000117217	Azomite vs. Control: Rhizosphere
ASV1381	13.13700537	5.988572735	1.538838864	-3.891617814	9.96E-05	0.001146753	Azomite vs. Control: Rhizosphere
ASV1603	27.42938975	-4.163917366	0.986595292	4.220491826	2.44E-05	0.000442862	Azomite vs. Control: Rhizosphere
ASV16711	6.839904993	-4.404185649	1.354298908	3.252004136	0.001145944	0.008893518	Azomite vs. Control: Rhizosphere
ASV1713	5.239185323	5.600158974	1.590797134	-3.520347664	0.000430981	0.00384651	Azomite vs. Control: Rhizosphere
ASV1758	12.34161582	-4.942822758	1.540000454	3.20962422	0.001329086	0.009885077	Azomite vs. Control: Rhizosphere
ASV1862	13.4274825	-7.117287613	2.015276723	3.531667652	0.000412948	0.003780062	Azomite vs. Control: Rhizosphere
ASV1917	16.38735701	6.730382765	1.965537714	-3.424194162	0.000616625	0.005241317	Azomite vs. Control: Rhizosphere
ASV1935	23.75213388	-6.936620773	1.435075271	4.833628531	1.34E-06	3.88E-05	Azomite vs. Control: Rhizosphere
ASV19782	27.61530246	-3.350052945	0.719744519	4.654502889	3.25E-06	6.82E-05	Azomite vs. Control: Rhizosphere
ASV2168	6.32595839	-3.921955514	0.999889894	3.922387391	8.77E-05	0.00113249	Azomite vs. Control: Rhizosphere
ASV21781	16.97120635	-3.773746679	0.906987016	4.160750499	3.17E-05	0.000539246	Azomite vs. Control: Rhizosphere
ASV2284	12.02401216	-5.515542895	1.520825519	3.626676977	0.000287092	0.002770051	Azomite vs. Control: Rhizosphere
ASV2299	7.05569385	5.810321971	1.153948513	-5.0351657	4.77E-07	1.70E-05	Azomite vs. Control: Rhizosphere
ASV2800	30.81572808	-2.264042727	0.70425542	3.214803413	0.001305339	0.009885077	Azomite vs. Control: Rhizosphere
ASV3419	10.66044125	-5.901101101	1.475874022	3.99837724	6.38E-05	0.000875724	Azomite vs. Control: Rhizosphere
ASV38521	9.040013967	-4.879067871	1.460966347	3.339616877	0.00083894	0.006965156	Azomite vs. Control: Rhizosphere
ASV6654	3.303138292	-3.898967109	1.133448005	3.439917042	0.000581893	0.005066723	Azomite vs. Control: Rhizosphere
ASV3	3325.029146	-4.327135865	0.549938992	7.868392543	3.59E-15	1.82E-13	8 Weeks vs. 18 Weeks: Rhizosphere
ASV7	5088.262123	1.762505555	0.308336907	-5.716167983	1.09E-08	2.46E-07	8 Weeks vs. 18 Weeks: Rhizosphere
ASV103	2116.41816	4.417940085	0.496452615	-8.899016641	5.63E-19	5.72E-17	8 Weeks vs. 18 Weeks: Rhizosphere
ASV113	1202.470194	-4.05833814	0.787928183	5.150644728	2.60E-07	3.90E-06	8 Weeks vs. 18 Weeks: Rhizosphere
ASV183	1804.191376	1.357630522	0.314719886	-4.31377419	1.60E-05	0.000148089	8 Weeks vs. 18 Weeks: Rhizosphere
ASV232	716.3385897	4.696434405	0.806917576	-5.820215775	5.88E-09	1.40E-07	8 Weeks vs. 18 Weeks: Rhizosphere
ASV321	624.2092614	-0.652747645	0.201144805	3.245162838	0.001173835	0.006075435	8 Weeks vs. 18 Weeks: Rhizosphere
ASV35	2949.010912	-1.643877352	0.312208774	5.265314401	1.40E-07	2.37E-06	8 Weeks vs. 18 Weeks: Rhizosphere
ASV382	559.2867172	-4.326759937	0.678137778	6.380355255	1.77E-10	5.52E-09	8 Weeks vs. 18 Weeks: Rhizosphere
ASV60	623.9183598	-5.350192368	0.808801783	6.614961142	3.72E-11	1.26E-09	8 Weeks vs. 18 Weeks: Rhizosphere
ASV762	888.6105839	-1.819697529	0.326970728	5.565322439	2.62E-08	4.83E-07	8 Weeks vs. 18 Weeks: Rhizosphere
ASV1022	369.0163603	-1.336978529	0.424900761	3.146566571	0.001651996	0.008179397	8 Weeks vs. 18 Weeks: Rhizosphere
ASV107	779.2978423	-1.511262351	0.309729038	4.879304695	1.06E-06	1.27E-05	8 Weeks vs. 18 Weeks: Rhizosphere
ASV1083	189.7766529	5.245236044	0.744548242	-7.044857206	1.86E-12	8.37E-11	8 Weeks vs. 18 Weeks: Rhizosphere
ASV1222	1078.73838	-2.092764498	0.35610149	5.876876558	4.18E-09	1.06E-07	8 Weeks vs. 18 Weeks: Rhizosphere
ASV148	1010.530845	1.906713733	0.281997027	-6.761467496	1.37E-11	5.55E-10	8 Weeks vs. 18 Weeks: Rhizosphere
ASV1492	78.32253187	-3.549586756	0.863492037	4.110734788	3.94E-05	0.000307937	8 Weeks vs. 18 Weeks: Rhizosphere
ASV1692	351.6966413	3.165716059	0.676579962	-4.678997662	2.88E-06	3.00E-05	8 Weeks vs. 18 Weeks: Rhizosphere
ASV1792	148.6827997	3.93646691	0.650544708	-6.0510321	1.44E-09	4.17E-08	8 Weeks vs. 18 Weeks: Rhizosphere
ASV1962	30.31114267	-2.399443927	0.661004962	3.629993822	0.000283428	0.001692232	8 Weeks vs. 18 Weeks: Rhizosphere
ASV223	270.9440312	-1.922777562	0.565291191	3.401393109	0.000670433	0.003678324	8 Weeks vs. 18 Weeks: Rhizosphere
ASV246	272.7558696	1.833886012	0.328874979	-5.576240606	2.46E-08	4.75E-07	8 Weeks vs. 18 Weeks: Rhizosphere
ASV257	39.65505844	-8.639518197	1.08524852	7.960866141	1.71E-15	9.91E-14	8 Weeks vs. 18 Weeks: Rhizosphere
ASV271	512.029343	-1.890281934	0.564568215	3.348190501	0.000813411	0.004403264	8 Weeks vs. 18 Weeks: Rhizosphere
ASV2811	34.4675104	-7.233145045	1.849927763	3.909960804	9.23E-05	0.000635226	8 Weeks vs. 18 Weeks: Rhizosphere
ASV2921	239.8292858	-2.147751778	0.50845251	4.224095139	2.40E-05	0.000194801	8 Weeks vs. 18 Weeks: Rhizosphere
ASV315	1362.704374	-3.394315183	0.600296929	5.654393719	1.56E-08	3.17E-07	8 Weeks vs. 18 Weeks: Rhizosphere
ASV3391	303.0476817	-1.766287456	0.422481414	4.180745938	2.91E-05	0.000231304	8 Weeks vs. 18 Weeks: Rhizosphere
ASV3471	253.2697795	-3.544710854	0.713797164	4.965991786	6.84E-07	8.95E-06	8 Weeks vs. 18 Weeks: Rhizosphere
ASV362	237.4541909	1.691251799	0.463751066	-3.646895763	0.000265428	0.001632781	8 Weeks vs. 18 Weeks: Rhizosphere
ASV371	116.3324815	-1.293505891	0.398668896	3.244561849	0.001176315	0.006075435	8 Weeks vs. 18 Weeks: Rhizosphere
ASV391	176.5563579	3.900704702	0.588483901	-6.628396628	3.39E-11	1.25E-09	8 Weeks vs. 18 Weeks: Rhizosphere
ASV4002	32.40994657	3.921491822	1.086875138	-3.608042622	0.000308516	0.001815325	8 Weeks vs. 18 Weeks: Rhizosphere
ASV4102	21.23284575	6.173269715	1.210143384	-5.1012713	3.37E-07	4.89E-06	8 Weeks vs. 18 Weeks: Rhizosphere
ASV435	126.41846	1.620597736	0.412946482	-3.924474006	8.69E-05	0.000608436	8 Weeks vs. 18 Weeks: Rhizosphere
ASV4621	396.4966741	-3.100106012	0.379000375	8.179691149	2.85E-16	1.93E-14	8 Weeks vs. 18 Weeks: Rhizosphere
ASV4711	74.19657708	-24.82958066	2.325098903	10.67893526	1.28E-26	5.19E-24	8 Weeks vs. 18 Weeks: Rhizosphere
ASV472	73.3433895	2.063687825	0.653108729	-3.159792133	0.001578817	0.007913578	8 Weeks vs. 18 Weeks: Rhizosphere
ASV4802	77.36035171	2.830698071	0.705840182	-4.01039519	6.06E-05	0.000447465	8 Weeks vs. 18 Weeks: Rhizosphere
ASV4862	135.2363905	2.885839134	0.507760275	-5.683467725	1.32E-08	2.82E-07	8 Weeks vs. 18 Weeks: Rhizosphere
ASV4961	99.33330218	-8.604731379	0.920815115	9.34468955	9.22E-21	1.25E-18	8 Weeks vs. 18 Weeks: Rhizosphere
ASV558	184.3573685	-3.549795097	0.673335287	5.271957621	1.35E-07	2.37E-06	8 Weeks vs. 18 Weeks: Rhizosphere
ASV587	129.2739786	-4.768118858	1.166040726	4.089152937	4.33E-05	0.000331657	8 Weeks vs. 18 Weeks: Rhizosphere
ASV605	42.23521278	2.505866757	0.522606147	-4.794943136	1.63E-06	1.89E-05	8 Weeks vs. 18 Weeks: Rhizosphere
ASV6062	80.18135035	-2.088092301	0.41536104	5.027174193	4.98E-07	6.97E-06	8 Weeks vs. 18 Weeks: Rhizosphere
ASV6082	107.2373365	1.787066158	0.474055986	-3.769736511	0.00016342	0.001058833	8 Weeks vs. 18 Weeks: Rhizosphere
ASV640	52.92017844	-8.684159672	2.45543376	3.536711033	0.000405143	0.002349828	8 Weeks vs. 18 Weeks: Rhizosphere
ASV6422	55.79288081	2.683862897	0.82781868	-3.242090283	0.001186564	0.006075435	8 Weeks vs. 18 Weeks: Rhizosphere
ASV690	32.47213724	2.725968821	0.596243356	-4.571906411	4.83E-06	4.91E-05	8 Weeks vs. 18 Weeks: Rhizosphere
ASV770	138.2755856	-9.669519008	1.619081763	5.972224028	2.34E-09	6.33E-08	8 Weeks vs. 18 Weeks: Rhizosphere
ASV8582	21.929976	-3.606689597	0.763554868	4.72355	2.32E-06	2.48E-05	8 Weeks vs. 18 Weeks: Rhizosphere
ASV9271	19.26523074	-3.08139891	0.727843727	4.2335996	2.30E-05	0.000194525	8 Weeks vs. 18 Weeks: Rhizosphere
ASV9312	69.22332634	-2.952739014	0.680603368	4.338413753	1.44E-05	0.000138731	8 Weeks vs. 18 Weeks: Rhizosphere
ASV940	125.5099492	-2.344927249	0.622261828	3.768393214	0.000164302	0.001058833	8 Weeks vs. 18 Weeks: Rhizosphere
ASV9583	61.70955143	2.127729405	0.547191983	-3.888451353	0.000100886	0.00067147	8 Weeks vs. 18 Weeks: Rhizosphere
ASV10182	45.70346307	3.549192395	0.890227869	-3.986835864	6.70E-05	0.000485462	8 Weeks vs. 18 Weeks: Rhizosphere
ASV1062	25.23323258	-3.950300289	1.130795492	3.493381711	0.000476944	0.002725926	8 Weeks vs. 18 Weeks: Rhizosphere
ASV1081	81.41852264	2.570095818	0.540096744	-4.758584177	1.95E-06	2.14E-05	8 Weeks vs. 18 Weeks: Rhizosphere
ASV1085	42.91869686	6.126795853	1.180238296	-5.191151544	2.09E-07	3.26E-06	8 Weeks vs. 18 Weeks: Rhizosphere
ASV10911	28.12560448	-5.918835521	1.131499143	5.230967746	1.69E-07	2.74E-06	8 Weeks vs. 18 Weeks: Rhizosphere
ASV1131	27.42451537	6.173773341	1.449200369	-4.260124048	2.04E-05	0.000180329	8 Weeks vs. 18 Weeks: Rhizosphere
ASV12111	41.29192382	-2.659516294	0.732220445	3.632125149	0.000281097	0.001692232	8 Weeks vs. 18 Weeks: Rhizosphere
ASV1231	63.21392402	2.125929304	0.428845023	-4.957337008	7.15E-07	9.07E-06	8 Weeks vs. 18 Weeks: Rhizosphere
ASV12902	45.24503692	3.772185833	1.016141118	-3.712265714	0.000205412	0.001303083	8 Weeks vs. 18 Weeks: Rhizosphere
ASV1333	21.2914387	3.208597474	0.873894643	-3.671606753	0.00024103	0.001505513	8 Weeks vs. 18 Weeks: Rhizosphere
ASV1560	40.85450048	-4.506369637	0.945841787	4.764401086	1.89E-06	2.14E-05	8 Weeks vs. 18 Weeks: Rhizosphere
ASV17341	27.55011254	-2.955462291	0.886634469	3.333349193	0.000858072	0.00458391	8 Weeks vs. 18 Weeks: Rhizosphere
ASV17351	8.566339743	-5.929961304	1.373424302	4.31764699	1.58E-05	0.000148089	8 Weeks vs. 18 Weeks: Rhizosphere
ASV1804	12.38702657	-6.952109449	1.588869631	4.375506531	1.21E-05	0.000119969	8 Weeks vs. 18 Weeks: Rhizosphere
ASV18792	12.53762145	5.079871232	1.476148353	-3.441301291	0.000578924	0.003219766	8 Weeks vs. 18 Weeks: Rhizosphere
ASV1937	11.36750489	-4.559210185	1.45279221	3.138239698	0.001699658	0.008313991	8 Weeks vs. 18 Weeks: Rhizosphere
ASV1960	10.51112218	3.58317902	0.920243726	-3.89372828	9.87E-05	0.000667973	8 Weeks vs. 18 Weeks: Rhizosphere
ASV2119	36.67732483	-2.635222701	0.623708604	4.225086335	2.39E-05	0.000194801	8 Weeks vs. 18 Weeks: Rhizosphere
ASV21232	33.39609133	8.332317228	0.81031746	-10.2827813	8.43E-25	1.71E-22	8 Weeks vs. 18 Weeks: Rhizosphere
ASV21581	12.26090904	4.412558286	1.038893958	-4.247361584	2.16E-05	0.000186849	8 Weeks vs. 18 Weeks: Rhizosphere
ASV2371	9.358856418	4.918827315	1.007416573	-4.882615044	1.05E-06	1.27E-05	8 Weeks vs. 18 Weeks: Rhizosphere
ASV2394	23.2605346	-6.085313479	1.219194387	4.991257787	6.00E-07	8.12E-06	8 Weeks vs. 18 Weeks: Rhizosphere
ASV2437	44.75082284	4.306620405	1.069327052	-4.027411815	5.64E-05	0.000424001	8 Weeks vs. 18 Weeks: Rhizosphere
ASV36921	7.279247904	3.117296704	0.785259255	-3.969767545	7.19E-05	0.000512435	8 Weeks vs. 18 Weeks: Rhizosphere
ASV3958	2.913364476	4.034481308	1.156084179	-3.489781609	0.000483415	0.002725926	8 Weeks vs. 18 Weeks: Rhizosphere
ASV5419	2.914654192	4.713508534	1.454982816	-3.239563026	0.00119713	0.006075435	8 Weeks vs. 18 Weeks: Rhizosphere
ASV17	92.19891355	-7.255246082	1.697005908	4.275321639	1.91E-05	0.0001722	8 Weeks vs. 18 Weeks: Rhizosphere
ASV111	166.467543	-25.93973215	2.952736032	8.784981749	1.56E-18	1.27E-16	8 Weeks vs. 18 Weeks: Rhizosphere
ASV112	1836.862629	-4.175732206	0.537519184	7.768526843	7.94E-15	2.64E-12	Azomite vs. Control : Roots
ASV351	1686.916645	-1.053512129	0.292377636	3.603258249	0.000314253	0.003737366	Azomite vs. Control : Roots
ASV692	240.1350303	2.610279552	0.539527961	-4.838080212	1.31E-06	4.37E-05	Azomite vs. Control : Roots
ASV921	49.6518488	4.831804978	0.882143305	-5.477346995	4.32E-08	2.40E-06	Azomite vs. Control : Roots
ASV1341	404.6955612	-2.106135807	0.600621037	3.5065968	0.000453876	0.00472315	Azomite vs. Control : Roots
ASV137	367.4177623	2.600854293	0.488694906	-5.322040931	1.03E-07	4.88E-06	Azomite vs. Control : Roots
ASV194	5.297330418	-5.783006424	1.626729704	3.554989135	0.000377995	0.004060395	Azomite vs. Control : Roots
ASV1961	127.7481865	-1.713057396	0.439554328	3.897259761	9.73E-05	0.001349861	Azomite vs. Control : Roots
ASV225	738.3200005	-1.717260681	0.330615939	5.194125505	2.06E-07	8.56E-06	Azomite vs. Control : Roots
ASV307	126.3925144	-2.101312759	0.456753079	4.600544269	4.21E-06	9.35E-05	Azomite vs. Control : Roots
ASV3151	279.5168227	-2.799398726	0.446256908	6.273065303	3.54E-10	3.93E-08	Azomite vs. Control : Roots
ASV3192	63.53268468	-1.67966895	0.369844962	4.541548811	5.58E-06	0.000116222	Azomite vs. Control : Roots
ASV444	192.5292445	-1.994857339	0.595188081	3.351641945	0.000803338	0.007643191	Azomite vs. Control : Roots
ASV5581	192.0321058	-1.565129604	0.347013887	4.510279454	6.47E-06	0.000126819	Azomite vs. Control : Roots
ASV5681	146.6809796	-2.517471452	0.59542941	4.227993126	2.36E-05	0.000392582	Azomite vs. Control : Roots
ASV573	9.692277375	-4.164517424	1.145272701	3.636267084	0.000276618	0.003411616	Azomite vs. Control : Roots
ASV6051	162.040009	-3.919784878	0.701525196	5.587518307	2.30E-08	1.53E-06	Azomite vs. Control : Roots
ASV7362	125.5652001	-3.470097505	0.536904074	6.463161066	1.03E-10	1.71E-08	Azomite vs. Control : Roots
ASV8901	5.699411895	5.26365882	1.17388427	-4.483967418	7.33E-06	0.000135546	Azomite vs. Control : Roots
ASV9481	19.33960629	-3.116257924	0.93612816	3.32887959	0.000871961	0.008065639	Azomite vs. Control : Roots
ASV9582	77.26285907	-3.229341407	0.697952016	4.626881696	3.71E-06	9.10E-05	Azomite vs. Control : Roots
ASV9681	44.35899355	-4.867612698	1.181827148	4.118717958	3.81E-05	0.000576674	Azomite vs. Control : Roots
ASV12082	29.81926524	-2.17688793	0.574663567	3.788108478	0.000151799	0.001944189	Azomite vs. Control : Roots
ASV12901	10.33892499	3.788025002	1.100437761	-3.442289184	0.000576813	0.005649377	Azomite vs. Control : Roots
ASV13711	8.422581121	6.553895271	1.37901448	-4.752593512	2.01E-06	5.57E-05	Azomite vs. Control : Roots
ASV1442	39.02487637	-3.762345856	0.670010696	5.615351932	1.96E-08	1.53E-06	Azomite vs. Control : Roots
ASV16032	18.83160027	-4.176426659	0.877641621	4.758692569	1.95E-06	5.57E-05	Azomite vs. Control : Roots
ASV1738	9.010067586	5.201641212	1.448157818	-3.591902172	0.000328273	0.003743168	Azomite vs. Control : Roots
ASV1744	16.36875402	-3.432061394	0.742751336	4.620740791	3.82E-06	9.10E-05	Azomite vs. Control : Roots
ASV17581	20.42532182	-5.06029252	1.209357934	4.184280252	2.86E-05	0.000453627	Azomite vs. Control : Roots
ASV19781	43.61356303	-2.600020487	0.752033758	3.45731885	0.000545579	0.005505387	Azomite vs. Control : Roots
ASV2038	17.50949838	-1.976079636	0.551224866	3.584888415	0.000337222	0.003743168	Azomite vs. Control : Roots
ASV2150	19.03441438	-2.403877886	0.615559961	3.905188835	9.42E-05	0.001349861	Azomite vs. Control : Roots
ASV2830	16.47507926	-4.850334748	0.970519061	4.997670773	5.80E-07	2.15E-05	Azomite vs. Control : Roots
ASV3271	6.120831108	-3.68842567	0.952368484	3.872897657	0.000107549	0.001432553	Azomite vs. Control : Roots
ASV6159	9.8022953	-6.683303376	1.511192223	4.422536904	9.75E-06	0.000170967	Azomite vs. Control : Roots
ASV33	12681.88836	-5.106347253	0.438221525	11.65243368	2.23E-31	7.76E-29	8 Weeks vs. 18 Weeks: Roots
ASV71	2769.598449	3.19840835	0.354637744	-9.018804138	1.90E-19	1.10E-17	8 Weeks vs. 18 Weeks: Roots
ASV9	5107.850174	2.232182081	0.42468551	-5.256082506	1.47E-07	1.51E-06	8 Weeks vs. 18 Weeks: Roots
ASV101	659.9496265	5.855887811	0.541212647	-10.81993898	2.77E-27	3.21E-25	8 Weeks vs. 18 Weeks: Roots
ASV1111	1836.862629	-2.479935314	0.537507884	4.613765469	3.95E-06	2.65E-05	8 Weeks vs. 18 Weeks: Roots
ASV181	1387.924493	3.45385518	0.441415797	-7.824493834	5.10E-15	1.97E-13	8 Weeks vs. 18 Weeks: Roots
ASV231	295.9783702	4.370589142	0.655425891	-6.668319338	2.59E-11	4.74E-10	8 Weeks vs. 18 Weeks: Roots
ASV31	2641.960468	-5.173561928	0.758016261	6.825133174	8.78E-12	1.80E-10	8 Weeks vs. 18 Weeks: Roots
ASV381	342.811998	-3.322796373	0.58987554	5.633046548	1.77E-08	2.20E-07	8 Weeks vs. 18 Weeks: Roots
ASV421	380.2910115	1.521718655	0.429449748	-3.543414946	0.000394981	0.001477992	8 Weeks vs. 18 Weeks: Roots
ASV47	602.3891571	-7.327303181	1.276123362	5.741845497	9.37E-09	1.21E-07	8 Weeks vs. 18 Weeks: Roots
ASV48	919.319812	-4.058466853	0.915351302	4.433780609	9.26E-06	5.86E-05	8 Weeks vs. 18 Weeks: Roots
ASV68	689.6878497	-4.102384174	1.037478404	3.954187536	7.68E-05	0.000381782	8 Weeks vs. 18 Weeks: Roots
ASV691	240.1350303	1.817911838	0.539559882	-3.369249452	0.000753732	0.002597017	8 Weeks vs. 18 Weeks: Roots
ASV761	296.8138486	-1.268354052	0.407196817	3.114842751	0.00184043	0.005875868	8 Weeks vs. 18 Weeks: Roots
ASV77	634.1670115	1.323213921	0.347341079	-3.809552051	0.000139219	0.000629197	8 Weeks vs. 18 Weeks: Roots
ASV79	114.1231487	3.283389179	0.669758475	-4.90234809	9.47E-07	8.04E-06	8 Weeks vs. 18 Weeks: Roots
ASV81	168.4130222	1.939854028	0.319252761	-6.076232576	1.23E-09	2.04E-08	8 Weeks vs. 18 Weeks: Roots
ASV841	170.4338326	-5.149263462	1.107900046	4.647768977	3.36E-06	2.29E-05	8 Weeks vs. 18 Weeks: Roots
ASV90	127.3205356	0.924915827	0.285192875	-3.243123889	0.001182268	0.003918374	8 Weeks vs. 18 Weeks: Roots
ASV99	905.9812774	3.138257763	0.286991813	-10.93500799	7.84E-28	1.36E-25	8 Weeks vs. 18 Weeks: Roots
ASV1021	52.23434404	1.54676577	0.52053463	-2.971494464	0.002963542	0.008523245	8 Weeks vs. 18 Weeks: Roots
ASV1082	928.0355327	4.577649932	0.526720344	-8.690854613	3.60E-18	1.79E-16	8 Weeks vs. 18 Weeks: Roots
ASV117	107.2959559	4.74720992	0.694088441	-6.839488516	7.95E-12	1.73E-10	8 Weeks vs. 18 Weeks: Roots
ASV118	736.2011218	3.132450413	0.427306451	-7.330688324	2.29E-13	6.13E-12	8 Weeks vs. 18 Weeks: Roots
ASV1221	241.5642697	-1.851755691	0.396489897	4.670372958	3.01E-06	2.23E-05	8 Weeks vs. 18 Weeks: Roots
ASV1261	387.5090193	2.107475345	0.312287709	-6.748505569	1.49E-11	2.89E-10	8 Weeks vs. 18 Weeks: Roots
ASV129	268.5252159	2.112428395	0.350057235	-6.034522891	1.59E-09	2.31E-08	8 Weeks vs. 18 Weeks: Roots
ASV131	1602.932961	2.26406859	0.307603322	-7.36035156	1.83E-13	5.32E-12	8 Weeks vs. 18 Weeks: Roots
ASV1482	437.9775185	2.712431068	0.449171747	-6.038739271	1.55E-09	2.31E-08	8 Weeks vs. 18 Weeks: Roots
ASV1491	562.4006006	-2.410906682	0.639275545	3.771310669	0.000162392	0.000715349	8 Weeks vs. 18 Weeks: Roots
ASV159	114.461074	2.110424026	0.622208025	-3.39183029	0.000694274	0.002416075	8 Weeks vs. 18 Weeks: Roots
ASV1691	58.62399406	3.694425845	0.773058346	-4.778974137	1.76E-06	1.39E-05	8 Weeks vs. 18 Weeks: Roots
ASV1711	445.0139418	-1.315974741	0.440982066	2.984191065	0.002843292	0.008245546	8 Weeks vs. 18 Weeks: Roots
ASV177	138.6021136	2.938623971	0.412113561	-7.130617009	9.99E-13	2.32E-11	8 Weeks vs. 18 Weeks: Roots
ASV178	61.35560635	1.380360423	0.435247914	-3.171434892	0.001516879	0.0049334	8 Weeks vs. 18 Weeks: Roots
ASV1791	157.1547904	4.711183147	0.815087032	-5.779975586	7.47E-09	1.00E-07	8 Weeks vs. 18 Weeks: Roots
ASV191	24.4449278	3.539788901	0.987359921	-3.58510491	0.000336943	0.001302845	8 Weeks vs. 18 Weeks: Roots
ASV2001	345.338045	2.173936231	0.358497187	-6.064025905	1.33E-09	2.10E-08	8 Weeks vs. 18 Weeks: Roots
ASV2041	305.0560104	2.083810413	0.65573046	-3.17784599	0.001483735	0.004871131	8 Weeks vs. 18 Weeks: Roots
ASV224	420.5232491	2.781154502	0.613477567	-4.533424944	5.80E-06	3.81E-05	8 Weeks vs. 18 Weeks: Roots
ASV227	164.255715	-10.3873058	1.048715589	9.904788205	3.97E-23	2.76E-21	8 Weeks vs. 18 Weeks: Roots
ASV2461	63.07980068	2.133297997	0.440803967	-4.839561706	1.30E-06	1.08E-05	8 Weeks vs. 18 Weeks: Roots
ASV2571	2.580726496	-5.142148069	1.084316663	4.742293687	2.11E-06	1.63E-05	8 Weeks vs. 18 Weeks: Roots
ASV266	59.5381423	1.63089734	0.457492245	-3.564863358	0.000364046	0.001392175	8 Weeks vs. 18 Weeks: Roots
ASV286	61.00815565	1.602728459	0.529799475	-3.025160526	0.002485012	0.007652957	8 Weeks vs. 18 Weeks: Roots
ASV3071	126.3925144	1.375291478	0.456731481	-3.011159805	0.002602518	0.007740824	8 Weeks vs. 18 Weeks: Roots
ASV318	61.57419186	4.269645415	0.918018219	-4.650937558	3.30E-06	2.29E-05	8 Weeks vs. 18 Weeks: Roots
ASV3191	63.53268468	1.825317497	0.370179845	-4.930893791	8.19E-07	7.30E-06	8 Weeks vs. 18 Weeks: Roots
ASV3281	30.57131473	2.921289283	0.972631505	-3.003490293	0.002669021	0.007871349	8 Weeks vs. 18 Weeks: Roots
ASV330	207.3534953	2.312383754	0.321306183	-7.196823082	6.16E-13	1.53E-11	8 Weeks vs. 18 Weeks: Roots
ASV352	96.21842195	2.963948787	0.535408489	-5.53586439	3.10E-08	3.59E-07	8 Weeks vs. 18 Weeks: Roots
ASV3711	117.0775753	1.493045874	0.388277866	-3.845302568	0.000120404	0.000558674	8 Weeks vs. 18 Weeks: Roots
ASV383	190.9838345	-3.757450771	0.85721086	4.383344805	1.17E-05	7.01E-05	8 Weeks vs. 18 Weeks: Roots
ASV3911	70.52081493	4.402093093	1.0141883	-4.340508652	1.42E-05	8.11E-05	8 Weeks vs. 18 Weeks: Roots
ASV395	133.8418947	1.970529107	0.548373735	-3.593405337	0.000326384	0.001302845	8 Weeks vs. 18 Weeks: Roots
ASV4001	36.43886365	5.249831198	1.030106573	-5.096396177	3.46E-07	3.44E-06	8 Weeks vs. 18 Weeks: Roots
ASV4101	8.755846462	4.410537258	1.20072183	-3.67323817	0.000239496	0.001004152	8 Weeks vs. 18 Weeks: Roots
ASV420	86.79779926	3.720046889	0.684169922	-5.43731428	5.41E-08	6.07E-07	8 Weeks vs. 18 Weeks: Roots
ASV4351	33.93115653	1.427948796	0.405278636	-3.523375449	0.000426087	0.00157743	8 Weeks vs. 18 Weeks: Roots
ASV445	63.14499782	2.318149955	0.65327663	-3.548496682	0.000387437	0.001465522	8 Weeks vs. 18 Weeks: Roots
ASV459	165.0086392	1.762646491	0.316635834	-5.566794102	2.59E-08	3.11E-07	8 Weeks vs. 18 Weeks: Roots
ASV460	36.51754258	3.786964411	0.872013456	-4.342782081	1.41E-05	8.11E-05	8 Weeks vs. 18 Weeks: Roots
ASV461	127.8554214	2.604941744	0.419566542	-6.208649842	5.34E-10	9.30E-09	8 Weeks vs. 18 Weeks: Roots
ASV4721	46.62863122	2.504565898	0.675213977	-3.70929214	0.00020784	0.000882274	8 Weeks vs. 18 Weeks: Roots
ASV4801	102.7612945	6.394888688	0.763926953	-8.371073516	5.71E-17	2.48E-15	8 Weeks vs. 18 Weeks: Roots
ASV4861	46.80776296	2.783741529	0.766539011	-3.631571895	0.0002817	0.001153314	8 Weeks vs. 18 Weeks: Roots
ASV5391	74.50288164	3.455376186	0.650738539	-5.309930151	1.10E-07	1.19E-06	8 Weeks vs. 18 Weeks: Roots
ASV551	35.80445561	-2.932250725	0.758861932	3.864010833	0.00011154	0.000531726	8 Weeks vs. 18 Weeks: Roots
ASV5731	9.692277375	-3.436464116	1.138254918	3.01906371	0.002535572	0.007740167	8 Weeks vs. 18 Weeks: Roots
ASV6061	13.7747377	-2.780837145	0.851133662	3.267215563	0.001086109	0.003634289	8 Weeks vs. 18 Weeks: Roots
ASV6081	94.26591683	2.755439931	0.373206536	-7.383150255	1.55E-13	4.89E-12	8 Weeks vs. 18 Weeks: Roots
ASV6421	32.57066784	5.413353677	1.16129053	-4.661498168	3.14E-06	2.28E-05	8 Weeks vs. 18 Weeks: Roots
ASV6791	101.9808101	1.56726705	0.470864938	-3.328485353	0.000873196	0.002979139	8 Weeks vs. 18 Weeks: Roots
ASV6851	435.0638744	1.546385486	0.396192062	-3.903120815	9.50E-05	0.000465439	8 Weeks vs. 18 Weeks: Roots
ASV6901	15.32161342	3.717075033	0.735755401	-5.05205266	4.37E-07	4.23E-06	8 Weeks vs. 18 Weeks: Roots
ASV7361	125.5652001	2.262127078	0.536699972	-4.214882053	2.50E-05	0.000135888	8 Weeks vs. 18 Weeks: Roots
ASV8581	7.991546792	-4.653743243	1.055903968	4.407354631	1.05E-05	6.50E-05	8 Weeks vs. 18 Weeks: Roots
ASV9121	40.51328877	3.917654711	1.149211994	-3.40899219	0.000652033	0.002291996	8 Weeks vs. 18 Weeks: Roots
ASV9311	37.41516202	-2.362927154	0.643952615	3.669411538	0.000243109	0.001007168	8 Weeks vs. 18 Weeks: Roots
ASV9581	77.26285907	3.249937155	0.698170793	-4.654931412	3.24E-06	2.29E-05	8 Weeks vs. 18 Weeks: Roots
ASV10181	66.28078956	4.800924951	0.818325949	-5.866763672	4.44E-09	6.19E-08	8 Weeks vs. 18 Weeks: Roots
ASV1060	23.24431002	7.709425069	2.03834492	-3.782198485	0.000155449	0.000693543	8 Weeks vs. 18 Weeks: Roots
ASV10811	28.17185198	2.303360655	0.597560631	-3.854605771	0.000115916	0.00054512	8 Weeks vs. 18 Weeks: Roots
ASV10851	18.91386115	5.962427724	1.191040748	-5.006065272	5.56E-07	5.09E-06	8 Weeks vs. 18 Weeks: Roots
ASV11311	9.024036203	4.663903081	0.969148006	-4.812374427	1.49E-06	1.21E-05	8 Weeks vs. 18 Weeks: Roots
ASV12081	29.81926524	2.306452998	0.575235879	-4.009577777	6.08E-05	0.000306782	8 Weeks vs. 18 Weeks: Roots
ASV12311	124.3237529	2.105290977	0.587146809	-3.585629598	0.000336266	0.001302845	8 Weeks vs. 18 Weeks: Roots
ASV12491	7.608886644	5.772916793	1.174187527	-4.916520285	8.81E-07	7.66E-06	8 Weeks vs. 18 Weeks: Roots
ASV13331	44.14625251	3.650194009	0.950988956	-3.838313774	0.000123882	0.00056725	8 Weeks vs. 18 Weeks: Roots
ASV13811	35.22239903	6.040856876	1.553731937	-3.887965957	0.000101088	0.000488591	8 Weeks vs. 18 Weeks: Roots
ASV14151	3.961153344	4.739257025	1.14233316	-4.148752036	3.34E-05	0.000176263	8 Weeks vs. 18 Weeks: Roots
ASV14811	28.89004134	5.686347794	1.343795461	-4.231557524	2.32E-05	0.000130263	8 Weeks vs. 18 Weeks: Roots
ASV16031	18.83160027	3.037147599	0.875296211	-3.469851189	0.000520747	0.001907578	8 Weeks vs. 18 Weeks: Roots
ASV17441	16.36875402	3.136494149	0.743473648	-4.218702512	2.46E-05	0.000135727	8 Weeks vs. 18 Weeks: Roots
ASV1754	14.11317072	4.064940676	0.933240065	-4.355728851	1.33E-05	7.82E-05	8 Weeks vs. 18 Weeks: Roots
ASV18791	13.30128574	5.217798664	1.732263967	-3.012126769	0.002594242	0.007740824	8 Weeks vs. 18 Weeks: Roots
ASV19351	9.87944653	4.754671703	1.510569493	-3.147602096	0.001646156	0.005304281	8 Weeks vs. 18 Weeks: Roots
ASV2015	7.237022879	2.8836753	0.844625519	-3.414146547	0.000639822	0.002272019	8 Weeks vs. 18 Weeks: Roots
ASV20381	17.50949838	1.996921583	0.552154828	-3.61659716	0.000298501	0.001207889	8 Weeks vs. 18 Weeks: Roots
ASV2072	30.20742164	2.895461844	0.839184355	-3.450328673	0.000559904	0.002029654	8 Weeks vs. 18 Weeks: Roots
ASV2114	12.14170965	3.387870687	1.031405922	-3.2847113	0.001020869	0.00344915	8 Weeks vs. 18 Weeks: Roots
ASV21231	7.508907393	5.062211736	1.255442509	-4.032213104	5.53E-05	0.000282771	8 Weeks vs. 18 Weeks: Roots
ASV21501	19.03441438	2.212236411	0.616062697	-3.590927385	0.000329503	0.001302845	8 Weeks vs. 18 Weeks: Roots
ASV21681	8.541915157	4.346209441	1.171728819	-3.709228082	0.000207892	0.000882274	8 Weeks vs. 18 Weeks: Roots
ASV2202	13.98486765	6.427593402	1.877046951	-3.424311469	0.000616359	0.002211269	8 Weeks vs. 18 Weeks: Roots
ASV2266	8.027174362	-6.6255513	2.179355456	3.040142572	0.002364662	0.007347342	8 Weeks vs. 18 Weeks: Roots
ASV2283	22.69610712	-7.942682292	1.953353026	4.066178609	4.78E-05	0.000248224	8 Weeks vs. 18 Weeks: Roots
ASV2298	17.17692159	3.229882827	1.05230615	-3.069337596	0.00214534	0.006787076	8 Weeks vs. 18 Weeks: Roots
ASV23711	12.59077198	5.211306739	1.173871629	-4.439417913	9.02E-06	5.81E-05	8 Weeks vs. 18 Weeks: Roots
ASV2377	31.80109389	-4.623745143	1.534331139	3.013524934	0.002582318	0.007740824	8 Weeks vs. 18 Weeks: Roots
ASV24371	7.079324624	4.227907639	0.839432569	-5.036625685	4.74E-07	4.46E-06	8 Weeks vs. 18 Weeks: Roots
ASV25031	12.19280284	-4.854049562	1.585378649	3.061760396	0.002200395	0.006898536	8 Weeks vs. 18 Weeks: Roots
ASV28301	16.47507926	-3.600250925	0.95712489	3.761526802	0.000168879	0.000734625	8 Weeks vs. 18 Weeks: Roots
ASV2883	12.9507232	-5.360317319	1.273325255	4.209699994	2.56E-05	0.000136903	8 Weeks vs. 18 Weeks: Roots
ASV3063	17.47253808	-22.97526422	2.947756623	7.794152353	6.48E-15	2.26E-13	8 Weeks vs. 18 Weeks: Roots
ASV3153	12.60887512	-6.778768705	1.541509762	4.397486718	1.10E-05	6.69E-05	8 Weeks vs. 18 Weeks: Roots
ASV3863	13.34402151	3.69577834	0.702311693	-5.262305007	1.42E-07	1.50E-06	8 Weeks vs. 18 Weeks: Roots
ASV3978	23.94495218	-23.76429363	2.381141978	9.980208593	1.86E-23	1.62E-21	8 Weeks vs. 18 Weeks: Roots
ASV4921	4.018886948	4.656053594	1.554912316	-2.994415534	0.002749712	0.008041174	8 Weeks vs. 18 Weeks: Roots
ASV172	305.1088955	-4.14212837	0.884008101	4.685622639	2.79E-06	2.11E-05	8 Weeks vs. 18 Weeks: Roots
