# Supplementary material for: Temporally Selective Modification of the Tomato Rhizosphere and Root Microbiome by Volcanic Ash Fertilizer Containing Micronutrients
Source: Appl Environ Microbiol. 2022 Mar 21;88(7):e00049-22. doi: 10.1128/aem.00049-22 (PMC9004379; doi:10.1128/aem.00049-22)
Supplement: Supplemental file 8 — Table S8. Download aem.00049-22-s0008.csv, CSV file, 0.03 MB [file aem.00049-22-s0008.csv]

Supplemental Table 8.
List of ASVs and their phylogenetic information for the bacteria identified as core in the samples that left ungrouped, corresponding to SM Fig 6 and SM Fig 7. Data includes differential abundance from DESeq2 (log2FoldChange), and predicted (freq.pred) vs. actual frequency (freq) from their fit to the sloan neutral model.
	Row.names	baseMean	log2FoldChange	lfcSE	stat	pvalue	padj	Kingdom	Phylum	Class	Order	Family	Genus	p	freq	freq.pred	pred.lwr	pred.upr	fit_class	Treatment	Compartment	Time
1	ASV1260	41.20029465	8.972840016	1.923838121	4.664030677	3.10E-06	0.000126278	Bacteria	Actinobacteriota	Actinobacteria	Micrococcales	Micrococcaceae	Pseudarthrobacter	0.000716667	1	0.984090941	0.590644243	0.999623053	Above prediction	Control	Rhizosphere	18 Weeks
2	ASV1298	23.20219758	8.145125255	1.956867551	4.162328334	3.15E-05	0.001140369	Bacteria	Proteobacteria	Alphaproteobacteria	Caulobacterales	Caulobacteraceae	Phenylobacterium	0.000379167	1	0.867379189	0.468117399	0.979839591	Above prediction	Control	Rhizosphere	18 Weeks
3	ASV1345	18.63352956	7.827928323	1.928183252	4.059742929	4.91E-05	0.001633215	Bacteria	Proteobacteria	Alphaproteobacteria	Caulobacterales	Caulobacteraceae	NA	0.0002875	1	0.774469096	0.385100006	0.949568788	Above prediction	Control	Rhizosphere	18 Weeks
4	ASV1462	35.74700051	8.767989583	1.991528458	4.402643381	1.07E-05	0.000405128	Bacteria	Bacteroidota	Bacteroidia	Sphingobacteriales	Sphingobacteriaceae	Pedobacter	0.000558333	1	0.955708124	0.558367424	0.997291812	Above prediction	Control	Rhizosphere	18 Weeks
5	ASV1491	45.5896831	9.118975245	1.989359305	4.583875432	4.56E-06	0.00018135	Bacteria	Proteobacteria	Gammaproteobacteria	Burkholderiales	Oxalobacteraceae	Massilia	0.000770833	1	0.988906767	0.596325241	0.999814144	Above prediction	Control	Rhizosphere	18 Weeks
6	ASV1617	39.23332413	8.902675114	1.998269772	4.455191805	8.38E-06	0.000325095	Bacteria	Proteobacteria	Gammaproteobacteria	Burkholderiales	Oxalobacteraceae	Noviherbaspirillum	0.000583333	1	0.962200599	0.565580892	0.997994823	Above prediction	Control	Rhizosphere	18 Weeks
7	ASV195	57.69142645	6.122941841	1.927451255	3.176703859	0.001489591	0.030619437	Bacteria	Proteobacteria	Alphaproteobacteria	Caulobacterales	Caulobacteraceae	Brevundimonas	0.000808333	1	0.991381692	0.59927014	0.999886999	Above prediction	Control	Rhizosphere	18 Weeks
8	ASV2344	16.18167523	7.623376894	1.96513896	3.879306781	0.000104755	0.003219721	Bacteria	Proteobacteria	Alphaproteobacteria	Rhizobiales	Hyphomicrobiaceae	Pedomicrobium	0.000225	1	0.68046239	0.310299245	0.909744218	Above prediction	Control	Rhizosphere	18 Weeks
9	ASV2638	7.337080772	6.486296947	2.19345679	2.957111796	0.003105355	0.047722862	Bacteria	Proteobacteria	Alphaproteobacteria	Acetobacterales	Acetobacteraceae	Roseomonas	0.0001125	0.833333333	0.420610779	0.141625391	0.761572838	Above prediction	Control	Rhizosphere	18 Weeks
10	ASV3419	26.33938124	5.634206077	1.910511864	2.949055791	0.003187464	0.04852691	Bacteria	Proteobacteria	Alphaproteobacteria	Sphingomonadales	Sphingomonadaceae	Rhizorhapis	0.0003875	1	0.87376598	0.474222063	0.981522541	Above prediction	Control	Rhizosphere	18 Weeks
11	ASV398	23.87896103	8.186006959	2.022505092	4.047459258	5.18E-05	0.001686881	Bacteria	Proteobacteria	Gammaproteobacteria	Burkholderiales	Oxalobacteraceae	Massilia	0.000454167	1	0.915459309	0.515577548	0.991005043	Above prediction	Control	Rhizosphere	18 Weeks
12	ASV5394	7.449723401	6.505769764	2.198210914	2.959574862	0.003080638	0.047722862	Bacteria	Patescibacteria	Saccharimonadia	Saccharimonadales	NA	NA	0.000108333	0.833333333	0.408219128	0.134885897	0.753202801	Above prediction	Control	Rhizosphere	18 Weeks
13	ASV607	17.02757016	7.698224546	1.937479418	3.973319393	7.09E-05	0.002263924	Bacteria	Proteobacteria	Alphaproteobacteria	Caulobacterales	Caulobacteraceae	Brevundimonas	0.000254167	1	0.728016744	0.347104854	0.930923127	Above prediction	Control	Rhizosphere	18 Weeks
14	ASV936	19.21096227	5.524148424	1.787831047	3.089860439	0.002002506	0.038422286	Bacteria	Proteobacteria	Gammaproteobacteria	Pseudomonadales	Pseudomonadaceae	Pseudomonas	0.000325	1	0.818006165	0.422735769	0.96501914	Above prediction	Control	Rhizosphere	18 Weeks
15	ASV1080	27.52628363	5.428521884	1.755928737	3.091538837	0.001991219	0.027293179	Bacteria	Proteobacteria	Alphaproteobacteria	Rhizobiales	Hyphomicrobiaceae	Pedomicrobium	0.000466667	1	0.918281736	0.51847909	0.991544975	Above prediction	Azomite	Rhizosphere	18 Weeks
16	ASV1093	240.0839908	11.97233321	2.097944957	5.70669558	1.15E-08	5.25E-07	Bacteria	Proteobacteria	Gammaproteobacteria	Xanthomonadales	Xanthomonadaceae	Arenimonas	0.003408333	1	1	0.609665712	1	Above prediction	Azomite	Rhizosphere	18 Weeks
17	ASV1128	22.1538882	8.533571487	2.058615465	4.145296503	3.39E-05	0.001014228	Bacteria	Proteobacteria	Alphaproteobacteria	Sphingomonadales	Sphingomonadaceae	Sphingoaurantiacus	0.000270833	1	0.746755597	0.36217853	0.938698324	Above prediction	Azomite	Rhizosphere	18 Weeks
18	ASV1297	42.41898333	5.842011379	1.959596687	2.981231504	0.002870917	0.03466014	Bacteria	Gemmatimonadota	Gemmatimonadetes	Gemmatimonadales	Gemmatimonadaceae	Gemmatimonas	0.0006625	1	0.975764228	0.580968866	0.999145407	Above prediction	Azomite	Rhizosphere	18 Weeks
19	ASV1489	8.056955659	7.07458721	2.202273269	3.21240207	0.0013163	0.021235533	Bacteria	Cyanobacteria	Cyanobacteriia	Cyanobacteriales	Cyanobacteriaceae	Geminocystis_PCC-6308	0.000120833	0.833333333	0.439973366	0.152395609	0.77441203	Above prediction	Azomite	Rhizosphere	18 Weeks
20	ASV1623	9.881451932	7.370148432	2.193969327	3.359275967	0.00078147	0.013831258	Bacteria	Proteobacteria	Alphaproteobacteria	Caulobacterales	Hyphomonadaceae	UKL13-1	0.000145833	0.833333333	0.506817368	0.191790325	0.816522305	Above prediction	Azomite	Rhizosphere	18 Weeks
21	ASV170	95.96106599	6.854486402	1.87655202	3.652702579	0.000259495	0.005565399	Bacteria	Bacteroidota	Bacteroidia	Flavobacteriales	Flavobacteriaceae	Flavobacterium	0.001329167	1	0.999753415	0.609365139	0.999999905	Above prediction	Azomite	Rhizosphere	18 Weeks
22	ASV196	6.232916781	6.704900545	2.215384872	3.026517257	0.002473887	0.031985078	Bacteria	Proteobacteria	Alphaproteobacteria	Rhizobiales	Beijerinckiaceae	Methylobacterium-Methylorubrum	9.17E-05	0.833333333	0.352339649	0.106011254	0.71394184	Above prediction	Azomite	Rhizosphere	18 Weeks
23	ASV1985	30.24050969	8.983739231	1.93092596	4.652555	3.28E-06	0.000124514	Bacteria	Proteobacteria	Alphaproteobacteria	Rhizobiales	Beijerinckiaceae	alphaI_cluster	0.000429167	1	0.897790734	0.497718924	0.987319818	Above prediction	Azomite	Rhizosphere	18 Weeks
24	ASV20	92.92390359	10.60284206	1.957070725	5.417710217	6.04E-08	2.62E-06	Bacteria	Proteobacteria	Gammaproteobacteria	Burkholderiales	Comamonadaceae	Leptothrix	0.00155	1	0.999951981	0.609607164	0.999999996	Above prediction	Azomite	Rhizosphere	18 Weeks
25	ASV2065	42.44929724	6.590856145	1.802236674	3.657042518	0.000255142	0.00553719	Bacteria	Patescibacteria	Saccharimonadia	Saccharimonadales	NA	NA	0.000554167	1	0.952081339	0.554378468	0.996858515	Above prediction	Azomite	Rhizosphere	18 Weeks
26	ASV212	72.87525477	8.452452666	1.862895403	4.537266372	5.70E-06	0.000207779	Bacteria	Acidobacteriota	Acidobacteriae	Acidobacteriae_or	Acidobacteriae_fa	Paludibaculum	0.001175	1	0.999250454	0.608752642	0.999999125	Above prediction	Azomite	Rhizosphere	18 Weeks
27	ASV225	56.30146022	9.879853344	1.92628198	5.128975635	2.91E-07	1.15E-05	Bacteria	Proteobacteria	Alphaproteobacteria	Rhizobiales	Hyphomicrobiaceae	Hyphomicrobium	0.00085	1	0.992899721	0.601085167	0.999922952	Above prediction	Azomite	Rhizosphere	18 Weeks
28	ASV2294	18.53693036	8.277612666	2.035471839	4.066680024	4.77E-05	0.001297531	Bacteria	Bdellovibrionota	Bdellovibrionia	Bdellovibrionales	Bdellovibrionaceae	Bdellovibrio	0.000258333	1	0.728718403	0.34766329	0.931220246	Above prediction	Azomite	Rhizosphere	18 Weeks
29	ASV283	110.3338662	5.403266338	1.693234182	3.191092169	0.001417361	0.022084174	Bacteria	Proteobacteria	Alphaproteobacteria	Caulobacterales	Caulobacteraceae	Asticcacaulis	0.00155	1	0.999951981	0.609607164	0.999999996	Above prediction	Azomite	Rhizosphere	18 Weeks
30	ASV285	75.5741014	6.985520654	2.048621816	3.40986345	0.000649954	0.012215117	Bacteria	Proteobacteria	Alphaproteobacteria	Sphingomonadales	Sphingomonadaceae	Novosphingobium	0.001091667	1	0.99864848	0.608020602	0.999997159	Above prediction	Azomite	Rhizosphere	18 Weeks
31	ASV3111	26.47817421	8.791688593	2.01001948	4.373932034	1.22E-05	0.000419732	Bacteria	Proteobacteria	Gammaproteobacteria	Burkholderiales	Comamonadaceae	Hydrogenophaga	0.000408333	1	0.884421798	0.484537186	0.984200392	Above prediction	Azomite	Rhizosphere	18 Weeks
32	ASV455	90.68552606	10.5674616	1.984104278	5.326061595	1.00E-07	4.26E-06	Bacteria	Proteobacteria	Gammaproteobacteria	Burkholderiales	Comamonadaceae	Leptothrix	0.0013	1	0.999695079	0.609294057	0.999999855	Above prediction	Azomite	Rhizosphere	18 Weeks
33	ASV489	78.98457955	10.36815998	1.953826254	5.306592619	1.12E-07	4.63E-06	Bacteria	Proteobacteria	Gammaproteobacteria	Burkholderiales	Comamonadaceae	Methylibium	0.001120833	1	0.998899401	0.608325603	0.999998115	Above prediction	Azomite	Rhizosphere	18 Weeks
34	ASV496	103.6194993	10.75978703	2.096239068	5.132900726	2.85E-07	1.15E-05	Bacteria	Proteobacteria	Gammaproteobacteria	Burkholderiales	Oxalobacteraceae	Herminiimonas	0.001366667	1	0.999812579	0.609437239	0.999999945	Above prediction	Azomite	Rhizosphere	18 Weeks
35	ASV543	132.3654468	7.757478958	1.843561826	4.207875671	2.58E-05	0.000839175	Bacteria	Proteobacteria	Alphaproteobacteria	Rickettsiales	Rickettsiaceae	NA	0.002225	1	0.999999752	0.60966541	1	Above prediction	Azomite	Rhizosphere	18 Weeks
36	ASV555	142.1681822	6.122670609	1.937688361	3.159780867	0.001578878	0.023618421	Bacteria	Proteobacteria	Gammaproteobacteria	Pseudomonadales	Moraxellaceae	NA	0.002058333	1	0.999999059	0.609664565	1	Above prediction	Azomite	Rhizosphere	18 Weeks
37	ASV636	85.97135146	7.170484822	1.942828567	3.690745002	0.000223598	0.005095244	Bacteria	Acidobacteriota	Acidobacteriae	Bryobacterales	Bryobacteraceae	Bryobacter	0.0014375	1	0.999888817	0.609530162	0.999999981	Above prediction	Azomite	Rhizosphere	18 Weeks
38	ASV952	83.34157208	10.44594701	1.910634352	5.467266408	4.57E-08	2.03E-06	Bacteria	Proteobacteria	Alphaproteobacteria	Rhizobiales	Hyphomicrobiaceae	Hyphomicrobium	0.001191667	1	0.999334477	0.60885491	0.99999931	Above prediction	Azomite	Rhizosphere	18 Weeks
39	ASV1282	54.37304916	9.675307895	2.014337772	4.803220209	1.56E-06	7.06E-05	Bacteria	Proteobacteria	Alphaproteobacteria	Rhizobiales	Beijerinckiaceae	alphaI_cluster	0.000845833	1	0.994586538	0.603109924	0.999954984	Above prediction	Control	Root	8 Weeks
40	ASV1442	55.22098711	6.227922568	2.028077487	3.070850403	0.002134501	0.035914215	Bacteria	Firmicutes	Bacilli	Bacillales	Bacillaceae	Cerasibacillus	0.0008125	1	0.993139893	0.601372944	0.999928024	Above prediction	Control	Root	8 Weeks
41	ASV1666	10.08325823	7.244223064	1.988406873	3.643229744	0.000269238	0.007950772	Bacteria	Actinobacteriota	Actinobacteria	Propionibacteriales	Nocardioidaceae	Nocardioides	0.000166667	1	0.575048805	0.235523755	0.855985611	Above prediction	Control	Root	8 Weeks
42	ASV196	100.5123174	5.010945643	1.533053292	3.268604993	0.001080791	0.024060064	Bacteria	Proteobacteria	Alphaproteobacteria	Rhizobiales	Beijerinckiaceae	Methylobacterium-Methylorubrum	0.001708333	1	0.999992984	0.609657157	1	Above prediction	Control	Root	8 Weeks
43	ASV1996	32.8498873	6.312709052	1.982856258	3.183644314	0.001454336	0.028827728	Bacteria	Firmicutes	Bacilli	Bacillales	Bacillaceae	NA	0.0004	1	0.892120839	0.492094871	0.98603039	Above prediction	Control	Root	8 Weeks
44	ASV3492	7.690501095	6.852286004	2.28224194	3.002436281	0.00267828	0.043544625	Bacteria	Actinobacteriota	Actinobacteria	Propionibacteriales	Nocardioidaceae	Nocardioides	9.58E-05	0.833333333	0.379337699	0.119648419	0.733224246	Above prediction	Control	Root	8 Weeks
45	ASV3518	9.216825192	7.11455339	2.239973569	3.176177384	0.001492297	0.029180451	Bacteria	Proteobacteria	Alphaproteobacteria	Rhizobiales	Xanthobacteraceae	Rhodopseudomonas	0.000125	0.833333333	0.467663682	0.168300499	0.792270812	Above prediction	Control	Root	8 Weeks
46	ASV378	165.1160425	6.309893372	2.082935974	3.02932661	0.002450996	0.040302165	Bacteria	Actinobacteriota	Actinobacteria	Micrococcales	Micrococcaceae	Pseudarthrobacter	0.002841667	1	1	0.609665712	1	Above prediction	Control	Root	8 Weeks
47	ASV4373	8.257328953	6.956736691	2.246434774	3.096789977	0.001956284	0.03420988	Bacteria	Actinobacteriota	Actinobacteria	Propionibacteriales	Nocardioidaceae	Nocardioides	0.000120833	0.833333333	0.455741713	0.161380543	0.784653936	Above prediction	Control	Root	8 Weeks
48	ASV444	247.1740005	4.796230429	1.437267022	3.337048966	0.00084673	0.020353425	Bacteria	Actinobacteriota	Actinobacteria	Micrococcales	Microbacteriaceae	Amnibacterium	0.0040875	1	1	0.609665712	1	Above prediction	Control	Root	8 Weeks
49	ASV1001	14.89536146	5.33331908	1.943749596	2.743830322	0.006072692	0.039580509	Bacteria	Deinococcota	Deinococci	Deinococcales	Deinococcaceae	Deinococcus	0.000333333	1	0.749265927	0.36422343	0.939714348	Above prediction	Control	Root	18 Weeks
50	ASV1031	67.40217276	7.965932973	1.960012114	4.064226397	4.82E-05	0.001103731	Bacteria	Proteobacteria	Gammaproteobacteria	Pseudomonadales	Pseudomonadaceae	Pseudomonas	0.000916667	1	0.985400595	0.592182836	0.999681363	Above prediction	Control	Root	18 Weeks
51	ASV1113	62.31416972	5.722081953	1.996127331	2.866591657	0.00414918	0.030274326	Bacteria	Proteobacteria	Alphaproteobacteria	Micropepsales	Micropepsaceae	NA	0.0012	1	0.996783883	0.605760195	0.999984005	Above prediction	Control	Root	18 Weeks
52	ASV1151	31.95938467	5.997759618	1.893062001	3.168284828	0.001533412	0.015093959	Bacteria	Proteobacteria	Gammaproteobacteria	Pseudomonadales	Pseudomonadaceae	Pseudomonas	0.000458333	1	0.85843366	0.459661797	0.977387629	Above prediction	Control	Root	18 Weeks
53	ASV1260	89.40256385	10.57427645	2.01521721	5.247214247	1.54E-07	5.92E-06	Bacteria	Actinobacteriota	Actinobacteria	Micrococcales	Micrococcaceae	Pseudarthrobacter	0.001329167	1	0.998421939	0.607745403	0.999996129	Above prediction	Control	Root	18 Weeks
54	ASV1282	52.10801356	6.564820478	1.993714231	3.292759	0.000992095	0.011129008	Bacteria	Proteobacteria	Alphaproteobacteria	Rhizobiales	Beijerinckiaceae	alphaI_cluster	0.001270833	1	0.99781996	0.607014893	0.999992627	Above prediction	Control	Root	18 Weeks
55	ASV1568	28.87583514	8.94331322	1.968021304	4.544317281	5.51E-06	0.000168301	Bacteria	Proteobacteria	Gammaproteobacteria	Xanthomonadales	Rhodanobacteraceae	Rhodanobacter	0.000325	1	0.739757153	0.356509795	0.935833635	Above prediction	Control	Root	18 Weeks
56	ASV173	271.0937701	12.17531498	2.044429224	5.955361444	2.59E-09	1.13E-07	Bacteria	Proteobacteria	Gammaproteobacteria	Pseudomonadales	Moraxellaceae	Acinetobacter	0.0037375	1	1	0.609665711	1	Above prediction	Control	Root	18 Weeks
57	ASV1802	21.28977403	5.247031242	1.955540764	2.683161271	0.007292981	0.044213699	Bacteria	Actinobacteriota	Actinobacteria	Micrococcales	Microbacteriaceae	Humibacter	0.000325	1	0.739757153	0.356509795	0.935833635	Above prediction	Control	Root	18 Weeks
58	ASV195	94.68625075	7.51497347	1.976865316	3.801459518	0.000143846	0.00252343	Bacteria	Proteobacteria	Alphaproteobacteria	Caulobacterales	Caulobacteraceae	Brevundimonas	0.0013625	1	0.998689526	0.608070481	0.999997329	Above prediction	Control	Root	18 Weeks
59	ASV196	110.42134	6.29770522	1.517934525	4.148864867	3.34E-05	0.000822354	Bacteria	Proteobacteria	Alphaproteobacteria	Rhizobiales	Beijerinckiaceae	Methylobacterium-Methylorubrum	0.002566667	1	0.999998994	0.609664485	1	Above prediction	Control	Root	18 Weeks
60	ASV1996	16.77318471	5.852924493	1.934989826	3.024783083	0.002488115	0.021072659	Bacteria	Firmicutes	Bacilli	Bacillales	Bacillaceae	NA	0.000370833	1	0.788235194	0.396777564	0.954676666	Above prediction	Control	Root	18 Weeks
61	ASV2231	42.50747667	9.502613993	1.955695113	4.858944491	1.18E-06	3.95E-05	Bacteria	Actinobacteriota	Actinobacteria	Propionibacteriales	Nocardioidaceae	Nocardioides	0.000816667	1	0.97554211	0.580713236	0.999130202	Above prediction	Control	Root	18 Weeks
62	ASV25	97.5586491	10.70035322	2.114350364	5.060823128	4.17E-07	1.53E-05	Bacteria	Bacteroidota	Bacteroidia	Flavobacteriales	Flavobacteriaceae	Flavobacterium	0.001108333	1	0.994712677	0.603261672	0.99995704	Above prediction	Control	Root	18 Weeks
63	ASV280	244.5033447	8.362634271	1.857270719	4.502646913	6.71E-06	0.000197622	Bacteria	Proteobacteria	Gammaproteobacteria	Pseudomonadales	Pseudomonadaceae	Pseudomonas	0.003816667	1	1	0.609665712	1	Above prediction	Control	Root	18 Weeks
64	ASV2830	31.86357513	9.086914255	1.970178806	4.612228203	3.98E-06	0.000126127	Bacteria	Acidobacteriota	Acidobacteriae	Acidobacteriales	Acidobacteriaceae_(Subgroup_1)	Terriglobus	0.000529167	1	0.898649962	0.498575612	0.987510814	Above prediction	Control	Root	18 Weeks
65	ASV334	19.14938495	8.351877257	1.980457088	4.217146287	2.47E-05	0.000627669	Bacteria	Proteobacteria	Alphaproteobacteria	Rhizobiales	Beijerinckiaceae	Methylobacterium-Methylorubrum	0.000270833	1	0.669483543	0.302084445	0.904572165	Above prediction	Control	Root	18 Weeks
66	ASV378	270.7766434	6.034677224	2.179509407	2.768823666	0.005625907	0.037711876	Bacteria	Actinobacteriota	Actinobacteria	Micrococcales	Micrococcaceae	Pseudarthrobacter	0.003816667	1	1	0.609665712	1	Above prediction	Control	Root	18 Weeks
67	ASV438	30.75073446	9.03439117	1.957674456	4.61485879	3.93E-06	0.000126127	Bacteria	Proteobacteria	Alphaproteobacteria	Rhizobiales	Rhizobiaceae	Allorhizobium-Neorhizobium-Pararhizobium-Rhizobium	0.0004875	1	0.876528186	0.476880145	0.982232504	Above prediction	Control	Root	18 Weeks
68	ASV48	241.0252132	12.00559597	2.018285327	5.948413641	2.71E-09	1.14E-07	Bacteria	Proteobacteria	Gammaproteobacteria	Enterobacterales	Enterobacteriaceae	Lelliottia	0.003275	1	0.999999989	0.609665699	1	Above prediction	Control	Root	18 Weeks
69	ASV546	391.1132902	12.70428814	2.148986013	5.91175934	3.38E-09	1.40E-07	Bacteria	Proteobacteria	Gammaproteobacteria	Enterobacterales	Yersiniaceae	Serratia	0.005958333	1	1	0.609665712	1	Above prediction	Control	Root	18 Weeks
70	ASV568	82.37004998	4.535670119	1.56595436	2.896425486	0.003774403	0.028420046	Bacteria	Proteobacteria	Alphaproteobacteria	Rhizobiales	Rhizobiales_Incertae_Sedis	Phreatobacter	0.001733333	1	0.999842583	0.609473808	0.999999961	Above prediction	Control	Root	18 Weeks
71	ASV6	126.6334321	7.903574386	1.749772356	4.51691579	6.27E-06	0.000188126	Bacteria	Proteobacteria	Gammaproteobacteria	Xanthomonadales	Xanthomonadaceae	Stenotrophomonas	0.002320833	1	0.999995366	0.609660062	1	Above prediction	Control	Root	18 Weeks
72	ASV605	162.7567337	4.968226492	1.602540774	3.10021846	0.00193378	0.017921014	Bacteria	Proteobacteria	Gammaproteobacteria	Gammaproteobacteria_Incertae_Sedis	Unknown_Family	Candidatus_Ovatusbacter	0.00275	1	0.999999683	0.609665326	1	Above prediction	Control	Root	18 Weeks
73	ASV68	173.9330797	11.53486299	2.017047353	5.718687253	1.07E-08	4.32E-07	Bacteria	Proteobacteria	Gammaproteobacteria	Enterobacterales	Enterobacteriaceae	Buttiauxella	0.0022625	1	0.999993371	0.609657629	1	Above prediction	Control	Root	18 Weeks
74	ASV1004	23.91258053	8.342723053	1.902010161	4.386266291	1.15E-05	0.000487918	Bacteria	Actinobacteriota	Actinobacteria	Propionibacteriales	Nocardioidaceae	Nocardioides	0.000466667	1	0.932534032	0.533348941	0.994053396	Above prediction	Azomite	Root	8 Weeks
75	ASV131	40.39151324	9.099611282	1.962142862	4.637588557	3.52E-06	0.00016458	Bacteria	Proteobacteria	Alphaproteobacteria	Rhizobiales	Rhizobiaceae	Allorhizobium-Neorhizobium-Pararhizobium-Rhizobium	0.000745833	1	0.989972479	0.59759118	0.999847661	Above prediction	Azomite	Root	8 Weeks
76	ASV1396	69.48917766	9.881744293	1.951985905	5.062405558	4.14E-07	2.24E-05	Bacteria	Spirochaetota	Spirochaetia	Spirochaetales	Spirochaetaceae	Spirochaeta_2	0.001229167	1	0.999732766	0.609339977	0.999999889	Above prediction	Azomite	Root	8 Weeks
77	ASV1945	18.59520315	7.978441197	1.937215793	4.118509268	3.81E-05	0.001434229	Bacteria	Actinobacteriota	Actinobacteria	Micrococcales	Microbacteriaceae	Humibacter	0.000283333	1	0.787052248	0.39576623	0.954245597	Above prediction	Azomite	Root	8 Weeks
78	ASV1996	8.503191195	6.850930946	1.940231578	3.530986209	0.000414013	0.008898001	Bacteria	Firmicutes	Bacilli	Bacillales	Bacillaceae	NA	0.000145833	1	0.529706067	0.206063383	0.830158158	Above prediction	Azomite	Root	8 Weeks
79	ASV2054	12.00221044	7.349096305	1.929407292	3.80899167	0.000139535	0.004019786	Bacteria	Actinobacteriota	Actinobacteria	Propionibacteriales	Nocardioidaceae	Nocardioides	0.000225	1	0.699499463	0.324790954	0.91846501	Above prediction	Azomite	Root	8 Weeks
80	ASV2190	19.99156347	8.08377896	1.926056942	4.197061252	2.70E-05	0.001046065	Bacteria	Actinobacteriota	Actinobacteria	Corynebacteriales	Mycobacteriaceae	Mycobacterium	0.000370833	1	0.875506966	0.475896149	0.981971296	Above prediction	Azomite	Root	8 Weeks
81	ASV220	84.71436001	10.16786175	2.034607087	4.997457156	5.81E-07	3.03E-05	Bacteria	Bacteroidota	Bacteroidia	Flavobacteriales	Weeksellaceae	Chryseobacterium	0.001745833	1	0.999996012	0.60966085	1	Above prediction	Azomite	Root	8 Weeks
82	ASV261	126.8908424	10.75063701	2.02134727	5.318550242	1.05E-07	6.44E-06	Bacteria	Proteobacteria	Alphaproteobacteria	Rhizobiales	Rhizobiaceae	Allorhizobium-Neorhizobium-Pararhizobium-Rhizobium	0.002458333	1	0.999999992	0.609665702	1	Above prediction	Azomite	Root	8 Weeks
83	ASV2869	18.73152141	5.029691558	1.725757465	2.914483443	0.003562777	0.046834953	Bacteria	Chloroflexi	Chloroflexia	Thermomicrobiales	JG30-KF-CM45	NA	0.0003625	1	0.868849393	0.469517595	0.980232061	Above prediction	Azomite	Root	8 Weeks
84	ASV3453	5.496360456	6.224335955	2.156613371	2.886162184	0.003899711	0.048600877	Bacteria	Actinobacteriota	Acidimicrobiia	Microtrichales	NA	NA	0.0000875	0.833333333	0.356327931	0.107988282	0.716827849	Above prediction	Azomite	Root	8 Weeks
85	ASV355	67.10017901	6.813641421	1.913744011	3.560372433	0.000370329	0.008418227	Bacteria	Proteobacteria	Alphaproteobacteria	Rhizobiales	Rhizobiaceae	Allorhizobium-Neorhizobium-Pararhizobium-Rhizobium	0.0011875	1	0.999629881	0.609214628	0.999999786	Above prediction	Azomite	Root	8 Weeks
86	ASV3748	7.634548816	6.697392642	2.200210912	3.04397756	0.002334726	0.034361069	Bacteria	Spirochaetota	Spirochaetia	Spirochaetales	Spirochaetaceae	Salinispira	0.0001	0.833333333	0.397434668	0.1291187	0.745820168	Above prediction	Azomite	Root	8 Weeks
87	ASV470	31.92871619	8.759310294	1.951938805	4.487492268	7.21E-06	0.000314768	Bacteria	Proteobacteria	Alphaproteobacteria	Rhizobiales	Rhizobiaceae	Allorhizobium-Neorhizobium-Pararhizobium-Rhizobium	0.000545833	1	0.960027281	0.563155656	0.997770064	Above prediction	Azomite	Root	8 Weeks
88	ASV504	63.0845324	9.742678699	2.05993479	4.729605396	2.25E-06	0.000108783	Bacteria	Proteobacteria	Alphaproteobacteria	Sphingomonadales	Sphingomonadaceae	Sphingomonas	0.001266667	1	0.999801038	0.609423174	0.999999938	Above prediction	Azomite	Root	8 Weeks
89	ASV5241	4.433582297	5.913856034	2.016607983	2.932575932	0.003361627	0.045490536	Bacteria	Actinobacteriota	Actinobacteria	Streptomycetales	Streptomycetaceae	Streptomyces	0.0001125	0.833333333	0.436311604	0.150336523	0.772006214	Above prediction	Azomite	Root	8 Weeks
90	ASV64	65.54213599	9.797758862	2.042610422	4.796685044	1.61E-06	8.09E-05	Bacteria	Proteobacteria	Gammaproteobacteria	Xanthomonadales	Xanthomonadaceae	Stenotrophomonas	0.00115	1	0.999504766	0.60906224	0.999999618	Above prediction	Azomite	Root	8 Weeks
91	ASV7496	6.556381484	6.470413485	2.048732253	3.158252366	0.001587181	0.026863037	Bacteria	Actinobacteriota	Actinobacteria	Micrococcales	Microbacteriaceae	Leifsonia	0.0001125	0.833333333	0.436311604	0.150336523	0.772006214	Above prediction	Azomite	Root	8 Weeks
92	ASV817	130.0197914	10.78566195	1.957159211	5.510876115	3.57E-08	2.30E-06	Bacteria	Myxococcota	Polyangia	Haliangiales	Haliangiaceae	Haliangium	0.0022875	1	0.999999963	0.609665667	1	Above prediction	Azomite	Root	8 Weeks
93	ASV826	31.7387682	6.654486386	1.869697208	3.559125167	0.000372092	0.008418227	Bacteria	Proteobacteria	Alphaproteobacteria	Azospirillales	Azospirillaceae	Azospirillum	0.000533333	1	0.956540966	0.559287488	0.997387258	Above prediction	Azomite	Root	8 Weeks
94	ASV832	83.42106846	10.14552029	1.939774419	5.230257802	1.69E-07	9.55E-06	Bacteria	Myxococcota	Polyangia	Haliangiales	Haliangiaceae	Haliangium	0.0016875	1	0.999993499	0.609657785	1	Above prediction	Azomite	Root	8 Weeks
95	ASV935	87.76999695	10.2187233	1.945254055	5.253156147	1.50E-07	8.80E-06	Bacteria	Actinobacteriota	Actinobacteria	Streptomycetales	Streptomycetaceae	Streptomyces	0.0017	1	0.999994144	0.609658571	1	Above prediction	Azomite	Root	8 Weeks
96	ASV938	70.55701908	4.788098596	1.62509857	2.946343492	0.003215551	0.044427103	Bacteria	Proteobacteria	Alphaproteobacteria	Rhizobiales	Hyphomicrobiaceae	Hyphomicrobium	0.001216667	1	0.999705268	0.609306472	0.999999864	Above prediction	Azomite	Root	8 Weeks
97	ASV1001	9.057596493	7.735536596	2.183570455	3.542609115	0.000396189	0.005061001	Bacteria	Deinococcota	Deinococci	Deinococcales	Deinococcaceae	Deinococcus	0.000115	1	0.341258235	0.090183366	0.730274131	Above prediction	Azomite	Root	18 Weeks
98	ASV1088	89.34059957	6.524758561	2.275461745	2.86744375	0.004138024	0.028622835	Bacteria	Bacteroidota	Bacteroidia	Chitinophagales	Chitinophagaceae	Niastella	0.001845	1	0.999806892	0.565299172	0.999999951	Above prediction	Azomite	Root	18 Weeks
99	ASV1128	7.463917373	7.46435007	2.416800363	3.088525716	0.002011523	0.016971947	Bacteria	Proteobacteria	Alphaproteobacteria	Sphingomonadales	Sphingomonadaceae	Sphingoaurantiacus	0.000145	0.8	0.411701167	0.123408282	0.776722641	Above prediction	Azomite	Root	18 Weeks
100	ASV1224	34.9967909	9.67669854	2.225620778	4.347864935	1.37E-05	0.000279168	Bacteria	Proteobacteria	Alphaproteobacteria	Rhizobiales	Rhizobiaceae	Allorhizobium-Neorhizobium-Pararhizobium-Rhizobium	0.000665	1	0.932910919	0.494674508	0.994962923	Above prediction	Azomite	Root	18 Weeks
101	ASV1263	46.93465904	8.431901646	2.148711364	3.924166729	8.70E-05	0.001421198	Bacteria	Proteobacteria	Gammaproteobacteria	Burkholderiales	Rhodocyclaceae	NA	0.00086	1	0.972563096	0.535401737	0.999083698	Above prediction	Azomite	Root	18 Weeks
102	ASV136	205.6715579	6.988209766	2.328369312	3.001332189	0.002688012	0.020871619	Bacteria	Firmicutes	Bacilli	Exiguobacterales	Exiguobacteraceae	Exiguobacterium	0.004505	1	1	0.565517535	1	Above prediction	Azomite	Root	18 Weeks
103	ASV1374	8.369110656	7.611061256	2.468771345	3.082934866	0.0020497	0.017088026	Bacteria	Proteobacteria	Gammaproteobacteria	Xanthomonadales	Rhodanobacteraceae	NA	0.00007	0.8	0.221920359	0.043374289	0.642107885	Above prediction	Azomite	Root	18 Weeks
104	ASV146	423.0315148	4.420596724	1.577544628	2.802200739	0.005075528	0.031842018	Bacteria	Proteobacteria	Gammaproteobacteria	Pseudomonadales	Pseudomonadaceae	Pseudomonas	0.00703	1	1	0.565517535	1	Above prediction	Azomite	Root	18 Weeks
105	ASV1492	16.32515251	8.586808605	2.172092103	3.953243324	7.71E-05	0.0012992	Bacteria	Proteobacteria	Alphaproteobacteria	Caulobacterales	Caulobacteraceae	Brevundimonas	0.00035	1	0.738961171	0.327581663	0.942691802	Above prediction	Azomite	Root	18 Weeks
106	ASV158	340.4386784	4.936322806	1.845793683	2.674363258	0.00748713	0.038985936	Bacteria	Bacteroidota	Bacteroidia	Chitinophagales	Chitinophagaceae	Niastella	0.0067	1	1	0.565517535	1	Above prediction	Azomite	Root	18 Weeks
107	ASV170	173.7962077	8.248322423	1.899249534	4.342937711	1.41E-05	0.000281892	Bacteria	Bacteroidota	Bacteroidia	Flavobacteriales	Flavobacteriaceae	Flavobacterium	0.00261	1	0.999997142	0.565514302	1	Above prediction	Azomite	Root	18 Weeks
108	ASV173	1871.806318	15.41361843	2.2080986	6.980493729	2.94E-12	7.90E-11	Bacteria	Proteobacteria	Gammaproteobacteria	Pseudomonadales	Moraxellaceae	Acinetobacter	0.016675	1	1	0.565517535	1	Above prediction	Azomite	Root	18 Weeks
109	ASV182	114.8842942	5.8852919	2.138872219	2.751586489	0.005930736	0.034451101	Bacteria	Proteobacteria	Gammaproteobacteria	Burkholderiales	Comamonadaceae	Acidovorax	0.002065	1	0.999940931	0.565450731	0.999999995	Above prediction	Azomite	Root	18 Weeks
110	ASV1978	10.47043367	7.941528356	2.42788618	3.270964026	0.001071815	0.010600417	Bacteria	Proteobacteria	Alphaproteobacteria	Rhizobiales	Rhizobiales_Incertae_Sedis	Alsobacter	0.00016	0.8	0.444380655	0.140125035	0.796967535	Above prediction	Azomite	Root	18 Weeks
111	ASV20	25.57236556	9.228741092	2.192644112	4.208955317	2.57E-05	0.000483788	Bacteria	Proteobacteria	Gammaproteobacteria	Burkholderiales	Comamonadaceae	Leptothrix	0.00068	1	0.937288239	0.499027797	0.995560537	Above prediction	Azomite	Root	18 Weeks
112	ASV2065	33.91367724	6.69618597	1.970020201	3.399044318	0.000676218	0.007678729	Bacteria	Patescibacteria	Saccharimonadia	Saccharimonadales	NA	NA	0.00081	1	0.965376003	0.527792293	0.998564288	Above prediction	Azomite	Root	18 Weeks
113	ASV2098	25.40784205	6.019818755	2.169457409	2.774803843	0.005523501	0.033141007	Bacteria	Bacteroidota	Bacteroidia	Chitinophagales	Chitinophagaceae	Puia	0.00045	1	0.828208158	0.398984261	0.972230676	Above prediction	Azomite	Root	18 Weeks
114	ASV212	17.50592441	7.240048446	2.137598265	3.387001461	0.00070661	0.007882186	Bacteria	Acidobacteriota	Acidobacteriae	Acidobacteriae_or	Acidobacteriae_fa	Paludibaculum	0.00032	1	0.704828448	0.302286578	0.92938158	Above prediction	Azomite	Root	18 Weeks
115	ASV22	1688.567582	7.946792518	2.068937356	3.841001998	0.000122533	0.001912287	Bacteria	Proteobacteria	Gammaproteobacteria	Pseudomonadales	Pseudomonadaceae	Pseudomonas	0.042735	1	1	0.565517535	1	Above prediction	Azomite	Root	18 Weeks
116	ASV225	81.27125953	10.88911663	1.96975875	5.528147359	3.24E-08	8.14E-07	Bacteria	Proteobacteria	Alphaproteobacteria	Rhizobiales	Hyphomicrobiaceae	Hyphomicrobium	0.001595	1	0.999280158	0.564704042	0.999999327	Above prediction	Azomite	Root	18 Weeks
117	ASV25	546.1118485	11.02657376	2.088268857	5.280246228	1.29E-07	3.10E-06	Bacteria	Bacteroidota	Bacteroidia	Flavobacteriales	Flavobacteriaceae	Flavobacterium	0.00709	1	1	0.565517535	1	Above prediction	Azomite	Root	18 Weeks
118	ASV275	22.39497434	9.033666455	2.195289072	4.115023653	3.87E-05	0.000689022	Bacteria	Proteobacteria	Alphaproteobacteria	Rhizobiales	Rhizobiaceae	Shinella	0.000415	1	0.800821651	0.376205563	0.964034274	Above prediction	Azomite	Root	18 Weeks
119	ASV2897	5.599189316	7.054747401	2.402205414	2.936779411	0.003316399	0.024547552	Bacteria	Proteobacteria	Gammaproteobacteria	WD260	NA	NA	0.00013	0.8	0.377348344	0.10671808	0.754558596	Above prediction	Azomite	Root	18 Weeks
120	ASV3	6894.733684	6.704941794	1.385844531	4.838163042	1.31E-06	3.01E-05	Bacteria	Proteobacteria	Gammaproteobacteria	Pseudomonadales	Pseudomonadaceae	Pseudomonas	0.12128	1	1	0.565517535	1	Above prediction	Azomite	Root	18 Weeks
121	ASV31	4144.395285	16.56033891	2.484484072	6.665504158	2.64E-11	6.85E-10	Bacteria	Proteobacteria	Gammaproteobacteria	Pseudomonadales	Moraxellaceae	Acinetobacter	0.042555	1	1	0.565517535	1	Above prediction	Azomite	Root	18 Weeks
122	ASV33	2245.73268	15.67636189	2.229285188	7.032012759	2.04E-12	5.56E-11	Bacteria	Proteobacteria	Gammaproteobacteria	Pseudomonadales	Moraxellaceae	Acinetobacter	0.016675	1	1	0.565517535	1	Above prediction	Azomite	Root	18 Weeks
123	ASV346	55.78303396	7.312551118	2.184569492	3.347364844	0.000815838	0.008851279	Bacteria	Proteobacteria	Alphaproteobacteria	Rhizobiales	Rhizobiaceae	Allorhizobium-Neorhizobium-Pararhizobium-Rhizobium	0.000735	1	0.951126978	0.513014189	0.997226245	Above prediction	Azomite	Root	18 Weeks
124	ASV355	71.82795585	6.803211138	2.266057164	3.002223971	0.002680149	0.020871619	Bacteria	Proteobacteria	Alphaproteobacteria	Rhizobiales	Rhizobiaceae	Allorhizobium-Neorhizobium-Pararhizobium-Rhizobium	0.00081	1	0.965376003	0.527792293	0.998564288	Above prediction	Azomite	Root	18 Weeks
125	ASV417	73.94740319	5.830162324	1.92873118	3.022796741	0.002504504	0.020036032	Bacteria	Proteobacteria	Alphaproteobacteria	Caulobacterales	Hyphomonadaceae	SWB02	0.00144	1	0.998401137	0.563712479	0.999996686	Above prediction	Azomite	Root	18 Weeks
126	ASV455	40.18236513	9.875621422	2.237696118	4.413298725	1.02E-05	0.000212188	Bacteria	Proteobacteria	Gammaproteobacteria	Burkholderiales	Comamonadaceae	Leptothrix	0.000665	1	0.932910919	0.494674508	0.994962923	Above prediction	Azomite	Root	18 Weeks
127	ASV48	2525.169792	15.84550847	2.102223001	7.537501238	4.79E-14	1.72E-12	Bacteria	Proteobacteria	Gammaproteobacteria	Enterobacterales	Enterobacteriaceae	Lelliottia	0.021215	1	1	0.565517535	1	Above prediction	Azomite	Root	18 Weeks
128	ASV489	50.77205624	10.21210732	2.21750391	4.605226298	4.12E-06	8.94E-05	Bacteria	Proteobacteria	Gammaproteobacteria	Burkholderiales	Comamonadaceae	Methylibium	0.00082	1	0.966944257	0.529443522	0.998686808	Above prediction	Azomite	Root	18 Weeks
129	ASV543	77.21544914	7.760560501	1.801235971	4.308464091	1.64E-05	0.000325496	Bacteria	Proteobacteria	Alphaproteobacteria	Rickettsiales	Rickettsiaceae	NA	0.00134	1	0.997345354	0.562524147	0.99999089	Above prediction	Azomite	Root	18 Weeks
130	ASV55	152.8993103	3.298600182	1.230399339	2.680918364	0.007342042	0.038765984	Bacteria	Proteobacteria	Alphaproteobacteria	Caulobacterales	Caulobacteraceae	Asticcacaulis	0.00237	1	0.999988984	0.565505076	1	Above prediction	Azomite	Root	18 Weeks
131	ASV558	61.0247134	6.155944088	2.242623308	2.744974631	0.006051558	0.034730678	Bacteria	Proteobacteria	Gammaproteobacteria	Burkholderiales	Comamonadaceae	Variovorax	0.001055	1	0.989149871	0.553394729	0.999850929	Above prediction	Azomite	Root	18 Weeks
132	ASV588	35.02847155	9.674770809	2.261630418	4.277785943	1.89E-05	0.000364632	Bacteria	Proteobacteria	Gammaproteobacteria	Xanthomonadales	Rhodanobacteraceae	Rhodanobacter	0.000425	1	0.809033638	0.382950448	0.966577434	Above prediction	Azomite	Root	18 Weeks
133	ASV6	1161.47826	10.91519763	1.980649854	5.510917342	3.57E-08	8.83E-07	Bacteria	Proteobacteria	Gammaproteobacteria	Xanthomonadales	Xanthomonadaceae	Stenotrophomonas	0.00737	1	1	0.565517535	1	Above prediction	Azomite	Root	18 Weeks
134	ASV68	1886.800277	15.42504074	2.103234483	7.333961505	2.23E-13	7.08E-12	Bacteria	Proteobacteria	Gammaproteobacteria	Enterobacterales	Enterobacteriaceae	Buttiauxella	0.015185	1	1	0.565517535	1	Above prediction	Azomite	Root	18 Weeks
135	ASV705	76.5212531	10.79959588	2.006387438	5.382607405	7.34E-08	1.79E-06	Bacteria	Actinobacteriota	Actinobacteria	Micrococcales	Microbacteriaceae	Leifsonia	0.00076	1	0.956405903	0.518442874	0.997768208	Above prediction	Azomite	Root	18 Weeks
136	ASV813	6.684700356	7.290194445	2.452418903	2.972654645	0.002952364	0.022375814	Bacteria	Firmicutes	Bacilli	Paenibacillales	Paenibacillaceae	Paenibacillus	0.000095	0.8	0.290324412	0.068665494	0.694184063	Above prediction	Azomite	Root	18 Weeks
137	ASV9	681.1833281	4.60178406	1.281977389	3.589598458	0.000331188	0.004408415	Bacteria	Proteobacteria	Gammaproteobacteria	Burkholderiales	Comamonadaceae	Pelomonas	0.014465	1	1	0.565517535	1	Above prediction	Azomite	Root	18 Weeks
138	ASV952	58.60977773	10.4179935	2.217238003	4.69863564	2.62E-06	5.84E-05	Bacteria	Proteobacteria	Alphaproteobacteria	Rhizobiales	Hyphomicrobiaceae	Hyphomicrobium	0.000875	1	0.974423889	0.537389707	0.99920035	Above prediction	Azomite	Root	18 Weeks
